# Supplementary material for: Research on vehicle lateral stability control under low-adhesion road conditions using proximal policy optimization algorithm
Source: PLoS One. 2025 Nov 26;20(11):e0335686. doi: 10.1371/journal.pone.0335686 (PMC12654942; doi:10.1371/journal.pone.0335686)
Supplement: S1 File — (ZIP) [file pone.0335686.s001.zip]

Archive with 10 entries (9 files):
- sp1 raw data/
- sp1 raw data/Fig 10. Braking performance and lateral stability on low-adhesion road surfaces.xls
- sp1 raw data/Fig 11Braking performance and lateral stability on curved road surfaces.xls
- sp1 raw data/Fig 13. HIL test results of split-μ road.xls
- sp1 raw data/Fig 14. HIL test results of low-adhesion road.xls
- sp1 raw data/Fig 15. HIL test results of curved road.xls
- sp1 raw data/Fig 5. Simulation Results Plot of the EMB System Response.xls
- sp1 raw data/Fig 6. Simulation Results Plot of the SBW System Response.xls
- sp1 raw data/Fig 8. Comparison of average reward values in various simulation scenarios.xls
- sp1 raw data/Fig 9 Braking performance and lateral stability on split-μ road surfaces.xls
