# Supplementary material for: Research on vehicle lateral stability control under low-adhesion road conditions using proximal policy optimization algorithm
Source: PLoS One. 2025 Nov 26;20(11):e0335686. doi: 10.1371/journal.pone.0335686 (PMC12654942; doi:10.1371/journal.pone.0335686)
Supplement: S1 File — (ZIP) [file pone.0335686.s001.zip › sp1 raw data/Fig 10. Braking performance and lateral stability on low-adhesion road surfaces.xls]

## Sheet: Sheet1
			Vehicle velocity					Braking distance					Lateral displacement						Lateral acceleration					Vehicle sideslip angle						Yaw rate
			Time	PPO	MPC+SMC			Time	PPO	MPC+SMC			Time	PPO	MPC+SMC	Non			Time	MPC+SMC	PPO			Time	PPO	MPC+SMC	Non			Time	PPO	MPC+SMC
			0	50	50			0	0	0			0	0	0	0			0	0	2.00647E-4			0	0	0	0			0	0	0
			0.01	49.9345	49.9865			0.01	0.13866	0.13888			0.01	1.65579E-6	-5.16482e-09	-2.75435e-06			0.01	-1.41685e-06	1.26412E-4			0.01	7.20446E-5	-3.03243e-07	-0.01087			0.01	0.00132	5.31067E-5
			0.02	49.8722	49.9439			0.02	0.27692	0.2777			0.02	3.78724E-6	-5.00117e-08	-5.6176e-05			0.02	-8.85289e-06	2.89254E-5			0.02	6.7209E-5	-3.39566e-06	-0.0215			0.02	0.00291	2.09232E-4
			0.03	49.8106	49.8868			0.03	0.41482	0.41638			0.03	6.84234E-6	-2.09268e-07	-0.000215717			0.03	-2.16008e-05	-6.0964e-05			0.03	-6.95234e-06	-1.29136e-05	-0.03195			0.03	0.00541	5.29722E-4
			0.04	49.7502	49.8264			0.04	0.55241	0.5549			0.04	1.28576E-5	-6.33562e-07	-0.00046883			0.04	-3.74116e-05	-0.000147215			0.04	-0.00017025	-3.27527e-05	-0.04229			0.04	0.0087	0.00109
			0.05	49.6911	49.7674			0.05	0.68975	0.69321			0.05	2.37015E-5	-1.55471e-06	-0.000789241			0.05	-4.8312e-05	-0.00156			0.05	-0.000447509	-6.49758e-05	-0.05259			0.05	0.01246	0.00181
			0.06	49.6326	49.7104			0.06	0.82693	0.83131			0.06	3.77214E-5	-3.25509e-06	-0.00116			0.06	-4.40978e-05	-0.00293			0.06	-0.00151	-0.000106149	-0.06291			0.06	0.0117	0.00251
			0.07	49.5762	49.6551			0.07	0.9641	0.96921			0.07	5.40628E-5	-5.99694e-06	-0.00159			0.07	-2.59423e-05	-0.00097487			0.07	-0.00232	-0.000148859	-0.07333			0.07	0.01303	0.00308
			0.08	49.5193	49.6017			0.08	1.10129	1.10692			0.08	7.40079E-5	-9.95521e-06	-0.0021			0.08	-5.37562e-06	-0.000687097			0.08	-0.00285	-0.000188443	-0.08389			0.08	0.01454	0.00356
			0.09	49.4617	49.5499			0.09	1.2385	1.24444			0.09	9.6479E-5	-1.51794e-05	-0.00271			0.09	9.73057E-6	-0.000477135			0.09	-0.00333	-0.000225292	-0.09464			0.09	0.01369	0.004
			0.1	49.4026	49.4991			0.1	1.37571	1.38181			0.1	1.19641E-4	-2.1577e-05	-0.00343			0.1	2.02866E-5	-0.00163			0.1	-0.00367	-0.000260784	-0.10564			0.1	0.01106	0.00431
			0.11	49.3415	49.4489			0.11	1.51289	1.51904			0.11	1.39712E-4	-2.8928e-05	-0.00423			0.11	2.81397E-5	-0.0011			0.11	-0.00347	-0.000294961	-0.1169			0.11	0.01178	0.00448
			0.12	49.2782	49.399			0.12	1.65	1.65614			0.12	1.53943E-4	-3.69055e-05	-0.0051			0.12	3.39991E-5	-0.000714725			0.12	-0.00334	-0.000327458	-0.12844			0.12	0.01205	0.00452
			0.13	49.2127	49.3489			0.13	1.78697	1.79312			0.13	1.6221E-4	-4.50977e-05	-0.00602			0.13	3.83779E-5	-0.000447526			0.13	-0.00328	-0.000357659	-0.14029			0.13	0.0121	0.00443
			0.14	49.1456	49.2984			0.14	1.92378	1.92999			0.14	1.65207E-4	-5.30387e-05	-0.00697			0.14	4.20961E-5	-0.000271919			0.14	-0.00326	-0.000384001	-0.15244			0.14	0.01171	0.00407
			0.15	49.0775	49.2474			0.15	2.06039	2.06676			0.15	1.63719E-4	-6.02286e-05	-0.00794			0.15	4.56375E-5	-0.00138			0.15	-0.00328	-0.00040397	-0.16489			0.15	0.011	0.00349
			0.16	49.0094	49.1959			0.16	2.19678	2.20342			0.16	1.57526E-4	-6.61942e-05	-0.00893			0.16	4.78635E-5	-0.000780055			0.16	-0.00374	-0.000416521	-0.17765			0.16	0.00637	0.00286
			0.17	48.9419	49.1439			0.17	2.33294	2.33996			0.17	1.47461E-4	-7.0524e-05	-0.00998			0.17	4.80025E-5	-0.000410708			0.17	-0.00407	-0.000422211	-0.19071			0.17	0.00252	0.0022
			0.18	48.8754	49.0914			0.18	2.46886	2.47639			0.18	1.34892E-4	-7.29261e-05	-0.01116			0.18	4.49413E-5	-0.000204993			0.18	-0.00428	-0.000421596	-0.20406			0.18	-0.000772025	0.00148
			0.19	48.8101	49.0386			0.19	2.60457	2.61268			0.19	1.2073E-4	-7.32836e-05	-0.01249			0.19	3.82994E-5	-9.68908e-05			0.19	-0.0044	-0.000415596	-0.21772			0.19	-0.00345	7.29819E-4
			0.2	48.7458	48.9855			0.2	2.74006	2.74884			0.2	1.05756E-4	-7.16637e-05	-0.014			0.2	2.78087E-5	-0.00122			0.2	-0.00445	-0.000405802	-0.23167			0.2	-0.00539	2.49909E-5
			0.21	48.6826	48.9322			0.21	2.87534	2.88484			0.21	8.97039E-5	-6.82932e-05	-0.01565			0.21	1.3358E-5	-0.000548765			0.21	-0.00406	-0.000394525	-0.24592			0.21	-0.00331	-0.000576323
			0.22	48.6202	48.8787			0.22	3.01045	3.02069			0.22	7.3124E-5	-6.35285e-05	-0.01733			0.22	-3.94308e-07	-0.00022033			0.22	-0.0038	-0.000385413	-0.26048			0.22	-0.00191	-0.000872837
			0.23	48.5584	48.8247			0.23	3.14538	3.15637			0.23	5.66382E-5	-5.79157e-05	-0.01898			0.23	-2.92641e-05	-7.80778e-05			0.23	-0.00362	-0.000385323	-0.27534			0.23	-0.00093646	-0.000633866
			0.24	48.4971	48.7705			0.24	3.28014	3.29188			0.24	4.02402E-5	-5.21503e-05	-0.02059			0.24	-6.28258e-05	-1.99155e-05			0.24	-0.00349	-0.0004	-0.29052			0.24	-0.000205911	-0.000205338
			0.25	48.436	48.7162			0.25	3.41475	3.4272			0.25	2.37367E-5	-4.70078e-05	-0.02223			0.25	-7.92884e-05	-0.00117			0.25	-0.0034	-0.000428268	-0.30601			0.25	3.89154E-4	2.63639E-4
			0.26	48.3751	48.6618			0.26	3.54919	3.56233			0.26	6.20247E-6	-4.32385e-05	-0.02398			0.26	-8.30106e-05	-0.000407022			0.26	-0.00374	-0.000463969	-0.32181			0.26	-0.00256	8.5287E-4
			0.27	48.3142	48.6075			0.27	3.68349	3.69727			0.27	-1.19845e-05	-4.13382e-05	-0.02592			0.27	-6.56313e-05	-0.000118171			0.27	-0.00395	-0.000495685	-0.33794			0.27	-0.00451	0.00129
			0.28	48.2531	48.5532			0.28	3.81762	3.83205			0.28	-3.03354e-05	-4.1534e-05	-0.02805			0.28	-3.0827e-05	-2.33196e-05			0.28	-0.00408	-0.000530049	-0.35438			0.28	-0.00576	0.002
			0.29	48.1919	48.4991			0.29	3.95159	3.96667			0.29	-4.89365e-05	-4.38556e-05	-0.03036			0.29	-2.52258e-06	5.61927E-6			0.29	-0.00414	-0.000565892	-0.37114			0.29	-0.00653	0.00281
			0.3	48.1303	48.4452			0.3	4.0854	4.10114			0.3	-6.79783e-05	-4.80528e-05	-0.03278			0.3	1.83474E-5	0.00117			0.3	-0.00416	-0.000602968	-0.38822			0.3	-0.00702	0.00348
			0.31	48.0686	48.3914			0.31	4.21904	4.23547			0.31	-8.69724e-05	-5.37062e-05	-0.03529			0.31	3.38445E-5	4.0887E-4			0.31	-0.00375	-0.00063978	-0.40562			0.31	-0.00406	0.00393
			0.32	48.0067	48.3378			0.32	4.35251	4.36968			0.32	-0.000106608	-6.02993e-05	-0.0379			0.32	4.58246E-5	1.60895E-4			0.32	-0.00348	-0.000674235	-0.42333			0.32	-0.00213	0.00416
			0.33	47.9446	48.2844			0.33	4.4858	4.50377			0.33	-0.000127461	-6.7295e-05	-0.04061			0.33	5.12446E-5	7.05439E-5			0.33	-0.00329	-0.000704332	-0.44137			0.33	-0.000850572	0.00411
			0.34	47.8824	48.2311			0.34	4.61891	4.63773			0.34	-0.000149465	-7.42321e-05	-0.04343			0.34	5.5835E-5	3.61382E-5			0.34	-0.00315	-0.000724821	-0.45972			0.34	-9.47786e-06	0.00357
			0.35	47.8202	48.178			0.35	4.75184	4.77157			0.35	-0.000172349	-8.06688e-05	-0.04633			0.35	5.67614E-5	-0.00114			0.35	-0.00306	-0.000734822	-0.47839			0.35	5.54937E-4	0.00285
			0.36	47.758	48.1249			0.36	4.88459	4.90529			0.36	-0.000196465	-8.62427e-05	-0.04932			0.36	5.46097E-5	-0.000404047			0.36	-0.0034	-0.000732802	-0.49738			0.36	-0.0025	0.00197
			0.37	47.6957	48.0718			0.37	5.01717	5.03888			0.37	-0.000220889	-9.0716e-05	-0.05239			0.37	4.8518E-5	-0.00012298			0.37	-0.00362	-0.000717941	-0.5167			0.37	-0.00465	0.00102
			0.38	47.6335	48.0187			0.38	5.14956	5.17233			0.38	-0.000244692	-9.39772e-05	-0.05553			0.38	3.68564E-5	-2.99292e-05			0.38	-0.00375	-0.000689711	-0.53635			0.38	-0.00614	5.21141E-5
			0.39	47.5714	47.9655			0.39	5.28178	5.30563			0.39	-0.000267648	-9.60385e-05	-0.05875			0.39	5.18204E-5	-1.32286e-06			0.39	-0.00381	-0.000635632	-0.55634			0.39	-0.00717	-0.000637238
			0.4	47.5093	47.9121			0.4	5.41383	5.43878			0.4	-0.000289782	-9.73982e-05	-0.06204			0.4	1.95003E-5	0.0011			0.4	-0.00382	-0.000619983	-0.57668			0.4	-0.00788	2.05903E-4
			0.41	47.4472	47.8585			0.41	5.5457	5.57177			0.41	-0.000310606	-9.84633e-05	-0.06541			0.41	-2.29077e-05	3.86482E-4			0.41	-0.0042	-0.000591921	-0.59737			0.41	-0.01174	0.00136
			0.42	47.3852	47.8047			0.42	5.6774	5.70458			0.42	-0.000330858	-9.97011e-05	-0.06885			0.42	-6.03408e-05	1.48775E-4			0.42	-0.00438	-0.000585622	-0.61842			0.42	-0.01421	0.00299
			0.43	47.3231	47.7505			0.43	5.80894	5.83721			0.43	-0.000351276	-0.000101894	-0.07237			0.43	-7.50071e-05	6.06172E-5			0.43	-0.00443	-0.000608706	-0.63983			0.43	-0.01578	0.00503
			0.44	47.261	47.696			0.44	5.9403	5.96965			0.44	-0.000372037	-0.000105569	-0.07596			0.44	-0.000146267	2.63664E-5			0.44	-0.00439	-0.000657295	-0.6616			0.44	-0.01679	0.00633
			0.45	47.199	47.641			0.45	6.0715	6.10192			0.45	-0.000393142	-0.00011042	-0.07962			0.45	-6.04276e-05	-0.00116			0.45	-0.00429	-0.000690834	-0.68373			0.45	-0.01749	0.00742
			0.46	47.1368	47.5856			0.46	6.20252	6.23402			0.46	-0.000415228	-0.000116641	-0.08335			0.46	8.46463E-6	-0.000421637			0.46	-0.00453	-0.000762046	-0.70621			0.46	-0.02111	0.00844
			0.47	47.0747	47.5297			0.47	6.33337	6.36597			0.47	-0.000437612	-0.00012383	-0.08716			0.47	5.57346E-5	-0.000136736			0.47	-0.00455	-0.000848379	-0.72906			0.47	-0.02312	0.009
			0.48	47.0125	47.4732			0.48	6.46406	6.49777			0.48	-0.000459535	-0.00013124	-0.09103			0.48	8.61417E-5	-4.18374e-05			0.48	-0.00444	-0.000937938	-0.75227			0.48	-0.02422	0.0088
			0.49	46.9504	47.4166			0.49	6.59457	6.62943			0.49	-0.000480891	-0.00013823	-0.09496			0.49	1.03937E-4	-1.25111e-05			0.49	-0.00426	-0.00102	-0.77585			0.49	-0.0249	0.00802
			0.5	46.8882	47.3605			0.5	6.7249	6.76096			0.5	-0.000501773	-0.000144395	-0.09896			0.5	1.08155E-4	9.22386E-4			0.5	-0.00404	-0.00109	-0.7998			0.5	-0.02539	0.0065
			0.51	46.8261	47.3048			0.51	6.85507	6.89237			0.51	-0.000521803	-0.000149548	-0.10303			0.51	1.02303E-4	3.12458E-4			0.51	-0.00345	-0.00113	-0.82413			0.51	-0.02297	0.00422
			0.52	46.7639	47.2491			0.52	6.98506	7.02365			0.52	-0.000541614	-0.000153528	-0.10715			0.52	9.14764E-5	1.11134E-4			0.52	-0.00303	-0.00114	-0.84884			0.52	-0.02201	0.00171
			0.53	46.7018	47.1934			0.53	7.11487	7.1548			0.53	-0.000561802	-0.000156173	-0.11134			0.53	7.28735E-5	3.8287E-5			0.53	-0.0027	-0.00111	-0.87394			0.53	-0.02171	-0.000930465
			0.54	46.6397	47.138			0.54	7.24452	7.28581			0.54	-0.000582462	-0.000157388	-0.11559			0.54	4.41196E-5	1.08558E-5			0.54	-0.00242	-0.00106	-0.89944			0.54	-0.02167	-0.00369
			0.55	46.5777	47.0831			0.55	7.37399	7.41669			0.55	-0.000603529	-0.000157163	-0.11991			0.55	-2.1403e-07	-0.00117			0.55	-0.00216	-0.000960438	-0.92533			0.55	-0.02167	-0.00651
			0.56	46.5156	47.0286			0.56	7.50328	7.54743			0.56	-0.00062557	-0.000155737	-0.12428			0.56	1.87459E-5	-0.000415114			0.56	-0.00229	-0.00081828	-0.95164			0.56	-0.02465	-0.0079
			0.57	46.4535	46.9745			0.57	7.63241	7.67801			0.57	-0.000647837	-0.000154343	-0.12871			0.57	-1.08651e-05	-0.000135921			0.57	-0.00224	-0.000742332	-0.97837			0.57	-0.026	-0.0062
			0.58	46.3915	46.9208			0.58	7.76136	7.80842			0.58	-0.000669554	-0.000153619	-0.13321			0.58	-0.000116367	-4.67539e-05			0.58	-0.00208	-0.000631028	-1.00552			0.58	-0.02643	-0.00383
			0.59	46.3295	46.8675			0.59	7.89014	7.93867			0.59	-0.000690615	-0.000153867	-0.13777			0.59	-0.00015354	-2.03843e-05			0.59	-0.00187	-0.000558179	-1.0331			0.59	-0.02641	1.35598E-4
			0.6	46.2675	46.8144			0.6	8.01874	8.06874			0.6	-0.000711116	-0.000155931	-0.1424			0.6	-0.000241524	0.00116			0.6	-0.00163	-0.000561525	-1.06113			0.6	-0.0262	0.00554
			0.61	46.2054	46.761			0.61	8.14718	8.19862			0.61	-0.000730556	-0.000159557	-0.14709			0.61	-0.000237726	3.80536E-4			0.61	-0.00172	-0.000567093	-1.0896			0.61	-0.02875	0.00959
			0.62	46.1434	46.7074			0.62	8.27544	8.32833			0.62	-0.000749711	-0.000163597	-0.15184			0.62	-0.000158272	1.30273E-4			0.62	-0.0016	-0.000587148	-1.11853			0.62	-0.0296	0.0123
			0.63	46.0814	46.6534			0.63	8.40353	8.45787			0.63	-0.000769301	-0.000167595	-0.15666			0.63	-5.09089e-06	3.96937E-5			0.63	-0.00138	-0.000715806	-1.14792			0.63	-0.0298	0.01476
			0.64	46.0193	46.5994			0.64	8.53145	8.58726			0.64	-0.000789431	-0.000170671	-0.16154			0.64	8.82645E-5	5.36041E-6			0.64	-0.00111	-0.000886668	-1.17779			0.64	-0.02984	0.01605
			0.65	45.9573	46.5451			0.65	8.6592	8.71649			0.65	-0.000810014	-0.000171428	-0.16649			0.65	1.40766E-4	-0.00118			0.65	-0.000819596	-0.00108	-1.45982			0.65	-0.02995	0.01532
			0.66	45.8952	46.4905			0.66	8.78677	8.84559			0.66	-0.000831593	-0.000169201	-0.1715			0.66	1.65527E-4	-0.000431945			0.66	-0.00018904	-0.00125	-1.49069			0.66	-0.0276	0.01239
			0.67	45.8332	46.4359			0.67	8.91417	8.97456			0.67	-0.0008534	-0.000164165	-0.17658			0.67	1.67042E-4	-0.000150702			0.67	2.43952E-4	-0.00138	-1.52208			0.67	-0.02699	0.00794
			0.68	45.7712	46.3818			0.68	9.0414	9.10339			0.68	-0.000874627	-0.000156929	-0.18172			0.68	1.46644E-4	-5.91752e-05			0.68	5.93802E-4	-0.00146	-1.55398			0.68	-0.02708	0.00253
			0.69	45.7091	46.3277			0.69	9.16846	9.2321			0.69	-0.000895145	-0.000148189	-0.18693			0.69	1.02543E-4	-3.15997e-05			0.69	9.07601E-4	-0.00146	-1.58641			0.69	-0.02739	-0.00372
			0.7	45.6471	46.2738			0.7	9.29535	9.36068			0.7	-0.000915037	-0.000138546				0.7	3.70582E-5	0.00115			0.7	0.00121	-0.00137	-1.61937			0.7	-0.02769	-0.01081
			0.71	45.585	46.2201			0.71	9.42206	9.48912			0.71	-0.000933794	-0.000128428				0.71	1.93473E-5	3.76228E-4			0.71	0.00114	-0.00117				0.71	-0.03065	-0.01786
			0.72	45.523	46.1665			0.72	9.5486	9.61743			0.72	-0.000952187	-0.000118826				0.72	-4.71447e-05	1.24038E-4			0.72	0.0013	-0.000925658				0.72	-0.03173	-0.02192
			0.73	45.4609	46.1129			0.73	9.67496	9.74558			0.73	-0.000970954	-0.000111292				0.73	-0.000115581	3.15072E-5			0.73	0.00155	-0.000658878				0.73	-0.03191	-0.02281
			0.74	45.3989	46.0589			0.74	9.80116	9.87358			0.74	-0.00099022	-0.000107266				0.74	-0.000155971	-4.03471e-06			0.74	0.00184	-0.000383115				0.74	-0.03172	-0.01957
			0.75	45.3369	46.0045			0.75	9.92718	10.0014			0.75	-0.00101	-0.000108173				0.75	-0.000311678	-0.00119			0.75	0.00215	-0.000177776				0.75	-0.03142	-0.01197
			0.76	45.2749	45.9496			0.76	10.053	10.1291			0.76	-0.00103	-0.000113752				0.76	-0.000347053	-0.000449208			0.76	0.00258	1.49558E-5				0.76	-0.03019	-0.00324
			0.77	45.2129	45.8948			0.77	10.1787	10.2566			0.77	-0.00105	-0.000122911				0.77	-0.000257275	-0.000165872			0.77	0.00294	9.88334E-5				0.77	-0.02965	0.0068
			0.78	45.1508	45.8403			0.78	10.3042	10.3839			0.78	-0.00107	-0.000134644				0.78	-0.000142778	-7.18668e-05			0.78	0.00326	5.35917E-5				0.78	-0.02943	0.0169
			0.79	45.0889	45.7863			0.79	10.4296	10.5111			0.79	-0.00109	-0.000146597				0.79	-4.32556e-05	-4.29085e-05			0.79	0.00357	-0.000122124				0.79	-0.02937	0.02433
			0.8	45.0269	45.7323			0.8	10.5547	10.6381			0.8	-0.00111	-0.000155635				0.8	4.18408E-5	0.00114			0.8	0.00387	-0.000370122				0.8	-0.02937	0.02778
			0.81	44.9648	45.6783			0.81	10.6797	10.7649			0.81	-0.00113	-0.000159849				0.81	1.70992E-4	3.71969E-4			0.81	0.00383	-0.000709466				0.81	-0.03201	0.02774
			0.82	44.9028	45.6247			0.82	10.8045	10.8916			0.82	-0.00115	-0.00015814				0.82	2.44399E-4	1.1817E-4			0.82	0.00402	-0.00104				0.82	-0.03282	0.02361
			0.83	44.8408	45.5718			0.83	10.9292	11.0181			0.83	-0.00116	-0.000150126				0.83	2.7664E-4	2.38466E-5			0.83	0.0043	-0.00132				0.83	-0.03296	0.01584
			0.84	44.7788	45.5196			0.84	11.0536	11.1445			0.84	-0.00118	-0.0001				0.84	2.76445E-4	-1.28297e-05			0.84	0.00461	-0.00151				0.84	-0.03292	0.00572
			0.85	44.7168	45.4674			0.85	11.1779	11.2707			0.85	-0.0012	-0.000119171				0.85	2.85294E-4	-0.0012			0.85	0.00493	-0.00156				0.85	-0.0329	-0.00573
			0.86	44.6549	45.4153			0.86	11.3021	11.3969			0.86	-0.00122	-9.97768e-05				0.86	1.94373E-4	-0.000465719			0.86	0.00559	-0.00148				0.86	-0.03051	-0.0155
			0.87	44.5929	45.3634			0.87	11.426	11.5228			0.87	-0.00124	-8.11324e-05				0.87	7.97495E-5	-0.000180486			0.87	0.00604	-0.00131				0.87	-0.02988	-0.02276
			0.88	44.5309	45.3116			0.88	11.5498	11.6487			0.88	-0.00126	-6.5412e-05				0.88	-1.68158e-06	-8.40788e-05			0.88	0.0064	-0.00105				0.88	-0.02988	-0.02754
			0.89	44.469	45.2598			0.89	11.6734	11.7744			0.89	-0.00128	-5.48193e-05				0.89	-0.00014169	-5.37727e-05			0.89	0.00673	-0.000728564				0.89	-0.03006	-0.02859
			0.9	44.407	45.2079			0.9	11.7968	11.8999			0.9	-0.0013	-5.09813e-05				0.9	-0.00021554	0.00113			0.9	0.00705	-0.000386489				0.9	-0.0302	-0.026
			0.91	44.345	45.1555			0.91	11.9201	12.0253			0.91	-0.00132	-5.4023e-05				0.91	-0.000247865	3.68126E-4			0.91	0.00702	-5.05679e-05				0.91	-0.03286	-0.01931
			0.92	44.283	45.1024			0.92	12.0432	12.1506			0.92	-0.00134	-6.38949e-05				0.92	-0.000239833	1.12738E-4			0.92	0.00721	1.91195E-4				0.92	-0.03359	-0.00814
			0.93	44.2211	45.0487			0.93	12.1661	12.2757			0.93	-0.00135	-7.90374e-05				0.93	-0.000240012	1.65757E-5			0.93	0.00749	3.32724E-4				0.93	-0.03353	0.00451
			0.94	44.1591	44.9942			0.94	12.2889	12.4007			0.94	-0.00137	-9.64188e-05				0.94	-0.000134126	-2.12946e-05			0.94	0.00781	3.15016E-4				0.94	-0.03322	0.017
			0.95	44.0971	44.9395			0.95	12.4115	12.5255			0.95	-0.00139	-0.000113024				0.95	-2.75559e-05	-0.00121			0.95	0.00814	1.31691E-4				0.95	-0.03288	0.02745
			0.96	44.0352	44.8847			0.96	12.5339	12.6501			0.96	-0.00141	-0.000125819				0.96	3.33835E-5	-0.00048218			0.96	0.00879	-0.000180599				0.96	-0.03025	0.03282
			0.97	43.9733	44.8292			0.97	12.6561	12.7745			0.97	-0.00143	-0.000132321				0.97	5.97587E-5	-0.000195072			0.97	0.00923	-0.000516316				0.97	-0.02935	0.0313
			0.98	43.9113	44.7734			0.98	12.7782	12.8988			0.98	-0.00145	-0.000131497				0.98	1.88044E-4	-9.61983e-05			0.98	0.00959	-0.000872447				0.98	-0.02912	0.02473
			0.99	43.8494	44.7178			0.99	12.9001	13.023			0.99	-0.00147	-0.000123871				0.99	3.05644E-4	-6.44733e-05			0.99	0.00991	-0.00115				0.99	-0.02912	0.01401
			1	43.7874	44.663			1	13.0218	13.147			1	-0.00149	-0.000110751				1	2.97978E-4	0.00112			1	0.01022	-0.00135				1	-0.02918	0.0018
			1.01	43.7255	44.6093			1.01	13.1433	13.2708			1.01	-0.0015	-9.47064e-05				1.01	2.13842E-4	3.64648E-4			1.01	0.01017	-0.00141				1.01	-0.03182	-0.01028
			1.02	43.6635	44.5558			1.02	13.2647	13.3944			1.02	-0.00152	-7.84106e-05				1.02	1.24654E-4	1.07704E-4			1.02	0.01035	-0.00131				1.02	-0.0326	-0.01989
			1.03	43.6016	44.5023			1.03	13.3859	13.5179			1.03	-0.00154	-6.49054e-05				1.03	6.48982E-5	9.69122E-6			1.03	0.01062	-0.0011				1.03	-0.03263	-0.02486
			1.04	43.5397	44.4492			1.04	13.5069	13.6413			1.04	-0.00155	-5.6795e-05				1.04	-5.82601e-05	-2.93972e-05			1.04	0.01093	-0.000826217				1.04	-0.03243	-0.02625
			1.05	43.4777	44.3964			1.05	13.6278	13.7645			1.05	-0.00157	-5.50872e-05				1.05	-0.000126591	-0.000524501			1.05	0.01125	-0.000488807				1.05	-0.03223	-0.02566
			1.06	43.4158	44.3441			1.06	13.7485	13.8876			1.06	-0.00159	-6.04413e-05				1.06	-0.00015759	-0.000242883			1.06	0.01158	-0.000148561				1.06	-0.03202	-0.02227
			1.07	43.3539	44.292			1.07	13.869	14.0105			1.07	-0.00161	-7.23783e-05				1.07	-0.000162105	-0.000128325			1.07	0.01191	1.49485E-4				1.07	-0.03197	-0.01583
			1.08	43.292	44.24			1.08	13.9893	14.1333			1.08	-0.00163	-8.92951e-05				1.08	-0.000142103	-8.45401e-05			1.08	0.01223	3.69613E-4				1.08	-0.03201	-0.00741
			1.09	43.23	44.1878			1.09	14.1095	14.256			1.09	-0.00165	-0.000109116				1.09	-9.59644e-05	-6.86203e-05			1.09	0.01256	4.85916E-4				1.09	-0.03212	0.00211
			1.1	43.1681	44.1352			1.1	14.2295	14.3786			1.1	-0.00166	-0.000129881				1.1	-7.55364e-05	0.00111			1.1	0.01288	4.71415E-4				1.1	-0.03226	0.01227
			1.11	43.1062	44.0822			1.11	14.3493	14.501			1.11	-0.00168	-0.000149579				1.11	-3.99105e-05	4.15527E-4			1.11	0.01299	3.45743E-4				1.11	-0.03398	0.02069
			1.12	43.0443	44.0291			1.12	14.469	14.6232			1.12	-0.0017	-0.000166053				1.12	1.87621E-5	1.46863E-4			1.12	0.01326	1.42998E-4				1.12	-0.03446	0.02701
			1.13	42.9824	43.9761			1.13	14.5884	14.7453			1.13	-0.00171	-0.000177849				1.13	5.2877E-5	3.11266E-5			1.13	0.01358	-0.000141549				1.13	-0.03454	0.03081
			1.14	42.9205	43.9226			1.14	14.7078	14.8672			1.14	-0.00173	-0.000183738				1.14	1.5933E-4	-2.11905e-05			1.14	0.01392	-0.000463621				1.14	-0.03454	0.03181
			1.15	42.8586	43.8686			1.15	14.8269	14.989			1.15	-0.00175	-0.000183642				1.15	2.20286E-4	-0.00122			1.15	0.01427	-0.000865159				1.15	-0.03454	0.0307
			1.16	42.7968	43.8141			1.16	14.9459	15.1106			1.16	-0.00176	-0.000177972				1.16	2.52769E-4	-0.000572628			1.16	0.01495	-0.00125				1.16	-0.03225	0.02685
			1.17	42.7349	43.7592			1.17	15.0647	15.2321			1.17	-0.00178	-0.000167277				1.17	2.64179E-4	-0.000271742			1.17	0.0154	-0.0016				1.17	-0.03172	0.01989
			1.18	42.673	43.7044			1.18	15.1833	15.3534			1.18	-0.0018	-0.000153007				1.18	2.54062E-4	-0.000147548			1.18	0.01578	-0.00185				1.18	-0.03172	0.01061
			1.19	42.6112	43.65			1.19	15.3017	15.4745			1.19	-0.00181	-0.000137198				1.19	2.43371E-4	-9.94044e-05			1.19	0.01612	-0.00197				1.19	-0.03182	1.96526E-4
			1.2	42.5493	43.596			1.2	15.42	15.5955			1.2	-0.00183	-0.00012243				1.2	2.52892E-4	9.27872E-4			1.2	0.01645	-0.00199				1.2	-0.03185	-0.00796
			1.21	42.4874	43.542			1.21	15.5381	15.7164			1.21	-0.00184	-0.000111642				1.21	2.0424E-4	3.377E-4			1.21	0.01643	-0.00193				1.21	-0.03424	-0.01302
			1.22	42.4255	43.4884			1.22	15.6561	15.837			1.22	-0.00186	-0.000107024				1.22	1.57812E-4	1.0575E-4			1.22	0.01665	-0.00182				1.22	-0.03465	-0.01475
			1.23	42.3637	43.4353			1.23	15.7738	15.9576			1.23	-0.00187	-0.000110232				1.23	4.13452E-5	6.18634E-6			1.23	0.01696	-0.00166				1.23	-0.03436	-0.01439
			1.24	42.3018	43.3825			1.24	15.8914	16.078			1.24	-0.00189	-0.000121639				1.24	-2.59052e-05	-3.82639e-05			1.24	0.01729	-0.00145				1.24	-0.0339	-0.01305
			1.25	42.2399	43.3295			1.25	16.0088	16.1982			1.25	-0.0019	-0.000141771				1.25	-5.89381e-05	-0.00123			1.25	0.01762	-0.00123				1.25	-0.0335	-0.0101
			1.26	42.1781	43.2762			1.26	16.1261	16.3183			1.26	-0.00192	-0.000170402				1.26	-6.86837e-05	-0.000575489			1.26	0.0183	-0.00102				1.26	-0.03087	-0.00579
			1.27	42.1162	43.2225			1.27	16.2431	16.4383			1.27	-0.00194	-0.000206198				1.27	-5.59995e-05	-0.000274526			1.27	0.01874	-0.000849726				1.27	-0.03011	-0.00116
			1.28	42.0544	43.1689			1.28	16.3601	16.5581			1.28	-0.00195	-0.000247062				1.28	-2.77811e-05	-0.000152125			1.28	0.0191	-0.000722931				1.28	-0.03	0.00352
			1.29	41.9926	43.1156			1.29	16.4768	16.6778			1.29	-0.00197	-0.00029069				1.29	1.51124E-5	-0.000105263			1.29	0.01943	-0.000645934				1.29	-0.03011	0.00809
			1.3	41.9307	43.0622			1.3	16.5933	16.7973			1.3	-0.00199	-0.000335002				1.3	7.00753E-5	5.09951E-4			1.3	0.01974	-0.000622987				1.3	-0.03024	0.01255
			1.31	41.8689	43.0089			1.31	16.7097	16.9167			1.31	-0.002	-0.000378278				1.31	1.35503E-4	1.53239E-4			1.31	0.0197	-0.000659691				1.31	-0.0328	0.01715
			1.32	41.807	42.9558			1.32	16.8259	17.036			1.32	-0.00202	-0.000419142				1.32	2.10898E-4	1.51625E-5			1.32	0.0199	-0.000764865				1.32	-0.03344	0.0222
			1.33	41.7452	42.9029			1.33	16.942	17.1551			1.33	-0.00203	-0.000456486				1.33	2.97139E-4	-4.12096e-05			1.33	0.02019	-0.000950879				1.33	-0.03337	0.02795
			1.34	41.6833	42.8499			1.34	17.0579	17.274			1.34	-0.00205	-0.000489299				1.34	3.30313E-4	-6.48808e-05			1.34	0.02051	-0.00124				1.34	-0.03312	0.03353
			1.35	41.6215	42.7967			1.35	17.1736	17.3928			1.35	-0.00206	-0.000515859				1.35	3.19566E-4	-0.00125			1.35	0.02084	-0.00155				1.35	-0.03289	0.03692
			1.36	41.5597	42.7436			1.36	17.2891	17.5115			1.36	-0.00208	-0.000534574				1.36	3.13295E-4	-0.000543614			1.36	0.02151	-0.00189				1.36	-0.03037	0.03822
			1.37	41.4979	42.6908			1.37	17.4045	17.63			1.37	-0.0021	-0.00054416				1.37	3.29283E-4	-0.000249254			1.37	0.02196	-0.00223				1.37	-0.02967	0.03681
			1.38	41.4361	42.6379			1.38	17.5196	17.7484			1.38	-0.00212	-0.000544314				1.38	3.87927E-4	-0.000141064			1.38	0.02231	-0.00263				1.38	-0.02959	0.03298
			1.39	41.3743	42.5847			1.39	17.6347	17.8666			1.39	-0.00213	-0.000535584				1.39	4.15923E-4	-0.000103729			1.39	0.02264	-0.00299				1.39	-0.02969	0.02604
			1.4	41.3125	42.5315			1.4	17.7495	17.9846			1.4	-0.00215	-0.000518491				1.4	4.17746E-4	0.00108			1.4	0.02295	-0.00326				1.4	-0.02979	0.01523
			1.41	41.2507	42.478			1.41	17.8642	18.1025			1.41	-0.00216	-0.000494574				1.41	4.21025E-4	3.5182E-4			1.41	0.0229	-0.0034				1.41	-0.03232	0.00214
			1.42	41.1888	42.4242			1.42	17.9787	18.2203			1.42	-0.00218	-0.000467034				1.42	3.97529E-4	9.01214E-5			1.42	0.02309	-0.00343				1.42	-0.03291	-0.00971
			1.43	41.127	42.37			1.43	18.093	18.3379			1.43	-0.00219	-0.000439315				1.43	3.1593E-4	-1.41498e-05			1.43	0.02337	-0.00333				1.43	-0.03279	-0.01964
			1.44	41.0652	42.3158			1.44	18.2071	18.4554			1.44	-0.00221	-0.000414594				1.44	2.36444E-4	-5.74873e-05			1.44	0.02368	-0.00312				1.44	-0.03248	-0.02625
			1.45	41.0034	42.2621			1.45	18.3211	18.5726			1.45	-0.00223	-0.000395802				1.45	1.87924E-4	-0.00125			1.45	0.024	-0.00288				1.45	-0.03219	-0.028
			1.46	40.9417	42.2091			1.46	18.4349	18.6898			1.46	-0.00225	-0.000384329				1.46	8.88542E-5	-0.00055494			1.46	0.02468	-0.00257				1.46	-0.0296	-0.02564
			1.47	40.8799	42.1562			1.47	18.5486	18.8068			1.47	-0.00226	-0.000380135				1.47	3.8754E-5	-0.000260698			1.47	0.02512	-0.00229				1.47	-0.02884	-0.0191
			1.48	40.8181	42.1033			1.48	18.6621	18.9236			1.48	-0.00228	-0.000382627				1.48	2.93741E-5	-0.000150746			1.48	0.02547	-0.00211				1.48	-0.02873	-0.0078
			1.49	40.7563	42.0501			1.49	18.7753	19.0403			1.49	-0.0023	-0.000389385				1.49	-1.14444e-05	-0.000112254			1.49	0.02579	-0.00202				1.49	-0.02882	0.00468
			1.5	40.6946	41.9967			1.5	18.8885	19.1569			1.5	-0.00231	-0.000396664				1.5	3.21786E-5	-0.000255038			1.5	0.02609	-0.00207				1.5	-0.02891	0.01659
			1.51	40.6328	41.943			1.51	19.0014	19.2733			1.51	-0.00233	-0.000400882				1.51	7.76512E-5	-0.000150315			1.51	0.02602	-0.00224				1.51	-0.03148	0.02622
			1.52	40.571	41.8891			1.52	19.1142	19.3895			1.52	-0.00235	-0.000398502				1.52	9.96162E-5	-0.000114224			1.52	0.0262	-0.00253				1.52	-0.03213	0.03156
			1.53	40.5092	41.8356			1.53	19.2268	19.5055			1.53	-0.00236	-0.000386761				1.53	1.3645E-4	-0.000102513			1.53	0.02647	-0.00286				1.53	-0.03205	0.03186
			1.54	40.4474	41.7823			1.54	19.3393	19.6215			1.54	-0.00238	-0.000365042				1.54	2.07045E-4	-9.90957e-05			1.54	0.02677	-0.00323				1.54	-0.03178	0.02775
			1.55	40.3857	41.729			1.55	19.4515	19.7372			1.55	-0.00239	-0.000333353				1.55	2.33131E-4	-0.000689659			1.55	0.02709	-0.00355				1.55	-0.03151	0.01912
			1.56	40.3239	41.6761			1.56	19.5636	19.8529			1.56	-0.00241	-0.000292642				1.56	2.39744E-4	-0.000293492			1.56	0.02776	-0.00377				1.56	-0.02893	0.00638
			1.57	40.2622	41.6236			1.57	19.6756	19.9684			1.57	-0.00243	-0.000245529				1.57	2.35742E-4	-0.000159495			1.57	0.0282	-0.00387				1.57	-0.02816	-0.00654
			1.58	40.2004	41.5712			1.58	19.7873	20.0837			1.58	-0.00244	-0.000195931				1.58	1.57558E-4	-0.000117648			1.58	0.02855	-0.00386				1.58	-0.02803	-0.01802
			1.59	40.1387	41.5188			1.59	19.8989	20.1989			1.59	-0.00246	-0.000147433				1.59	7.10708E-5	-0.000105202			1.59	0.02886	-0.00372				1.59	-0.02811	-0.02708
			1.6	40.077	41.4659			1.6	20.0103	20.314			1.6	-0.00248	-0.000103554				1.6	1.85499E-5	5.84657E-4			1.6	0.02916	-0.00349				1.6	-0.0282	-0.03226
			1.61	40.0152	41.4127			1.61	20.1215	20.4289			1.61	-0.00249	-6.72574e-05				1.61	-9.65345e-05	1.23401E-4			1.61	0.02907	-0.00323				1.61	-0.03078	-0.0326
			1.62	39.9535	41.3595			1.62	20.2326	20.5437			1.62	-0.00251	-3.95045e-05				1.62	-0.00017642	-2.47533e-05			1.62	0.02924	-0.00294				1.62	-0.03145	-0.02875
			1.63	39.8917	41.3066			1.63	20.3435	20.6583			1.63	-0.00253	-2.05137e-05				1.63	-0.00022069	-7.5486e-05			1.63	0.0295	-0.00272				1.63	-0.03139	-0.02014
			1.64	39.83	41.2534			1.64	20.4542	20.7728			1.64	-0.00255	-9.28393e-06				1.64	-0.000263903	-9.34136e-05			1.64	0.0298	-0.00261				1.64	-0.03111	-0.00908
			1.65	39.7682	41.2			1.65	20.5648	20.8871			1.65	-0.00256	-2.84513e-06				1.65	-0.000245533	-0.00127			1.65	0.0301	-0.00262				1.65	-0.03084	0.00295
			1.66	39.7065	41.1463			1.66	20.6752	21.0012			1.66	-0.00258	2.12585E-6				1.66	-0.000170445	-0.000486597			1.66	0.03078	-0.00277				1.66	-0.02823	0.01466
			1.67	39.6448	41.0923			1.67	20.7854	21.1152			1.67	-0.0026	9.17315E-6				1.67	-0.000119093	-0.000216909			1.67	0.03122	-0.00304				1.67	-0.02743	0.0235
			1.68	39.5831	41.0381			1.68	20.8954	21.229			1.68	-0.00262	2.14508E-5				1.68	-0.000103601	-0.00013714			1.68	0.03156	-0.00334				1.68	-0.02728	0.02681
			1.69	39.5214	40.9841			1.69	21.0053	21.3427			1.69	-0.00264	4.04728E-5				1.69	-2.03628e-05	-0.000115461			1.69	0.03187	-0.00371				1.69	-0.02735	0.02586
			1.7	39.4597	40.9308			1.7	21.115	21.4562			1.7	-0.00265	6.63383E-5				1.7	4.03991E-5	-0.000106571			1.7	0.03216	-0.00406				1.7	-0.02743	0.02066
			1.71	39.398	40.8782			1.71	21.2245	21.5695			1.71	-0.00267	9.86422E-5				1.71	1.13554E-4	-0.000109057			1.71	0.03206	-0.00432				1.71	-0.03004	0.01131
			1.72	39.3363	40.8255			1.72	21.3339	21.6827			1.72	-0.00269	1.35013E-4				1.72	1.21845E-4	-0.000110661			1.72	0.03221	-0.00452				1.72	-0.03074	0.00131
			1.73	39.2746	40.7728			1.73	21.443	21.7957			1.73	-0.0027	1.72239E-4				1.73	9.88931E-5	-0.000111818			1.73	0.03246	-0.00461				1.73	-0.03069	-0.00795
			1.74	39.2128	40.72			1.74	21.552	21.9086			1.74	-0.00272	2.07133E-4				1.74	7.28119E-5	-0.000112688			1.74	0.03275	-0.00458				1.74	-0.03043	-0.01464
			1.75	39.1511	40.6669			1.75	21.6609	22.0214			1.75	-0.00274	2.36443E-4				1.75	-9.01612e-06	-0.00126			1.75	0.03305	-0.0045				1.75	-0.03017	-0.01775
			1.76	39.0895	40.6136			1.76	21.7695	22.134			1.76	-0.00275	2.58174E-4				1.76	-9.05623e-05	-0.000411734			1.76	0.03373	-0.00431				1.76	-0.02754	-0.01929
			1.77	39.0278	40.5598			1.77	21.878	22.2465			1.77	-0.00277	2.71403E-4				1.77	-0.000137125	-0.00018275			1.77	0.03416	-0.0041				1.77	-0.02672	-0.01816
			1.78	38.9661	40.5059			1.78	21.9864	22.3588			1.78	-0.00279	2.75937E-4				1.78	-0.000154304	-0.000129707			1.78	0.0345	-0.00391				1.78	-0.02656	-0.01324
			1.79	38.9044	40.4524			1.79	22.0945	22.471			1.79	-0.00281	2.72886E-4				1.79	-0.000143975	-0.000118513			1.79	0.0348	-0.00379				1.79	-0.02661	-0.00521
			1.8	38.8428	40.3995			1.8	22.2025	22.5831			1.8	-0.00282	2.64464E-4				1.8	-0.000111314	0.00106			1.8	0.03509	-0.0038				1.8	-0.02669	0.00335
			1.81	38.7811	40.3467			1.81	22.3103	22.695			1.81	-0.00284	2.53957E-4				1.81	-9.62868e-05	1.85041E-4			1.81	0.03497	-0.00387				1.81	-0.02931	0.01007
			1.82	38.7194	40.2942			1.82	22.418	22.8067			1.82	-0.00286	2.441E-4				1.82	-5.02041e-05	-3.31788e-05			1.82	0.03511	-0.00401				1.82	-0.03004	0.01452
			1.83	38.6577	40.2417			1.83	22.5254	22.9183			1.83	-0.00288	2.37201E-4				1.83	-3.60562e-05	-9.42253e-05			1.83	0.03535	-0.00419				1.83	-0.03001	0.01497
			1.84	38.596	40.1889			1.84	22.6327	23.0297			1.84	-0.00289	2.35214E-4				1.84	-6.13566e-05	-0.000111838			1.84	0.03563	-0.00431				1.84	-0.02976	0.01093
			1.85	38.5344	40.1358			1.85	22.7398	23.141			1.85	-0.00291	2.38827E-4				1.85	-5.65359e-06	-0.00129			1.85	0.03592	-0.00445				1.85	-0.0295	0.00469
			1.86	38.4727	40.0825			1.86	22.8468	23.2521			1.86	-0.00293	2.47715E-4				1.86	9.18573E-5	-0.000432446			1.86	0.0366	-0.00452				1.86	-0.02685	-0.00174
			1.87	38.4111	40.0292			1.87	22.9536	23.363			1.87	-0.00296	2.60439E-4				1.87	1.18005E-4	-0.000194034			1.87	0.03703	-0.00456				1.87	-0.026	-0.00711
			1.88	38.3494	39.9762			1.88	23.0602	23.4738			1.88	-0.00297	2.74915E-4				1.88	1.24615E-4	-0.000137744			1.88	0.03737	-0.00454				1.88	-0.02582	-0.01102
			1.89	38.2878	39.9229			1.89	23.1666	23.5844			1.89	-0.00299	2.88307E-4				1.89	1.23162E-4	-0.00012612			1.89	0.03767	-0.00447				1.89	-0.02586	-0.01198
			1.9	38.2261	39.8694			1.9	23.2729	23.6949			1.9	-0.00301	2.97438E-4				1.9	8.65178E-5	-0.000124913			1.9	0.03795	-0.00441				1.9	-0.02593	-0.00961
			1.91	38.1645	39.8158			1.91	23.379	23.8052			1.91	-0.00303	3.00515E-4				1.91	9.09695E-6	-0.000125977			1.91	0.03781	-0.00429				1.91	-0.02857	-0.00654
			1.92	38.1028	39.7623			1.92	23.4849	23.9154			1.92	-0.00305	2.96699E-4				1.92	-2.92569e-05	-0.000127374			1.92	0.03794	-0.00418				1.92	-0.02933	-0.00226
			1.93	38.0412	39.7088			1.93	23.5907	24.0254			1.93	-0.00306	2.86089E-4				1.93	-3.88855e-05	-0.000128641			1.93	0.03817	-0.00412				1.93	-0.02933	0.00433
			1.94	37.9795	39.6555			1.94	23.6963	24.1353			1.94	-0.00308	2.70164E-4				1.94	-2.3619e-05	-0.000129687			1.94	0.03844	-0.00413				1.94	-0.02909	0.01255
			1.95	37.9179	39.6026			1.95	23.8017	24.245			1.95	-0.0031	2.51164E-4				1.95	2.24683E-5	-0.00013052			1.95	0.03872	-0.00426				1.95	-0.02884	0.02153
			1.96	37.8563	39.5502			1.96	23.9069	24.3547			1.96	-0.00311	2.31853E-4				1.96	3.05709E-5	-0.000131184			1.96	0.0394	-0.00448				1.96	-0.02617	0.02832
			1.97	37.7946	39.4975			1.97	24.012	24.4642			1.97	-0.00313	2.15186E-4				1.97	5.33164E-5	-0.000131738			1.97	0.03984	-0.00475				1.97	-0.02529	0.03237
			1.98	37.733	39.4447			1.98	24.1169	24.5735			1.98	-0.00315	2.03183E-4				1.98	6.8526E-5	-0.000132239			1.98	0.04017	-0.00505				1.98	-0.02509	0.03324
			1.99	37.6714	39.3918			1.99	24.2216	24.6827			1.99	-0.00317	1.97411E-4				1.99	3.7943E-5	-0.000132742			1.99	0.04046	-0.00534				1.99	-0.02512	0.02887
			2	37.6098	39.3386			2	24.3262	24.7917			2	-0.00318	1.98424E-4				2	7.09443E-5	-0.000133291			2	0.04074	-0.00557				2	-0.02518	0.01957
			2.01	37.5482	39.285			2.01	24.4306	24.9006			2.01	-0.0032	2.05391E-4				2.01	9.24219E-5	-0.000133918			2.01	0.04058	-0.00573				2.01	-0.02784	0.00655
			2.02	37.4866	39.231			2.02	24.5348	25.0093			2.02	-0.00322	2.17289E-4				2.02	1.33034E-4	-0.000134641			2.02	0.04069	-0.00575				2.02	-0.02863	-0.00781
			2.03	37.4249	39.1772			2.03	24.6388	25.1179			2.03	-0.00324	2.31669E-4				2.03	1.233E-4	-0.000135468			2.03	0.04091	-0.00566				2.03	-0.02865	-0.02071
			2.04	37.3633	39.124			2.04	24.7427	25.2263			2.04	-0.00326	2.45875E-4				2.04	1.1842E-4	-0.000136393			2.04	0.04118	-0.00545				2.04	-0.02842	-0.0301
			2.05	37.3017	39.0715			2.05	24.8464	25.3345			2.05	-0.00328	2.57043E-4				2.05	1.29107E-4	-0.000137403			2.05	0.04145	-0.00516				2.05	-0.02817	-0.03314
			2.06	37.2401	39.0191			2.06	24.9499	25.4426			2.06	-0.00329	2.62522E-4				2.06	1.33572E-4	-0.000138479			2.06	0.04214	-0.00489				2.06	-0.02549	-0.02898
			2.07	37.1786	38.9665			2.07	25.0533	25.5505			2.07	-0.00331	2.61331E-4				2.07	6.24059E-5	-0.000139598			2.07	0.04257	-0.00461				2.07	-0.02458	-0.02009
			2.08	37.117	38.9138			2.08	25.1565	25.6583			2.08	-0.00333	2.5355E-4				2.08	2.37958E-5	-0.000140739			2.08	0.0429	-0.00443				2.08	-0.02436	-0.00722
			2.09	37.0554	38.8607			2.09	25.2595	25.7659			2.09	-0.00335	2.39882E-4				2.09	1.92909E-5	-0.000141879			2.09	0.04319	-0.00439				2.09	-0.02437	0.00886
			2.1	36.9938	38.8072			2.1	25.3623	25.8734			2.1	-0.00337	2.22255E-4				2.1	2.38362E-5	-0.000143002			2.1	0.04345	-0.00454				2.1	-0.02443	0.02576
			2.11	36.9322	38.7537			2.11	25.465	25.9807			2.11	-0.00338	2.04058E-4				2.11	1.00794E-5	-0.000144094			2.11	0.04329	-0.00481				2.11	-0.02711	0.03937
			2.12	36.8706	38.7004			2.12	25.5675	26.0879			2.12	-0.0034	1.88679E-4				2.12	1.61591E-5	-0.000145147			2.12	0.04338	-0.00519				2.12	-0.02793	0.04856
			2.13	36.809	38.6472			2.13	25.6698	26.195			2.13	-0.00342	1.78787E-4				2.13	1.51654E-5	-0.000146157			2.13	0.04359	-0.00564				2.13	-0.02797	0.05226
			2.14	36.7474	38.5938			2.14	25.772	26.3019			2.14	-0.00343	1.76501E-4				2.14	3.98642E-5	-0.000147125			2.14	0.04385	-0.0061				2.14	-0.02775	0.05067
			2.15	36.6858	38.5406			2.15	25.874	26.4086			2.15	-0.00345	1.82202E-4				2.15	9.30379E-5	-0.000148055			2.15	0.04412	-0.00659				2.15	-0.02751	0.0448
			2.16	36.6243	38.4877			2.16	25.9758	26.5152			2.16	-0.00347	1.95429E-4				2.16	1.06788E-4	-0.000148954			2.16	0.0448	-0.00701				2.16	-0.02481	0.03384
			2.17	36.5627	38.4351			2.17	26.0775	26.6217			2.17	-0.00349	2.15083E-4				2.17	8.63973E-5	-0.00014983			2.17	0.04524	-0.00729				2.17	-0.02387	0.01759
			2.18	36.5012	38.3824			2.18	26.1789	26.728			2.18	-0.0035	2.38748E-4				2.18	7.21117E-5	-0.00015069			2.18	0.04556	-0.00737				2.18	-0.02363	-0.00125
			2.19	36.4396	38.3294			2.19	26.2802	26.8342			2.19	-0.00352	2.62495E-4				2.19	4.65039E-5	-0.000151543			2.19	0.04584	-0.0073				2.19	-0.02363	-0.0194
			2.2	36.3781	38.2765			2.2	26.3814	26.9403			2.2	-0.00354	2.82771E-4				2.2	3.28821E-5	-0.000152396			2.2	0.0461	-0.00705				2.2	-0.02368	-0.03512
			2.21	36.3165	38.2239			2.21	26.4824	27.0461			2.21	-0.00355	2.96515E-4				2.21	4.84823E-5	-0.000153253			2.21	0.04595	-0.00667				2.21	-0.02616	-0.04572
			2.22	36.255	38.1711			2.22	26.5831	27.1518			2.22	-0.00357	3.0142E-4				2.22	8.50394E-5	-0.000154119			2.22	0.04605	-0.00625				2.22	-0.02695	-0.04858
			2.23	36.1934	38.1181			2.23	26.6838	27.2574			2.23	-0.00359	2.97201E-4				2.23	2.23059E-5	-0.000154995			2.23	0.04625	-0.00578				2.23	-0.02701	-0.04485
			2.24	36.1318	38.0648			2.24	26.7842	27.3628			2.24	-0.0036	2.84684E-4				2.24	5.88152E-6	-0.000155881			2.24	0.04649	-0.00538				2.24	-0.02682	-0.034
			2.25	36.0703	38.0111			2.25	26.8845	27.4681			2.25	-0.00362	2.65807E-4				2.25	-4.92774e-05	-0.000156776			2.25	0.04675	-0.00512				2.25	-0.02658	-0.01824
			2.26	36.0088	37.9572			2.26	26.9846	27.5731			2.26	-0.00364	2.44354E-4				2.26	-5.07165e-05	-0.000157678			2.26	0.04744	-0.00499				2.26	-0.02383	-0.000113529
			2.27	35.9472	37.9033			2.27	27.0845	27.6781			2.27	-0.00365	2.24222E-4				2.27	-5.26277e-05	-0.000158584			2.27	0.04788	-0.00503				2.27	-0.02283	0.01752
			2.28	35.8857	37.8502			2.28	27.1843	27.7829			2.28	-0.00367	2.09186E-4				2.28	-6.53749e-05	-0.000159491			2.28	0.0482	-0.00523				2.28	-0.02252	0.03128
			2.29	35.8242	37.7978			2.29	27.2839	27.8875			2.29	-0.00369	2.02192E-4				2.29	-6.10773e-06	-0.000160396			2.29	0.04847	-0.00554				2.29	-0.02247	0.04053
			2.3	35.7627	37.7454			2.3	27.3833	27.992			2.3	-0.0037	2.04146E-4				2.3	4.84653E-5	-0.000161297			2.3	0.04873	-0.00599				2.3	-0.02248	0.04547
			2.31	35.7011	37.6929			2.31	27.4826	28.0963			2.31	-0.00372	2.15104E-4				2.31	7.03462E-5	-0.000162192			2.31	0.04852	-0.00646				2.31	-0.02519	0.04425
			2.32	35.6396	37.6402			2.32	27.5817	28.2005			2.32	-0.00374	2.3408E-4				2.32	6.378E-5	-0.000163079			2.32	0.04857	-0.0069				2.32	-0.02609	0.03671
			2.33	35.5781	37.5873			2.33	27.6806	28.3046			2.33	-0.00375	2.58944E-4				2.33	1.86605E-5	-0.000163957			2.33	0.04875	-0.00719				2.33	-0.02619	0.02462
			2.34	35.5165	37.5339			2.34	27.7793	28.4085			2.34	-0.00377	2.86273E-4				2.34	2.71206E-5	-0.000164826			2.34	0.04898	-0.0074				2.34	-0.02601	0.01221
			2.35	35.455	37.4802			2.35	27.8779	28.5123			2.35	-0.00378	3.12402E-4				2.35	1.41154E-5	-0.000165687			2.35	0.04923	-0.00748				2.35	-0.02579	1.88988E-4
			2.36	35.3935	37.4265			2.36	27.9763	28.6159			2.36	-0.0038	3.34149E-4				2.36	8.23769E-6	-0.00016654			2.36	0.04992	-0.00746				2.36	-0.02303	-0.01027
			2.37	35.332	37.3734			2.37	28.0745	28.7194			2.37	-0.00382	3.48498E-4				2.37	3.57892E-5	-0.000167386			2.37	0.05036	-0.00737				2.37	-0.02202	-0.01789
			2.38	35.2705	37.3205			2.38	28.1726	28.8227			2.38	-0.00383	3.5391E-4				2.38	-2.70349e-05	-0.000168227			2.38	0.05068	-0.00716				2.38	-0.02172	-0.02289
			2.39	35.209	37.2679			2.39	28.2705	28.9259			2.39	-0.00385	3.50034E-4				2.39	-5.54343e-05	-0.000169063			2.39	0.05095	-0.00693				2.39	-0.02169	-0.02376
			2.4	35.1475	37.2156			2.4	28.3682	29.0289			2.4	-0.00386	3.37326E-4				2.4	-8.55333e-05	-0.000169895			2.4	0.05119	-0.00675				2.4	-0.02172	-0.01996
			2.41	35.086	37.1633			2.41	28.4657	29.1318			2.41	-0.00388	3.18591E-4				2.41	-9.88276e-05	-0.000170725			2.41	0.05097	-0.00657				2.41	-0.02447	-0.014
			2.42	35.0245	37.1107			2.42	28.5631	29.2345			2.42	-0.0039	2.97596E-4				2.42	-0.000109436	-0.000171552			2.42	0.05101	-0.00645				2.42	-0.02543	-0.00665
			2.43	34.963	37.0577			2.43	28.6603	29.3371			2.43	-0.00391	2.78319E-4				2.43	-0.000127024	-0.000172377			2.43	0.05118	-0.00639				2.43	-0.02557	3.04417E-4
			2.44	34.9015	37.0046			2.44	28.7573	29.4395			2.44	-0.00393	2.64636E-4				2.44	-0.000129669	-0.000173201			2.44	0.0514	-0.00636				2.44	-0.02542	0.00574
			2.45	34.84	36.9518			2.45	28.8542	29.5417			2.45	-0.00394	2.58744E-4				2.45	-8.20154e-05	-0.000174022			2.45	0.05164	-0.00644				2.45	-0.02521	0.01002
			2.46	34.7786	36.899			2.46	28.9509	29.6438			2.46	-0.00396	2.61431E-4				2.46	-6.19338e-05	-0.000174842			2.46	0.05234	-0.00655				2.46	-0.02244	0.01228
			2.47	34.7171	36.8458			2.47	29.0474	29.7458			2.47	-0.00397	2.7277E-4				2.47	-6.97087e-05	-0.000175659			2.47	0.05277	-0.00667				2.47	-0.02139	0.01119
			2.48	34.6556	36.7925			2.48	29.1438	29.8476			2.48	-0.00399	2.91231E-4				2.48	-6.19748e-05	-0.000176473			2.48	0.05309	-0.00673				2.48	-0.02105	0.00835
			2.49	34.5942	36.7391			2.49	29.24	29.9492			2.49	-0.004	3.1343E-4				2.49	-3.83634e-05	-0.000177284			2.49	0.05336	-0.00681				2.49	-0.02099	0.00609
			2.5	34.5327	36.6856			2.5	29.336	30.0507			2.5	-0.00402	3.35948E-4				2.5	-1.0984e-05	-0.000178092			2.5	0.0536	-0.00689				2.5	-0.02101	0.00453
			2.51	34.4712	36.6322			2.51	29.4318	30.1521			2.51	-0.00403	3.55472E-4				2.51	2.04602E-5	-0.000178896			2.51	0.05335	-0.00696				2.51	-0.02377	0.00465
			2.52	34.4097	36.5791			2.52	29.5275	30.2533			2.52	-0.00405	3.69123E-4				2.52	-1.21971e-05	-0.000179695			2.52	0.05338	-0.00705				2.52	-0.02474	0.0058
			2.53	34.3483	36.5266			2.53	29.623	30.3544			2.53	-0.00406	3.75823E-4				2.53	-5.92027e-05	-0.000180491			2.53	0.05354	-0.0071				2.53	-0.0249	0.00745
			2.54	34.2868	36.4742			2.54	29.7183	30.4553			2.54	-0.00408	3.74994E-4				2.54	-7.43882e-05	-0.000181282			2.54	0.05375	-0.00719				2.54	-0.02476	0.01102
			2.55	34.2253	36.4216			2.55	29.8135	30.556			2.55	-0.00409	3.67029E-4				2.55	-5.80309e-05	-0.000182069			2.55	0.05398	-0.00735				2.55	-0.02456	0.01656
			2.56	34.1639	36.3687			2.56	29.9084	30.6567			2.56	-0.00411	3.54061E-4				2.56	-9.5781e-05	-0.000182852			2.56	0.05468	-0.00754				2.56	-0.02177	0.02062
			2.57	34.1024	36.3155			2.57	30.0033	30.7571			2.57	-0.00412	3.39251E-4				2.57	-0.000123885	-0.000183631			2.57	0.05512	-0.00774				2.57	-0.02069	0.02191
			2.58	34.041	36.2619			2.58	30.0979	30.8575			2.58	-0.00414	3.2542E-4				2.58	-0.000166958	-0.000184406			2.58	0.05544	-0.00792				2.58	-0.02034	0.01977
			2.59	33.9796	36.2079			2.59	30.1924	30.9576			2.59	-0.00415	3.15314E-4				2.59	-0.00021933	-0.000185177			2.59	0.0557	-0.00803				2.59	-0.02027	0.0138
			2.6	33.9181	36.1543			2.6	30.2867	31.0577			2.6	-0.00417	3.107E-4				2.6	-0.000181352	-0.000185944			2.6	0.05593	-0.00809				2.6	-0.02027	0.00523
			2.61	33.8567	36.1015			2.61	30.3808	31.1575			2.61	-0.00418	3.11844E-4				2.61	-0.000150687	-0.000186708			2.61	0.05567	-0.00809				2.61	-0.02305	-0.00518
			2.62	33.7952	36.0493			2.62	30.4748	31.2572			2.62	-0.0042	3.18981E-4				2.62	-0.000158709	-0.000187469			2.62	0.05568	-0.00796				2.62	-0.02406	-0.01752
			2.63	33.7338	35.9972			2.63	30.5686	31.3568			2.63	-0.00421	3.31117E-4				2.63	-0.000119403	-0.000188227			2.63	0.05583	-0.00771				2.63	-0.02426	-0.02825
			2.64	33.6723	35.9451			2.64	30.6622	31.4562			2.64	-0.00423	3.45607E-4				2.64	-9.75003e-05	-0.000188981			2.64	0.05603	-0.0074				2.64	-0.02413	-0.03526
			2.65	33.6109	35.8928			2.65	30.7556	31.5555			2.65	-0.00424	3.59792E-4				2.65	-6.42114e-05	-0.000189731			2.65	0.05626	-0.00707				2.65	-0.02394	-0.03769
			2.66	33.5495	35.8402			2.66	30.8489	31.6546			2.66	-0.00426	3.70912E-4				2.66	-1.59134e-05	-0.000190479			2.66	0.05696	-0.00675				2.66	-0.02113	-0.03412
			2.67	33.4881	35.7871			2.67	30.942	31.7536			2.67	-0.00427	3.76826E-4				2.67	-6.95886e-05	-0.000191223			2.67	0.0574	-0.0065				2.67	-0.02003	-0.0264
			2.68	33.4267	35.7337			2.68	31.0349	31.8524			2.68	-0.00428	3.77006E-4				2.68	-9.30988e-05	-0.000191964			2.68	0.05771	-0.00631				2.68	-0.01965	-0.01516
			2.69	33.3653	35.6805			2.69	31.1277	31.9511			2.69	-0.0043	3.7122E-4				2.69	-8.4692e-05	-0.000192701			2.69	0.05797	-0.00625				2.69	-0.01956	-0.000391144
			2.7	33.3038	35.6275			2.7	31.2203	32.0496			2.7	-0.00431	3.6032E-4				2.7	-3.68683e-05	-0.000193435			2.7	0.0582	-0.00638				2.7	-0.01955	0.01618
			2.71	33.2424	35.5742			2.71	31.3127	32.148			2.71	-0.00433	3.46939E-4				2.71	-5.53612e-05	-0.000194165			2.71	0.05792	-0.00663				2.71	-0.02234	0.03013
			2.72	33.181	35.5211			2.72	31.405	32.2462			2.72	-0.00434	3.3428E-4				2.72	-8.96118e-05	-0.000194892			2.72	0.05792	-0.00698				2.72	-0.02339	0.03968
			2.73	33.1196	35.4682			2.73	31.4971	32.3443			2.73	-0.00436	3.2506E-4				2.73	-0.000149245	-0.000195615			2.73	0.05805	-0.00736				2.73	-0.0236	0.04325
			2.74	33.0582	35.4156			2.74	31.589	32.4422			2.74	-0.00437	3.2158E-4				2.74	-0.00022559	-0.000196335			2.74	0.05825	-0.0077				2.74	-0.0235	0.04037
			2.75	32.9967	35.3627			2.75	31.6807	32.54			2.75	-0.00438	3.2441E-4				2.75	-0.000215528	-0.000197051			2.75	0.05846	-0.00805				2.75	-0.02332	0.03199
			2.76	32.9354	35.3098			2.76	31.7723	32.6376			2.76	-0.0044	3.33135E-4				2.76	-0.000219369	-0.000197764			2.76	0.05917	-0.00827				2.76	-0.02049	0.01776
			2.77	32.874	35.257			2.77	31.8637	32.7351			2.77	-0.00441	3.46838E-4				2.77	-0.000247728	-0.000198473			2.77	0.05961	-0.00829				2.77	-0.01935	-0.00191
			2.78	32.8126	35.2045			2.78	31.9549	32.8324			2.78	-0.00443	3.63058E-4				2.78	-0.000196581	-0.000199178			2.78	0.05993	-0.00814				2.78	-0.01895	-0.02202
			2.79	32.7512	35.1517			2.79	32.046	32.9296			2.79	-0.00444	3.78314E-4				2.79	-0.000150959	-0.00019988			2.79	0.06018	-0.00782				2.79	-0.01884	-0.03994
			2.8	32.6898	35.0987			2.8	32.1369	33.0266			2.8	-0.00445	3.89608E-4				2.8	-8.62066e-05	-0.000200579			2.8	0.06041	-0.00738				2.8	-0.01883	-0.05331
			2.81	32.6284	35.0454			2.81	32.2276	33.1235			2.81	-0.00447	3.94262E-4				2.81	-1.22376e-05	-0.000201274			2.81	0.06011	-0.00688				2.81	-0.02163	-0.0598
			2.82	32.567	34.992			2.82	32.3182	33.2203			2.82	-0.00448	3.91039E-4				2.82	-4.84005e-05	-0.000201966			2.82	0.06009	-0.00632				2.82	-0.02271	-0.0596
			2.83	32.5056	34.9384			2.83	32.4085	33.3168			2.83	-0.00449	3.80361E-4				2.83	-6.84832e-05	-0.000202654			2.83	0.06021	-0.00579				2.83	-0.02296	-0.05266
			2.84	32.4442	34.8853			2.84	32.4987	33.4132			2.84	-0.00451	3.63002E-4				2.84	-5.98349e-05	-0.000203339			2.84	0.06039	-0.00537				2.84	-0.02287	-0.03864
			2.85	32.3829	34.8329			2.85	32.5888	33.5095			2.85	-0.00452	3.41283E-4				2.85	-7.64259e-05	-0.000204021			2.85	0.0606	-0.00514				2.85	-0.0227	-0.02097
			2.86	32.3215	34.7809			2.86	32.6786	33.6057			2.86	-0.00453	3.19152E-4				2.86	-0.000106663	-0.000204699			2.86	0.06132	-0.00504				2.86	-0.01986	-0.00228
			2.87	32.2602	34.7287			2.87	32.7683	33.7017			2.87	-0.00455	3.00257E-4				2.87	-0.000156736	-0.000205373			2.87	0.06176	-0.00508				2.87	-0.01869	0.01469
			2.88	32.1988	34.6762			2.88	32.8579	33.7975			2.88	-0.00456	2.87824E-4				2.88	-0.000211749	-0.000206045			2.88	0.06208	-0.00525				2.88	-0.01826	0.02707
			2.89	32.1374	34.6233			2.89	32.9472	33.8932			2.89	-0.00457	2.83919E-4				2.89	-0.000198837	-0.000206713			2.89	0.06233	-0.0055				2.89	-0.01813	0.03456
			2.9	32.0761	34.5701			2.9	33.0364	33.9887			2.9	-0.00459	2.88636E-4				2.9	-0.00016383	-0.000207377			2.9	0.06255	-0.00584				2.9	-0.0181	0.03624
			2.91	32.0147	34.5163			2.91	33.1254	34.0841			2.91	-0.0046	3.01564E-4				2.91	-0.000163574	-0.000208039			2.91	0.06223	-0.00615				2.91	-0.02093	0.0307
			2.92	31.9533	34.4626			2.92	33.2143	34.1793			2.92	-0.00461	3.21151E-4				2.92	-0.00019182	-0.000208696			2.92	0.0622	-0.00633				2.92	-0.02204	0.01897
			2.93	31.892	34.4096			2.93	33.3029	34.2744			2.93	-0.00463	3.43983E-4				2.93	-0.000168631	-0.000209351			2.93	0.0623	-0.00643				2.93	-0.02231	0.00545
			2.94	31.8306	34.3569			2.94	33.3914	34.3693			2.94	-0.00464	3.66148E-4				2.94	-0.000149876	-0.000210002			2.94	0.06248	-0.00642				2.94	-0.02225	-0.00857
			2.95	31.7692	34.3046			2.95	33.4798	34.4641			2.95	-0.00465	3.83989E-4				2.95	-0.000113221	-0.000210649			2.95	0.06268	-0.0063				2.95	-0.02209	-0.02124
			2.96	31.7079	34.2524			2.96	33.5679	34.5588			2.96	-0.00466	3.94137E-4				2.96	-5.92538e-05	-0.000211294			2.96	0.0629	-0.00612				2.96	-0.02191	-0.03153
			2.97	31.6465	34.2			2.97	33.6559	34.6533			2.97	-0.00468	3.95146E-4				2.97	-8.56118e-05	-0.000211934			2.97	0.06312	-0.0058				2.97	-0.02182	-0.03873
			2.98	31.5852	34.1473			2.98	33.7438	34.7476			2.98	-0.00469	3.86655E-4				2.98	-7.29348e-05	-0.000212572			2.98	0.06335	-0.00546				2.98	-0.02181	-0.04078
			2.99	31.5239	34.0941			2.99	33.8314	34.8418			2.99	-0.0047	3.69341E-4				2.99	-2.10903e-05	-0.000213206			2.99	0.06357	-0.00516				2.99	-0.02188	-0.03693
			3	31.4625	34.041			3	33.9189	34.9359			3	-0.00472	3.4609E-4				3	-4.16711e-05	-0.000213837			3	0.06379	-0.00489				3	-0.02198	-0.03026
			3.01	31.4012	33.9882			3.01	34.0062	35.0298			3.01	-0.00473	3.2109E-4				3.01	-9.09622e-05	-0.000214464			3.01	0.06367	-0.00467				3.01	-0.02397	-0.02183
			3.02	31.3398	33.9351			3.02	34.0933	35.1235			3.02	-0.00474	2.98423E-4				3.02	-0.000172085	-0.000215088			3.02	0.06376	-0.00447				3.02	-0.02472	-0.01327
			3.03	31.2785	33.8819			3.03	34.1803	35.2171			3.03	-0.00475	2.81833E-4				3.03	-0.000265625	-0.000215709			3.03	0.06395	-0.00429				3.03	-0.02496	-0.00629
			3.04	31.2172	33.8289			3.04	34.2671	35.3105			3.04	-0.00477	2.73316E-4				3.04	-0.000251283	-0.000216327			3.04	0.06418	-0.00424				3.04	-0.02503	-0.000692448
			3.05	31.1558	33.776			3.05	34.3537	35.4038			3.05	-0.00478	2.73537E-4				3.05	-0.00024672	-0.000216941			3.05	0.06442	-0.00421				3.05	-0.02507	0.00251
			3.06	31.0945	33.7234			3.06	34.4402	35.497			3.06	-0.00479	2.82483E-4				3.06	-0.000259808	-0.000217551			3.06	0.06517	-0.00417				3.06	-0.02254	0.00175
			3.07	31.0332	33.6706			3.07	34.5265	35.59			3.07	-0.0048	2.98234E-4				3.07	-0.000254495	-0.000218159			3.07	0.06563	-0.0041				3.07	-0.02169	-0.00034146
			3.08	30.9719	33.6181			3.08	34.6126	35.6829			3.08	-0.00481	3.17221E-4				3.08	-0.000202114	-0.000218763			3.08	0.06596	-0.00406				3.08	-0.02148	-0.00264
			3.09	30.9107	33.5659			3.09	34.6985	35.7756			3.09	-0.00483	3.35882E-4				3.09	-0.000118023	-0.000219364			3.09	0.06623	-0.00404				3.09	-0.02145	-0.0045
			3.1	30.8494	33.5134			3.1	34.7843	35.8681			3.1	-0.00484	3.50618E-4				3.1	-3.50075e-05	-0.000219962			3.1	0.06648	-0.00408				3.1	-0.02142	-0.00489
			3.11	30.788	33.4607			3.11	34.8699	35.9605			3.11	-0.00485	3.58934E-4				3.11	-2.87588e-05	-0.000220556			3.11	0.06619	-0.00408				3.11	-0.02404	-0.00499
			3.12	30.7267	33.4078			3.12	34.9554	36.0527			3.12	-0.00486	3.5984E-4				3.12	-5.30813e-05	-0.000221147			3.12	0.0662	-0.00409				3.12	-0.02482	-0.00416
			3.13	30.6654	33.3546			3.13	35.0406	36.1448			3.13	-0.00488	3.52816E-4				3.13	-4.66109e-05	-0.000221735			3.13	0.06636	-0.00414				3.13	-0.02479	-0.00106
			3.14	30.6041	33.3009			3.14	35.1257	36.2368			3.14	-0.00489	3.38922E-4				3.14	-3.61391e-05	-0.000222319			3.14	0.06657	-0.00426				3.14	-0.02448	0.00198
			3.15	30.5428	33.2473			3.15	35.2107	36.3286			3.15	-0.0049	3.21099E-4				3.15	-7.21975e-05	-0.000222901			3.15	0.0668	-0.00434				3.15	-0.02412	0.00281
			3.16	30.4815	33.1944			3.16	35.2954	36.4203			3.16	-0.00491	3.02433E-4				3.16	-0.000144672	-0.000223479			3.16	0.06755	-0.00437				3.16	-0.02124	0.00119
			3.17	30.4202	33.1423			3.17	35.38	36.5118			3.17	-0.00492	2.86053E-4				3.17	-0.000220253	-0.000224053			3.17	0.068	-0.00432				3.17	-0.02012	-0.00372
			3.18	30.3589	33.0902			3.18	35.4644	36.6031			3.18	-0.00493	2.74496E-4				3.18	-0.000236254	-0.000224625			3.18	0.06832	-0.00418				3.18	-0.01975	-0.01082
			3.19	30.2976	33.0379			3.19	35.5487	36.6944			3.19	-0.00495	2.68626E-4				3.19	-0.000211975	-0.000225193			3.19	0.06858	-0.00399				3.19	-0.01968	-0.01909
			3.2	30.2364	32.9853			3.2	35.6327	36.7854			3.2	-0.00496	2.6909E-4				3.2	-0.000220907	-0.000225758			3.2	0.06881	-0.0037				3.2	-0.01969	-0.02904
			3.21	30.175	32.9322			3.21	35.7166	36.8763			3.21	-0.00497	2.75548E-4				3.21	-0.000263321	-0.00022632			3.21	0.06849	-0.00326				3.21	-0.02246	-0.03879
			3.22	30.1137	32.8787			3.22	35.8004	36.9671			3.22	-0.00498	2.85638E-4				3.22	-0.000237917	-0.000226878			3.22	0.06847	-0.00279				3.22	-0.02344	-0.04519
			3.23	30.0524	32.825			3.23	35.8839	37.0577			3.23	-0.00499	2.96557E-4				3.23	-0.000179964	-0.000227433			3.23	0.06861	-0.00233				3.23	-0.02363	-0.04755
			3.24	29.9911	32.7719			3.24	35.9673	37.1482			3.24	-0.005	3.05454E-4				3.24	-9.34971e-05	-0.000227985			3.24	0.0688	-0.00192				3.24	-0.02351	-0.04436
			3.25	29.9299	32.7192			3.25	36.0506	37.2385			3.25	-0.00502	3.09767E-4				3.25	-1.69908e-05	-0.000228534			3.25	0.06903	-0.00163				3.25	-0.02334	-0.03684
			3.26	29.8686	32.6668			3.26	36.1336	37.3286			3.26	-0.00503	3.08545E-4				3.26	-2.50734e-05	-0.00022908			3.26	0.06944	-0.00139				3.26	-0.02227	-0.02645
			3.27	29.8073	32.6148			3.27	36.2165	37.4187			3.27	-0.00504	3.01284E-4				3.27	5.81827E-7	-0.000229622			3.27	0.06975	-0.00127				3.27	-0.02189	-0.01279
			3.28	29.7461	32.563			3.28	36.2992	37.5085			3.28	-0.00505	2.88432E-4				3.28	6.55928E-5	-0.000230162			3.28	0.07001	-0.00137				3.28	-0.0218	0.00278
			3.29	29.6848	32.511			3.29	36.3817	37.5983			3.29	-0.00506	2.72354E-4				3.29	4.71544E-5	-0.000230698			3.29	0.07025	-0.00155				3.29	-0.02184	0.01571
			3.3	29.6235	32.4586			3.3	36.4641	37.6878			3.3	-0.00507	2.56156E-4				3.3	-3.42004e-05	-0.00023123			3.3	0.07049	-0.0018				3.3	-0.02191	0.02416
			3.31	29.5622	32.4059			3.31	36.5463	37.7773			3.31	-0.00508	2.42588E-4				3.31	-0.000154863	-0.00023176			3.31	0.07019	-0.00203				3.31	-0.0246	0.02648
			3.32	29.501	32.3533			3.32	36.6284	37.8665			3.32	-0.00509	2.33988E-4				3.32	-0.000273677	-0.000232287			3.32	0.07022	-0.00219				3.32	-0.02546	0.02229
			3.33	29.4397	32.3011			3.33	36.7102	37.9556			3.33	-0.0051	2.3087E-4				3.33	-0.000266173	-0.00023281			3.33	0.07039	-0.00232				3.33	-0.02559	0.01252
			3.34	29.3784	32.2489			3.34	36.7919	38.0446			3.34	-0.00512	2.33026E-4				3.34	-0.000266619	-0.00023333			3.34	0.07062	-0.00231				3.34	-0.0255	-0.00287
			3.35	29.3172	32.1965			3.35	36.8734	38.1335			3.35	-0.00513	2.39745E-4				3.35	-0.000292807	-0.000233847			3.35	0.07087	-0.00206				3.35	-0.02541	-0.02241
			3.36	29.256	32.1443			3.36	36.9548	38.2221			3.36	-0.00514	2.48597E-4				3.36	-0.000264525	-0.000234361			3.36	0.07164	-0.00167				3.36	-0.02286	-0.041
			3.37	29.1947	32.0922			3.37	37.036	38.3107			3.37	-0.00515	2.56452E-4				3.37	-0.000188608	-0.000234872			3.37	0.07209	-0.00115				3.37	-0.02209	-0.05643
			3.38	29.1335	32.0405			3.38	37.117	38.399			3.38	-0.00516	2.60545E-4				3.38	-7.24445e-05	-0.000235379			3.38	0.07242	-0.000573085				3.38	-0.02195	-0.0661
			3.39	29.0723	31.989			3.39	37.1978	38.4873			3.39	-0.00517	2.58531E-4				3.39	4.19094E-5	-0.000235884			3.39	0.07269	-8.19076e-06				3.39	-0.02202	-0.06864
			3.4	29.0111	31.9377			3.4	37.2785	38.5753			3.4	-0.00518	2.49918E-4				3.4	2.94574E-5	-0.000236385			3.4	0.07294	5.88755E-4				3.4	-0.02208	-0.0648
			3.41	28.9498	31.8864			3.41	37.359	38.6632			3.41	-0.00519	2.34934E-4				3.41	3.13957E-5	-0.000236883			3.41	0.07264	0.00109				3.41	-0.0247	-0.05408
			3.42	28.8885	31.8353			3.42	37.4393	38.751			3.42	-0.0052	2.14535E-4				3.42	6.92542E-5	-0.000237378			3.42	0.07267	0.00138				3.42	-0.02543	-0.03673
			3.43	28.8273	31.7841			3.43	37.5195	38.8387			3.43	-0.00521	1.91572E-4				3.43	9.30027E-5	-0.00023787			3.43	0.07283	0.00152				3.43	-0.02538	-0.01696
			3.44	28.7661	31.7329			3.44	37.5995	38.9262			3.44	-0.00522	1.6983E-4				3.44	5.00176E-5	-0.000238359			3.44	0.07306	0.0015				3.44	-0.02506	0.00235
			3.45	28.7048	31.6816			3.45	37.6793	39.0135			3.45	-0.00523	1.52626E-4				3.45	-6.31664e-05	-0.000238845			3.45	0.0733	0.00138				3.45	-0.02472	0.01818
			3.46	28.6436	31.6303			3.46	37.7589	39.1007			3.46	-0.00524	1.42774E-4				3.46	-0.000181641	-0.000239327			3.46	0.07408	0.00122				3.46	-0.02193	0.02814
			3.47	28.5824	31.5789			3.47	37.8384	39.1877			3.47	-0.00525	1.4128E-4				3.47	-0.000206351	-0.000239807			3.47	0.07454	9.5565E-4				3.47	-0.02092	0.03198
			3.48	28.5212	31.5275			3.48	37.9177	39.2746			3.48	-0.00526	1.47889E-4				3.48	-0.000208245	-0.000240283			3.48	0.07486	7.15303E-4				3.48	-0.02062	0.02864
			3.49	28.46	31.476			3.49	37.9969	39.3613			3.49	-0.00527	1.61738E-4				3.49	-0.000243655	-0.000240757			3.49	0.07512	6.10115E-4				3.49	-0.02057	0.01776
			3.5	28.3988	31.4245			3.5	38.0759	39.4479			3.5	-0.00528	1.80083E-4				3.5	-0.000265822	-0.000241227			3.5	0.07536	5.96797E-4				3.5	-0.02059	0.00374
			3.51	28.3375	31.373			3.51	38.1546	39.5344			3.51	-0.00529	1.98974E-4				3.51	-0.00022444	-0.000241694			3.51	0.07502	6.78802E-4				3.51	-0.02324	-0.01162
			3.52	28.2763	31.3214			3.52	38.2333	39.6207			3.52	-0.0053	2.14517E-4				3.52	-0.000120335	-0.000242158			3.52	0.07502	8.2638E-4				3.52	-0.02406	-0.02615
			3.53	28.2151	31.2698			3.53	38.3117	39.7068			3.53	-0.00531	2.23017E-4				3.53	3.43032E-6	-0.000242619			3.53	0.07517	0.00101				3.53	-0.0241	-0.03751
			3.54	28.1538	31.2182			3.54	38.39	39.7928			3.54	-0.00532	2.22489E-4				3.54	5.44724E-5	-0.000243077			3.54	0.07538	0.00133				3.54	-0.02389	-0.04576
			3.55	28.0926	31.1666			3.55	38.4682	39.8787			3.55	-0.00533	2.12457E-4				3.55	7.16312E-5	-0.000243532			3.55	0.07561	0.00168				3.55	-0.02365	-0.04857
			3.56	28.0314	31.1149			3.56	38.5461	39.9643			3.56	-0.00534	1.93448E-4				3.56	1.22495E-4	-0.000243984			3.56	0.07609	0.00199				3.56	-0.02233	-0.04443
			3.57	27.9702	31.0631			3.57	38.6239	40.0499			3.57	-0.00535	1.68074E-4				3.57	1.71758E-4	-0.000244433			3.57	0.07643	0.00221				3.57	-0.02188	-0.03616
			3.58	27.9091	31.0113			3.58	38.7015	40.1353			3.58	-0.00536	1.40668E-4				3.58	1.22001E-4	-0.000244879			3.58	0.0767	0.00241				3.58	-0.02178	-0.02543
			3.59	27.8479	30.9595			3.59	38.7789	40.2206			3.59	-0.00537	1.15442E-4				3.59	-2.67991e-06	-0.000245322			3.59	0.07694	0.00259				3.59	-0.02182	-0.01426
			3.6	27.7867	30.9077			3.6	38.8562	40.3056			3.6	-0.00538	9.6235E-5				3.6	-0.00014475	-0.000245762			3.6	0.07718	0.00276				3.6	-0.0219	-0.00479
			3.61	27.7254	30.8558			3.61	38.9333	40.3906			3.61	-0.00539	8.53297E-5				3.61	-0.000199772	-0.000246199			3.61	0.07685	0.0028				3.61	-0.02452	0.00377
			3.62	27.6642	30.8038			3.62	39.0102	40.4754			3.62	-0.0054	8.34735E-5				3.62	-0.000209756	-0.000246633			3.62	0.07688	0.00279				3.62	-0.02528	0.00927
			3.63	27.603	30.7519			3.63	39.087	40.5601			3.63	-0.00541	9.06583E-5				3.63	-0.000237715	-0.000247064			3.63	0.07706	0.00281				3.63	-0.02534	0.00973
			3.64	27.5418	30.7			3.64	39.1636	40.6446			3.64	-0.00542	1.04981E-4				3.64	-0.000273909	-0.000247492			3.64	0.07729	0.00284				3.64	-0.0252	0.00776
			3.65	27.4806	30.648			3.65	39.24	40.7289			3.65	-0.00543	1.22777E-4				3.65	-0.000214204	-0.000247917			3.65	0.07754	0.00285				3.65	-0.02506	0.00453
			3.66	27.4195	30.5962			3.66	39.3162	40.8131			3.66	-0.00544	1.40296E-4				3.66	-8.49046e-05	-0.000248339			3.66	0.07833	0.0028				3.66	-0.02253	9.1193E-4
			3.67	27.3583	30.5443			3.67	39.3923	40.8972			3.67	-0.00545	1.53721E-4				3.67	4.87614E-5	-0.000248758			3.67	0.07879	0.00268				3.67	-0.02178	-0.00179
			3.68	27.2972	30.4925			3.68	39.4682	40.9811			3.68	-0.00546	1.60436E-4				3.68	9.47275E-5	-0.000249174			3.68	0.07911	0.00262				3.68	-0.02167	-0.00454
			3.69	27.236	30.4407			3.69	39.544	41.0649			3.69	-0.00547	1.59115E-4				3.69	9.86518E-5	-0.000249587			3.69	0.07938	0.00255				3.69	-0.02174	-0.00628
			3.7	27.1749	30.389			3.7	39.6195	41.1485			3.7	-0.00548	1.49002E-4				3.7	1.29085E-4	-0.000249997			3.7	0.07963	0.00245				3.7	-0.0218	-0.00515
			3.71	27.1137	30.3374			3.71	39.6949	41.2319			3.71	-0.00549	1.30863E-4				3.71	1.95898E-4	-0.000250404			3.71	0.07929	0.00227				3.71	-0.02436	-0.00279
			3.72	27.0525	30.2858			3.72	39.7702	41.3152			3.72	-0.00549	1.07482E-4				3.72	1.35635E-4	-0.000250808			3.72	0.07931	0.00218				3.72	-0.02501	-0.00196
			3.73	26.9913	30.2343			3.73	39.8453	41.3984			3.73	-0.0055	8.20044E-5				3.73	-8.63772e-07	-0.000251209			3.73	0.07948	0.00219				3.73	-0.0249	-0.00302
			3.74	26.9301	30.1828			3.74	39.9201	41.4814			3.74	-0.00551	5.72607E-5				3.74	-0.00012987	-0.000251608			3.74	0.0797	0.00231				3.74	-0.02455	-0.00547
			3.75	26.869	30.1313			3.75	39.9949	41.5643			3.75	-0.00552	3.48873E-5				3.75	-0.000102503	-0.000252003			3.75	0.07994	0.00239				3.75	-0.0242	-0.00634
			3.76	26.8078	30.0798			3.76	40.0694	41.647			3.76	-0.00553	1.65484E-5				3.76	-7.05917e-05	-0.000252396			3.76	0.08032	0.00248				3.76	-0.02334	-0.00659
			3.77	26.7466	30.0282			3.77	40.1438	41.7295			3.77	-0.00554	3.15619E-6				3.77	-4.14766e-05	-0.000252785			3.77	0.08061	0.00256				3.77	-0.023	-0.00784
			3.78	26.6855	29.9766			3.78	40.218	41.8119			3.78	-0.00555	-5.73927e-06				3.78	-1.61129e-05	-0.000253172			3.78	0.08087	0.00266				3.78	-0.02291	-0.00993
			3.79	26.6243	29.925			3.79	40.292	41.8942			3.79	-0.00556	-1.13518e-05				3.79	4.4769E-6	-0.000253556			3.79	0.08112	0.00278				3.79	-0.02292	-0.01185
			3.8	26.5632	29.8733			3.8	40.3659	41.9764			3.8	-0.00557	-1.50724e-05				3.8	2.00397E-5	-0.000253937			3.8	0.08136	0.00291				3.8	-0.02298	-0.01302
			3.81	26.502	29.8216			3.81	40.4396	42.0584			3.81	-0.00557	-1.80871e-05				3.81	3.0936E-5	-0.000254315			3.81	0.08133	0.00306				3.81	-0.02423	-0.01331
			3.82	26.4409	29.7698			3.82	40.5132	42.1402			3.82	-0.00558	-2.12462e-05				3.82	3.8072E-5	-0.00025469			3.82	0.08148	0.00322				3.82	-0.02459	-0.01291
			3.83	26.3797	29.7179			3.83	40.5865	42.2219			3.83	-0.00559	-2.51103e-05				3.83	4.26264E-5	-0.000255062			3.83	0.0817	0.00337				3.83	-0.02464	-0.01205
			3.84	26.3186	29.6659			3.84	40.6597	42.3035			3.84	-0.0056	-3.00573e-05				3.84	4.57314E-5	-0.000255431			3.84	0.08194	0.00353				3.84	-0.02459	-0.01094
			3.85	26.2574	29.6139			3.85	40.7327	42.3849			3.85	-0.00561	-3.63716e-05				3.85	4.82488E-5	-0.000255798			3.85	0.08219	0.00368				3.85	-0.02453	-0.00967
			3.86	26.1963	29.5618			3.86	40.8056	42.4662			3.86	-0.00562	-4.42864e-05				3.86	5.06919E-5	-0.000256162			3.86	0.08259	0.00382				3.86	-0.02383	-0.00829
			3.87	26.1351	29.5095			3.87	40.8783	42.5474			3.87	-0.00563	-5.39897e-05				3.87	5.3266E-5	-0.000256522			3.87	0.0829	0.00396				3.87	-0.0236	-0.00683
			3.88	26.074	29.4572			3.88	40.9508	42.6283			3.88	-0.00563	-6.56129e-05				3.88	5.59679E-5	-0.00025688			3.88	0.08317	0.00408				3.88	-0.02354	-0.0053
			3.89	26.0129	29.4047			3.89	41.0231	42.7092			3.89	-0.00564	-7.92183e-05				3.89	5.86872E-5	-0.000257236			3.89	0.08342	0.0042				3.89	-0.0235	-0.00375
			3.9	25.9518	29.3519			3.9	41.0953	42.7899			3.9	-0.00565	-9.47942e-05				3.9	6.12825E-5	-0.000257588			3.9	0.08367	0.00431				3.9	-0.02344	-0.0022
			3.91	25.8906	29.2989			3.91	41.1673	42.8704			3.91	-0.00566	-0.000112258				3.91	6.36227E-5	-0.000257937			3.91	0.08377	0.0044				3.91	-0.024	-0.000705322
			3.92	25.8295	29.2457			3.92	41.2391	42.9508			3.92	-0.00567	-0.000131439				3.92	6.55843E-5	-0.000258284			3.92	0.08396	0.00449				3.92	-0.02403	4.7525E-4
			3.93	25.7684	29.1929			3.93	41.3108	43.0311			3.93	-0.00568	-0.000152027				3.93	6.74454E-5	-0.000258628			3.93	0.08419	0.00457				3.93	-0.02388	0.00148
			3.94	25.7073	29.1399			3.94	41.3823	43.1112			3.94	-0.00568	-0.000173617				3.94	6.88712E-5	-0.000258969			3.94	0.08443	0.00465				3.94	-0.02366	0.00242
			3.95	25.6461	29.0864			3.95	41.4536	43.1912			3.95	-0.00569	-0.000195699				3.95	6.91558E-5	-0.000259307			3.95	0.08467	0.00472				3.95	-0.02345	0.00319
			3.96	25.585	29.0327			3.96	41.5248	43.271			3.96	-0.0057	-0.000217722				3.96	6.78932E-5	-0.000259643			3.96	0.08492	0.0048				3.96	-0.02326	0.00375
			3.97	25.5239	28.9794			3.97	41.5958	43.3507			3.97	-0.00571	-0.000239166				3.97	6.48737E-5	-0.000259976			3.97	0.08516	0.00488				3.97	-0.0231	0.00411
			3.98	25.4628	28.9266			3.98	41.6666	43.4303			3.98	-0.00572	-0.000259574				3.98	5.99976E-5	-0.000260306			3.98	0.0854	0.00496				3.98	-0.02297	0.00429
			3.99	25.4017	28.8737			3.99	41.7372	43.5097			3.99	-0.00572	-0.000278573				3.99	5.32407E-5	-0.000260633			3.99	0.08564	0.00505				3.99	-0.02286	0.00433
			4	25.3406	28.8208			4	41.8077	43.589			4	-0.00573	-0.000295885				4	4.46443E-5	-0.000260957			4	0.08588	0.00514				4	-0.02278	0.00428
			4.01	25.2794	28.7678			4.01	41.878	43.6682			4.01	-0.00574	-0.00031132				4.01	3.43167E-5	-0.000261279			4.01	0.08612	0.00523				4.01	-0.0227	0.00417
			4.02	25.2183	28.7147			4.02	41.9481	43.7472			4.02	-0.00575	-0.000324774				4.02	2.24389E-5	-0.000261598			4.02	0.08636	0.00533				4.02	-0.02264	0.00404
			4.03	25.1572	28.6611			4.03	42.0181	43.8261			4.03	-0.00575	-0.000336216				4.03	9.2627E-6	-0.000261914			4.03	0.08659	0.00543				4.03	-0.02257	0.00392
			4.04	25.0961	28.6069			4.04	42.0879	43.9049			4.04	-0.00576	-0.000345677				4.04	-4.89924e-06	-0.000262227			4.04	0.08683	0.00554				4.04	-0.02249	0.00385
			4.05	25.035	28.5522			4.05	42.1575	43.9835			4.05	-0.00577	-0.000353236				4.05	-1.96909e-05	-0.000262538			4.05	0.08707	0.00564				4.05	-0.0224	0.00384
			4.06	24.9739	28.498			4.06	42.227	44.0619			4.06	-0.00578	-0.000359006				4.06	-3.47356e-05	-0.000262846			4.06	0.0873	0.00574				4.06	-0.0223	0.00391
			4.07	24.9128	28.4444			4.07	42.2963	44.1402			4.07	-0.00578	-0.000363123				4.07	-4.96612e-05	-0.000263151			4.07	0.08754	0.00584				4.07	-0.02218	0.00405
			4.08	24.8517	28.3912			4.08	42.3654	44.2184			4.08	-0.00579	-0.000365733				4.08	-6.61136e-05	-0.000263454			4.08	0.08777	0.00593				4.08	-0.02206	0.00428
			4.09	24.7906	28.3383			4.09	42.4343	44.2964			4.09	-0.0058	-0.000366987				4.09	-8.33945e-05	-0.000263753			4.09	0.088	0.00602				4.09	-0.02192	0.00458
			4.1	24.7295	28.2854			4.1	42.5031	44.3743			4.1	-0.00581	-0.00036703				4.1	-0.000100235	-0.000264051			4.1	0.08823	0.0061				4.1	-0.02178	0.00489
			4.11	24.6685	28.2329			4.11	42.5717	44.4521			4.11	-0.00581	-0.00036604				4.11	-0.000116592	-0.000264345			4.11	0.08846	0.00618				4.11	-0.02163	0.00492
			4.12	24.6074	28.1813			4.12	42.6401	44.5297			4.12	-0.00582	-0.000364209				4.12	-0.000132418	-0.000264637			4.12	0.08869	0.00625				4.12	-0.02148	0.00461
			4.13	24.5463	28.1298			4.13	42.7084	44.6071			4.13	-0.00583	-0.000361717				4.13	-0.00014793	-0.000264926			4.13	0.08892	0.00633				4.13	-0.02133	0.00395
			4.14	24.4852	28.0782			4.14	42.7765	44.6844			4.14	-0.00584	-0.000358731				4.14	-0.000163062	-0.000265212			4.14	0.08914	0.00642				4.14	-0.02118	0.00294
			4.15	24.4241	28.0266			4.15	42.8444	44.7616			4.15	-0.00584	-0.000355404				4.15	-0.000178122	-0.000265496			4.15	0.08937	0.00652				4.15	-0.02104	0.00154
			4.16	24.363	27.9748			4.16	42.9122	44.8386			4.16	-0.00585	-0.000351878				4.16	-0.000193476	-0.000265777			4.16	0.08959	0.00663				4.16	-0.0209	-0.000253385
			4.17	24.302	27.9223			4.17	42.9798	44.9155			4.17	-0.00586	-0.000348289				4.17	-0.000209585	-0.000266055			4.17	0.08981	0.00677				4.17	-0.02077	-0.00247
			4.18	24.2409	27.869			4.18	43.0472	44.9922			4.18	-0.00586	-0.000344762				4.18	-0.000226981	-0.000266331			4.18	0.09003	0.00693				4.18	-0.02064	-0.00513
			4.19	24.1798	27.8153			4.19	43.1145	45.0688			4.19	-0.00587	-0.000341391				4.19	-0.000246301	-0.000266604			4.19	0.09025	0.00713				4.19	-0.02051	-0.00789
			4.2	24.1187	27.7619			4.2	43.1815	45.1452			4.2	-0.00588	-0.000338199				4.2	-0.000268343	-0.000266875			4.2	0.09046	0.00735				4.2	-0.02039	-0.01053
			4.21	24.0577	27.7081			4.21	43.2485	45.2215			4.21	-0.00588	-0.000335153				4.21	-0.000292397	-0.000267143			4.21	0.09068	0.0076				4.21	-0.02027	-0.01281
			4.22	23.9966	27.6536			4.22	43.3152	45.2977			4.22	-0.00589	-0.000332227				4.22	-0.000319204	-0.000267408			4.22	0.09089	0.00787				4.22	-0.02015	-0.015
			4.23	23.9355	27.599			4.23	43.3818	45.3737			4.23	-0.0059	-0.00032943				4.23	-0.000117816	-0.000267671			4.23	0.09111	0.00818				4.23	-0.02004	-0.01718
			4.24	23.8745	27.5449			4.24	43.4482	45.4496			4.24	-0.0059	-0.000326779				4.24	1.30589E-4	-0.000267931			4.24	0.09132	0.00851				4.24	-0.01992	-0.01935
			4.25	23.8134	27.4922			4.25	43.5144	45.5252			4.25	-0.00591	-0.000324298				4.25	2.02738E-4	-0.000268188			4.25	0.09153	0.0089				4.25	-0.0198	-0.02125
			4.26	23.7523	27.4406			4.26	43.5805	45.6008			4.26	-0.00592	-0.000322732				4.26	2.5977E-4	-0.000268443			4.26	0.09174	0.00917				4.26	-0.01968	-0.01978
			4.27	23.6913	27.3892			4.27	43.6464	45.6762			4.27	-0.00592	-0.000323601				4.27	3.22065E-4	-0.000268696			4.27	0.09195	0.00916				4.27	-0.01956	-0.01406
			4.28	23.6302	27.3379			4.28	43.7121	45.7514			4.28	-0.00593	-0.000327441				4.28	2.24697E-4	-0.000268945			4.28	0.09216	0.00897				4.28	-0.01943	-0.0067
			4.29	23.5692	27.2867			4.29	43.7776	45.8265			4.29	-0.00594	-0.000333236				4.29	6.9468E-5	-0.000269193			4.29	0.09236	0.0088				4.29	-0.01931	-0.00128
			4.3	23.5081	27.2356			4.3	43.843	45.9015			4.3	-0.00594	-0.000340002				4.3	-4.99111e-05	-0.000269437			4.3	0.09257	0.00869				4.3	-0.01918	0.00351
			4.31	23.4471	27.1842			4.31	43.9082	45.9763			4.31	-0.00595	-0.000346513				4.31	-3.14385e-05	-0.000269679			4.31	0.09277	0.0087				4.31	-0.01906	0.0071
			4.32	23.386	27.1321			4.32	43.9733	46.0509			4.32	-0.00596	-0.000351334				4.32	-2.04983e-05	-0.000269919			4.32	0.09298	0.00863				4.32	-0.01893	0.01071
			4.33	23.325	27.0796			4.33	44.0382	46.1254			4.33	-0.00596	-0.000352839				4.33	-3.71768e-05	-0.000270156			4.33	0.09318	0.00853				4.33	-0.0188	0.01353
			4.34	23.2639	27.0273			4.34	44.1029	46.1998			4.34	-0.00597	-0.00034928				4.34	-8.25227e-05	-0.00027039			4.34	0.09338	0.00843				4.34	-0.01868	0.0133
			4.35	23.2029	26.9748			4.35	44.1674	46.274			4.35	-0.00598	-0.00034035				4.35	-0.000121989	-0.000270622			4.35	0.09358	0.00837				4.35	-0.01855	0.0088
			4.36	23.1418	26.9216			4.36	44.2318	46.3481			4.36	-0.00598	-0.000327095				4.36	-5.66353e-08	-0.000270851			4.36	0.09377	0.00843				4.36	-0.01843	8.44711E-4
			4.37	23.0808	26.8676			4.37	44.296	46.4221			4.37	-0.00599	-0.000311537				4.37	2.10537E-4	-0.000271078			4.37	0.09397	0.00864				4.37	-0.0183	-0.00735
			4.38	23.0198	26.8128			4.38	44.36	46.4959			4.38	-0.00599	-0.000296774				4.38	4.11027E-4	-0.000271303			4.38	0.09417	0.00878				4.38	-0.01818	-0.01347
			4.39	22.9587	26.7579			4.39	44.4239	46.5695			4.39	-0.006	-0.000285241				4.39	4.7543E-4	-0.000271525			4.39	0.09436	0.00878				4.39	-0.01806	-0.01554
			4.4	22.8977	26.704			4.4	44.4875	46.643			4.4	-0.00601	-0.000278509				4.4	5.69048E-4	-0.000271744			4.4	0.09455	0.00862				4.4	-0.01794	-0.01264
			4.41	22.8367	26.6508			4.41	44.5511	46.7163			4.41	-0.00601	-0.000276534				4.41	6.00842E-4	-0.000271961			4.41	0.09475	0.00839				4.41	-0.01782	-0.0072
			4.42	22.7756	26.598			4.42	44.6144	46.7895			4.42	-0.00602	-0.000278311				4.42	4.61778E-4	-0.000272175			4.42	0.09494	0.0081				4.42	-0.01769	-0.000534554
			4.43	22.7146	26.5458			4.43	44.6776	46.8625			4.43	-0.00602	-0.000281546				4.43	2.38681E-4	-0.000272387			4.43	0.09513	0.00786				4.43	-0.01757	0.0071
			4.44	22.6536	26.4942			4.44	44.7406	46.9354			4.44	-0.00603	-0.000283221				4.44	5.05562E-5	-0.000272597			4.44	0.09531	0.00771				4.44	-0.01745	0.01334
			4.45	22.5925	26.4426			4.45	44.8034	47.0081			4.45	-0.00604	-0.000279869				4.45	3.10427E-5	-0.000272804			4.45	0.0955	0.00763				4.45	-0.01733	0.01634
			4.46	22.5315	26.3908			4.46	44.8661	47.0807			4.46	-0.00604	-0.000269328				4.46	-1.40066e-05	-0.000273009			4.46	0.09569	0.00748				4.46	-0.01721	0.01784
			4.47	22.4705	26.3388			4.47	44.9286	47.1531			4.47	-0.00605	-0.000250187				4.47	-9.93402e-05	-0.000273211			4.47	0.09587	0.00735				4.47	-0.01709	0.01562
			4.48	22.4095	26.2872			4.48	44.991	47.2254			4.48	-0.00605	-0.000222454				4.48	-0.000168657	-0.000273411			4.48	0.09605	0.00731				4.48	-0.01697	0.008
			4.49	22.3485	26.2359			4.49	45.0531	47.2976			4.49	-0.00606	-0.000187953				4.49	-8.93298e-05	-0.000273608			4.49	0.09624	0.00744				4.49	-0.01685	-0.00263
			4.5	22.2874	26.1841			4.5	45.1151	47.3696			4.5	-0.00606	-0.000150507				4.5	1.15229E-4	-0.000273803			4.5	0.09642	0.00757				4.5	-0.01673	-0.01227
			4.51	22.2264	26.1318			4.51	45.1769	47.4415			4.51	-0.00607	-0.000114149				4.51	3.14666E-4	-0.000273995			4.51	0.0966	0.00758				4.51	-0.01661	-0.01951
			4.52	22.1654	26.0788			4.52	45.2386	47.5132			4.52	-0.00608	-8.2397e-05				4.52	3.9087E-4	-0.000274185			4.52	0.09678	0.00742				4.52	-0.01649	-0.0207
			4.53	22.1044	26.0251			4.53	45.3001	47.5848			4.53	-0.00608	-5.74634e-05				4.53	4.75683E-4	-0.000274373			4.53	0.09696	0.00708				4.53	-0.01637	-0.01622
			4.54	22.0434	25.9713			4.54	45.3614	47.6562			4.54	-0.00609	-3.96131e-05				4.54	5.07119E-4	-0.000274558			4.54	0.09713	0.0066				4.54	-0.01625	-0.00908
			4.55	21.9824	25.918			4.55	45.4226	47.7274			4.55	-0.00609	-2.76311e-05				4.55	3.82703E-4	-0.000274741			4.55	0.09731	0.00614				4.55	-0.01614	-0.00068508
			4.56	21.9214	25.8647			4.56	45.4835	47.7985			4.56	-0.0061	-1.90808e-05				4.56	1.49986E-4	-0.000274922			4.56	0.09748	0.00577				4.56	-0.01602	0.00806
			4.57	21.8604	25.8117			4.57	45.5443	47.8694			4.57	-0.0061	-1.04772e-05				4.57	-5.81408e-05	-0.0002751			4.57	0.09766	0.00552				4.57	-0.0159	0.01419
			4.58	21.7994	25.759			4.58	45.605	47.9401			4.58	-0.00611	1.55871E-6				4.58	-9.49129e-05	-0.000275276			4.58	0.09783	0.00533				4.58	-0.01578	0.01766
			4.59	21.7384	25.7059			4.59	45.6654	48.0108			4.59	-0.00611	1.90977E-5				4.59	-0.000144821	-0.00027545			4.59	0.098	0.0051				4.59	-0.01566	0.01947
			4.6	21.6774	25.6524			4.6	45.7257	48.0812			4.6	-0.00612	4.35209E-5				4.6	-0.000233839	-0.000275621			4.6	0.09817	0.00489				4.6	-0.01554	0.0169
			4.61	21.6164	25.5989			4.61	45.7859	48.1516			4.61	-0.00612	7.43946E-5				4.61	-0.000342031	-0.000275789			4.61	0.09834	0.00477				4.61	-0.01543	0.00945
			4.62	21.5554	25.5465			4.62	45.8458	48.2218			4.62	-0.00613	1.09647E-4				4.62	-0.000268	-0.000275956			4.62	0.0985	0.00483				4.62	-0.01531	-0.000404689
			4.63	21.4944	25.4948			4.63	45.9056	48.2919			4.63	-0.00613	1.45521E-4				4.63	-3.10755e-05	-0.00027612			4.63	0.09867	0.00489				4.63	-0.01519	-0.00888
			4.64	21.4334	25.4433			4.64	45.9652	48.3618			4.64	-0.00614	1.78285E-4				4.64	2.1855E-4	-0.000276282			4.64	0.09884	0.00484				4.64	-0.01508	-0.01488
			4.65	21.3724	25.3919			4.65	46.0247	48.4316			4.65	-0.00614	2.0461E-4				4.65	3.19971E-4	-0.000276442			4.65	0.099	0.0046				4.65	-0.01496	-0.01558
			4.66	21.3114	25.3402			4.66	46.084	48.5012			4.66	-0.00615	2.22503E-4				4.66	3.92624E-4	-0.000276599			4.66	0.09916	0.00419				4.66	-0.01484	-0.01141
			4.67	21.2504	25.2881			4.67	46.1431	48.5707			4.67	-0.00615	2.31484E-4				4.67	4.85166E-4	-0.000276754			4.67	0.09932	0.00358				4.67	-0.01473	-0.00416
			4.68	21.1895	25.2354			4.68	46.202	48.6399			4.68	-0.00616	2.32359E-4				4.68	4.25183E-4	-0.000276907			4.68	0.09948	0.00295				4.68	-0.01461	0.00425
			4.69	21.1285	25.1831			4.69	46.2608	48.7091			4.69	-0.00616	2.2754E-4				4.69	2.08462E-4	-0.000277057			4.69	0.09964	0.00242				4.69	-0.0145	0.01286
			4.7	21.0675	25.1309			4.7	46.3194	48.778			4.7	-0.00617	2.20627E-4				4.7	-1.92217e-05	-0.000277205			4.7	0.0998	0.00208				4.7	-0.01438	0.01898
			4.71	21.0065	25.0782			4.71	46.3779	48.8468			4.71	-0.00617	2.1554E-4				4.71	-0.000109548	-0.000277351			4.71	0.09996	0.00188				4.71	-0.01427	0.0222
			4.72	20.9455	25.0252			4.72	46.4361	48.9155			4.72	-0.00618	2.14867E-4				4.72	-0.000157419	-0.000277495			4.72	0.10012	0.00165				4.72	-0.01415	0.02448
			4.73	20.8846	24.972			4.73	46.4942	48.984			4.73	-0.00618	2.20553E-4				4.73	-0.00024547	-0.000277636			4.73	0.10027	0.00147				4.73	-0.01404	0.0227
			4.74	20.8236	24.9188			4.74	46.5521	49.0524			4.74	-0.00619	2.32874E-4				4.74	-0.00034881	-0.000277775			4.74	0.10043	0.0014				4.74	-0.01392	0.01599
			4.75	20.7626	24.8659			4.75	46.6099	49.1207			4.75	-0.00619	2.50351E-4				4.75	-0.000257989	-0.000277912			4.75	0.10058	0.00154				4.75	-0.01381	0.00679
			4.76	20.7016	24.8137			4.76	46.6675	49.1888			4.76	-0.0062	2.69614E-4				4.76	-8.35317e-06	-0.000278047			4.76	0.10073	0.00169				4.76	-0.01369	-0.000966335
			4.77	20.6407	24.7615			4.77	46.7249	49.2568			4.77	-0.0062	2.87147E-4				4.77	2.41546E-4	-0.00027818			4.77	0.10088	0.00172				4.77	-0.01358	-0.00616
			4.78	20.5797	24.709			4.78	46.7822	49.3246			4.78	-0.00621	2.99673E-4				4.78	3.06746E-4	-0.00027831			4.78	0.10103	0.00155				4.78	-0.01347	-0.00691
			4.79	20.5187	24.6562			4.79	46.8392	49.3923			4.79	-0.00621	3.05167E-4				4.79	4.00247E-4	-0.000278438			4.79	0.10118	0.00127				4.79	-0.01335	-0.00339
			4.8	20.4578	24.6033			4.8	46.8962	49.4598			4.8	-0.00621	3.02791E-4				4.8	5.58099E-4	-0.000278564			4.8	0.10133	7.91151E-4				4.8	-0.01324	0.00333
			4.81	20.3968	24.5503			4.81	46.9529	49.5271			4.81	-0.00622	2.92369E-4				4.81	6.12596E-4	-0.000278688			4.81	0.10147	1.45642E-4				4.81	-0.01313	0.01065
			4.82	20.3359	24.4976			4.82	47.0095	49.5944			4.82	-0.00622	2.75821E-4				4.82	4.327E-4	-0.000278809			4.82	0.10162	-0.000436123				4.82	-0.01301	0.01699
			4.83	20.2749	24.446			4.83	47.0659	49.6614			4.83	-0.00623	2.56166E-4				4.83	1.48761E-4	-0.000278929			4.83	0.10176	-0.000793342				4.83	-0.0129	0.02039
			4.84	20.2139	24.3947			4.84	47.1221	49.7283			4.84	-0.00623	2.37138E-4				4.84	-5.32407e-05	-0.000279046			4.84	0.1019	-0.000914542				4.84	-0.01279	0.01992
			4.85	20.153	24.3433			4.85	47.1782	49.795			4.85	-0.00624	2.21617E-4				4.85	-0.000134269	-0.000279161			4.85	0.10205	-0.00102				4.85	-0.01268	0.01921
			4.86	20.092	24.2915			4.86	47.2341	49.8616			4.86	-0.00624	2.11937E-4				4.86	-0.00024449	-0.000279274			4.86	0.10219	-0.00102				4.86	-0.01257	0.01622
			4.87	20.0311	24.2393			4.87	47.2898	49.928			4.87	-0.00624	2.09245E-4				4.87	-0.000363644	-0.000279385			4.87	0.10233	-0.000880986				4.87	-0.01245	0.00918
			4.88	19.9701	24.1863			4.88	47.3454	49.9943			4.88	-0.00625	2.12854E-4				4.88	-0.000263295	-0.000279494			4.88	0.10247	-0.00050977				4.88	-0.01234	4.97832E-4
			4.89	19.9092	24.1328			4.89	47.4007	50.0605			4.89	-0.00625	2.19908E-4				4.89	2.08927E-5	-0.000279601			4.89	0.1026	-0.000152025				4.89	-0.01223	-0.00629
			4.9	19.8482	24.0797			4.9	47.456	50.1265			4.9	-0.00626	2.27204E-4				4.9	2.94853E-4	-0.000279705			4.9	0.10274	4.24158E-5				4.9	-0.01212	-0.0098
			4.91	19.7873	24.0274			4.91	47.511	50.1924			4.91	-0.00626	2.31592E-4				4.91	3.68724E-4	-0.000279808			4.91	0.10288	1.44301E-6				4.91	-0.01201	-0.0085
			4.92	19.7263	23.9754			4.92	47.5659	50.2582			4.92	-0.00626	2.31248E-4				4.92	4.37828E-4	-0.000279908			4.92	0.10301	-0.000117423				4.92	-0.0119	-0.00356
			4.93	19.6654	23.9236			4.93	47.6206	50.3237			4.93	-0.00627	2.25213E-4				4.93	5.58157E-4	-0.000280006			4.93	0.10314	-0.000445109				4.93	-0.01179	0.00546
			4.94	19.6044	23.8713			4.94	47.6751	50.3892			4.94	-0.00627	2.13082E-4				4.94	6.63693E-4	-0.000280102			4.94	0.10328	-0.00105				4.94	-0.01168	0.01633
			4.95	19.5435	23.8184			4.95	47.7295	50.4545			4.95	-0.00628	1.96492E-4				4.95	5.25681E-4	-0.000280197			4.95	0.10341	-0.00168				4.95	-0.01157	0.02461
			4.96	19.4826	23.7654			4.96	47.7837	50.5196			4.96	-0.00628	1.77828E-4				4.96	2.47007E-4	-0.000280289			4.96	0.10354	-0.00211				4.96	-0.01146	0.02751
			4.97	19.4216	23.7128			4.97	47.8377	50.5846			4.97	-0.00628	1.59912E-4				4.97	2.11698E-5	-0.000280379			4.97	0.10367	-0.00225				4.97	-0.01135	0.02362
			4.98	19.3607	23.6602			4.98	47.8916	50.6494			4.98	-0.00629	1.44863E-4				4.98	-4.20805e-05	-0.000280467			4.98	0.1038	-0.00229				4.98	-0.01125	0.0165
			4.99	19.2998	23.6077			4.99	47.9453	50.714			4.99	-0.00629	1.34109E-4				4.99	-0.000150881	-0.000280553			4.99	0.10392	-0.00214				4.99	-0.01114	0.00623
			5	19.2388	23.5558			5	47.9988	50.7786			5	-0.00629	1.28731E-4				5	-0.000321706	-0.000280637			5	0.10405	-0.00174				5	-0.01103	-0.00745
			5.01	19.1779	23.5041			5.01	48.0522	50.8429			5.01	-0.0063	1.28166E-4				5.01	-0.000319025	-0.000280718			5.01	0.10417	-0.00112				5.01	-0.01092	-0.01994
			5.02	19.117	23.4521			5.02	48.1054	50.9072			5.02	-0.0063	1.30121E-4				5.02	-7.72402e-05	-0.000280798			5.02	0.1043	-0.000543947				5.02	-0.01081	-0.02855
			5.03	19.056	23.3997			5.03	48.1584	50.9712			5.03	-0.00631	1.32023E-4				5.03	2.02205E-4	-0.000280876			5.03	0.10442	-0.000163797				5.03	-0.01071	-0.03166
			5.04	18.9951	23.3474			5.04	48.2112	51.0352			5.04	-0.00631	1.31471E-4				5.04	3.32818E-4	-0.000280952			5.04	0.10454	2.21897E-5				5.04	-0.0106	-0.02941
			5.05	18.9342	23.2955			5.05	48.2639	51.099			5.05	-0.00631	1.27392E-4				5.05	4.25095E-4	-0.000281026			5.05	0.10466	1.25641E-4				5.05	-0.01049	-0.02311
			5.06	18.8733	23.2431			5.06	48.3164	51.1626			5.06	-0.00632	1.19112E-4				5.06	5.77328E-4	-0.000281098			5.06	0.10478	6.92498E-6				5.06	-0.01039	-0.00984
			5.07	18.8123	23.1903			5.07	48.3688	51.2261			5.07	-0.00632	1.07022E-4				5.07	7.36408E-4	-0.000281168			5.07	0.1049	-0.000467967				5.07	-0.01028	0.00786
			5.08	18.7514	23.1374			5.08	48.4209	51.2895			5.08	-0.00632	9.3443E-5				5.08	6.13441E-4	-0.000281236			5.08	0.10502	-0.00106				5.08	-0.01017	0.02476
			5.09	18.6905	23.0843			5.09	48.4729	51.3527			5.09	-0.00633	8.11756E-5				5.09	2.79841E-4	-0.000281302			5.09	0.10514	-0.00155				5.09	-0.01007	0.03759
			5.1	18.6296	23.0317			5.1	48.5248	51.4158			5.1	-0.00633	7.28722E-5				5.1	-1.34107e-05	-0.000281367			5.1	0.10525	-0.00185				5.1	-0.00996	0.04258
			5.11	18.5687	22.9799			5.11	48.5765	51.4787			5.11	-0.00633	6.98748E-5				5.11	-0.000102034	-0.000281429			5.11	0.10537	-0.00205				5.11	-0.00986	0.03996
			5.12	18.5078	22.9282			5.12	48.6279	51.5414			5.12	-0.00634	7.21602E-5				5.12	-0.000206066	-0.000281489			5.12	0.10548	-0.00207				5.12	-0.00975	0.02928
			5.13	18.4469	22.8762			5.13	48.6793	51.604			5.13	-0.00634	7.92594E-5				5.13	-0.000356893	-0.000281548			5.13	0.10559	-0.00175				5.13	-0.00965	0.01139
			5.14	18.3859	22.824			5.14	48.7304	51.6665			5.14	-0.00634	8.88612E-5				5.14	-0.000332996	-0.000281604			5.14	0.10571	-0.00129				5.14	-0.00954	-0.00784
			5.15	18.325	22.7711			5.15	48.7814	51.7288			5.15	-0.00634	9.78129E-5				5.15	-7.62468e-05	-0.000281659			5.15	0.10582	-0.000878521				5.15	-0.00944	-0.02546
			5.16	18.2641	22.7177			5.16	48.8322	51.791			5.16	-0.00635	1.02872E-4				5.16	2.08364E-4	-0.000281711			5.16	0.10593	-0.000609005				5.16	-0.00934	-0.03778
			5.17	18.2032	22.6644			5.17	48.8829	51.8529			5.17	-0.00635	1.01943E-4				5.17	3.25695E-4	-0.000281762			5.17	0.10604	-0.000317412				5.17	-0.00923	-0.04537
			5.18	18.1423	22.6123			5.18	48.9334	51.9148			5.18	-0.00635	9.4326E-5				5.18	3.95795E-4	-0.000281811			5.18	0.10614	-5.07035e-05				5.18	-0.00913	-0.04673
			5.19	18.0814	22.5609			5.19	48.9837	51.9765			5.19	-0.00636	8.01568E-5				5.19	5.2962E-4	-0.000281859			5.19	0.10625	7.90821E-5				5.19	-0.00903	-0.03907
			5.2	18.0205	22.5095			5.2	49.0338	52.0381			5.2	-0.00636	6.11054E-5				5.2	6.53281E-4	-0.000281904			5.2	0.10636	-9.38761e-05				5.2	-0.00892	-0.02461
			5.21	17.9596	22.4578			5.21	49.0838	52.0995			5.21	-0.00636	4.08348E-5				5.21	5.00735E-4	-0.000281947			5.21	0.10646	-0.000351772				5.21	-0.00882	-0.00743
			5.22	17.8987	22.4055			5.22	49.1336	52.1608			5.22	-0.00637	2.32576E-5				5.22	1.82456E-4	-0.000281989			5.22	0.10657	-0.000536544				5.22	-0.00872	0.00962
			5.23	17.8378	22.3525			5.23	49.1832	52.222			5.23	-0.00637	1.17292E-5				5.23	-7.24183e-05	-0.000282029			5.23	0.10667	-0.000575904				5.23	-0.00862	0.02272
			5.24	17.7769	22.2991			5.24	49.2327	52.283			5.24	-0.00637	7.89359E-6				5.24	-0.000162418	-0.000282067			5.24	0.10677	-0.000648799				5.24	-0.00851	0.03148
			5.25	17.716	22.2463			5.25	49.282	52.3438			5.25	-0.00637	1.19864E-5				5.25	-0.000281868	-0.000282103			5.25	0.10687	-0.000622815				5.25	-0.00841	0.03319
			5.26	17.6551	22.1941			5.26	49.3311	52.4045			5.26	-0.00638	2.33169E-5				5.26	-0.00045468	-0.000282137			5.26	0.10697	-0.000371547				5.26	-0.00831	0.02737
			5.27	17.5942	22.1422			5.27	49.3801	52.465			5.27	-0.00638	3.8808E-5				5.27	-0.00041703	-0.00028217			5.27	0.10707	-0.000133007				5.27	-0.00821	0.01678
			5.28	17.5333	22.0906			5.28	49.4289	52.5254			5.28	-0.00638	5.44715E-5				5.28	-0.000122687	-0.000282201			5.28	0.10717	-5.2563e-05				5.28	-0.00811	0.00386
			5.29	17.4724	22.0386			5.29	49.4775	52.5856			5.29	-0.00638	6.60877E-5				5.29	1.90716E-4	-0.00028223			5.29	0.10727	-0.000152031				5.29	-0.00801	-0.00834
			5.3	17.4115	21.9859			5.3	49.5259	52.6457			5.3	-0.00639	7.0829E-5				5.3	3.11257E-4	-0.000282257			5.3	0.10736	-0.000170108				5.3	-0.00791	-0.02039
			5.31	17.3507	21.9332			5.31	49.5742	52.7057			5.31	-0.00639	6.70266E-5				5.31	4.33505E-4	-0.000282283			5.31	0.10746	-0.000200223				5.31	-0.00781	-0.02849
			5.32	17.2898	21.8809			5.32	49.6223	52.7655			5.32	-0.00639	5.42859E-5				5.32	6.19679E-4	-0.000282307			5.32	0.10755	-0.000336018				5.32	-0.00771	-0.02978
			5.33	17.2289	21.8283			5.33	49.6703	52.8251			5.33	-0.00639	3.45013E-5				5.33	6.26169E-4	-0.000282329			5.33	0.10765	-0.000598058				5.33	-0.00761	-0.02664
			5.34	17.168	21.7757			5.34	49.718	52.8846			5.34	-0.0064	1.17153E-5				5.34	3.49764E-4	-0.000282349			5.34	0.10774	-0.000723861				5.34	-0.00751	-0.02044
			5.35	17.1071	21.7234			5.35	49.7656	52.944			5.35	-0.0064	-9.70926e-06				5.35	1.24981E-5	-0.000282368			5.35	0.10783	-0.00059957				5.35	-0.00741	-0.01326
			5.36	17.0463	21.6712			5.36	49.8131	53.0032			5.36	-0.0064	-2.59944e-05				5.36	-0.000152655	-0.000282385			5.36	0.10792	-0.000309612				5.36	-0.00732	-0.0059
			5.37	16.9854	21.6188			5.37	49.8603	53.0622			5.37	-0.0064	-3.50736e-05				5.37	-0.000258783	-0.0002824			5.37	0.10801	-3.85112e-05				5.37	-0.00722	0.00204
			5.38	16.9245	21.5666			5.38	49.9074	53.1212			5.38	-0.00641	-3.56783e-05				5.38	-0.000422501	-0.000282414			5.38	0.1081	3.33741E-4				5.38	-0.00712	0.00618
			5.39	16.8636	21.5148			5.39	49.9544	53.1799			5.39	-0.00641	-2.82977e-05				5.39	-0.000551988	-0.000282426			5.39	0.10819	8.8363E-4				5.39	-0.00702	0.00782
			5.4	16.8027	21.4627			5.4	50.0011	53.2385			5.4	-0.00641	-1.57607e-05				5.4	-0.00037541	-0.000282436			5.4	0.10828	0.00127				5.4	-0.00692	0.00856
			5.41	16.7419	21.4101			5.41	50.0477	53.297			5.41	-0.00641	-1.77243e-06				5.41	-2.88547e-05	-0.000282444			5.41	0.10836	0.00132				5.41	-0.00683	0.00897
			5.42	16.681	21.3572			5.42	50.0941	53.3553			5.42	-0.00642	9.70522E-6				5.42	2.12837E-4	-0.000282451			5.42	0.10845	0.00106				5.42	-0.00673	0.00941
			5.43	16.6201	21.3041			5.43	50.1404	53.4135			5.43	-0.00642	1.59712E-5				5.43	3.10663E-4	-0.000282457			5.43	0.10853	7.70567E-4				5.43	-0.00663	0.00683
			5.44	16.5593	21.2513			5.44	50.1865	53.4715			5.44	-0.00642	1.50522E-5				5.44	4.57442E-4	-0.00028246			5.44	0.10861	3.55423E-4				5.44	-0.00654	0.00537
			5.45	16.4984	21.1997			5.45	50.2324	53.5294			5.45	-0.00642	6.24331E-6				5.45	6.39644E-4	-0.000282463			5.45	0.1087	-0.000295506				5.45	-0.00644	0.00558
			5.46	16.4375	21.1484			5.46	50.2781	53.5871			5.46	-0.00642	-8.6675e-06				5.46	5.45304E-4	-0.000282463			5.46	0.10878	-0.0009069				5.46	-0.00635	0.00469
			5.47	16.3767	21.0967			5.47	50.3237	53.6447			5.47	-0.00643	-2.66418e-05				5.47	2.08353E-4	-0.000282462			5.47	0.10886	-0.00122				5.47	-0.00625	0.00213
			5.48	16.3158	21.0447			5.48	50.3691	53.7021			5.48	-0.00643	-4.42648e-05				5.48	-0.000117805	-0.000282459			5.48	0.10894	-0.00113				5.48	-0.00616	-0.00371
			5.49	16.2549	20.9921			5.49	50.4143	53.7594			5.49	-0.00643	-5.88877e-05				5.49	-0.000241507	-0.000282455			5.49	0.10902	-0.000870657				5.49	-0.00606	-0.00938
			5.5	16.1941	20.9387			5.5	50.4594	53.8165			5.5	-0.00643	-6.86151e-05				5.5	-0.000392217	-0.000282449			5.5	0.1091	-0.000425536				5.5	-0.00597	-0.01474
			5.51	16.1332	20.8853			5.51	50.5043	53.8735			5.51	-0.00643	-7.19713e-05				5.51	-0.000593374	-0.000282442			5.51	0.10917	3.12579E-4				5.51	-0.00588	-0.02108
			5.52	16.0724	20.833			5.52	50.549	53.9304			5.52	-0.00643	-6.94897e-05				5.52	-0.00053312	-0.000282433			5.52	0.10925	0.00116				5.52	-0.00578	-0.02476
			5.53	16.0115	20.7815			5.53	50.5936	53.9871			5.53	-0.00644	-6.34412e-05				5.53	-0.000197355	-0.000282422			5.53	0.10932	0.00181				5.53	-0.00569	-0.02434
			5.54	15.9506	20.7301			5.54	50.638	54.0436			5.54	-0.00644	-5.66756e-05				5.54	1.28136E-4	-0.00028241			5.54	0.1094	0.00206				5.54	-0.0056	-0.01869
			5.55	15.8898	20.6785			5.55	50.6822	54.1			5.55	-0.00644	-5.18543e-05				5.55	2.38385E-4	-0.000282397			5.55	0.10947	0.00199				5.55	-0.0055	-0.01024
			5.56	15.8289	20.6262			5.56	50.7263	54.1562			5.56	-0.00644	-5.06029e-05				5.56	3.68346E-4	-0.000282382			5.56	0.10955	0.00177				5.56	-0.00541	-0.000385112
			5.57	15.7681	20.573			5.57	50.7702	54.2124			5.57	-0.00644	-5.4116e-05				5.57	5.85492E-4	-0.000282365			5.57	0.10962	0.00127				5.57	-0.00532	0.0129
			5.58	15.7072	20.5198			5.58	50.8139	54.2683			5.58	-0.00645	-6.2103e-05				5.58	6.23685E-4	-0.000282347			5.58	0.10969	4.48188E-4				5.58	-0.00523	0.02526
			5.59	15.6464	20.4673			5.59	50.8574	54.3241			5.59	-0.00645	-7.23686e-05				5.59	3.31329E-4	-0.000282328			5.59	0.10976	-0.000292671				5.59	-0.00514	0.03309
			5.6	15.5855	20.4151			5.6	50.9008	54.3798			5.6	-0.00645	-8.24013e-05				5.6	-2.88206e-05	-0.000282307			5.6	0.10983	-0.000715108				5.6	-0.00504	0.03413
			5.61	15.5247	20.3633			5.61	50.944	54.4353			5.61	-0.00645	-8.99932e-05				5.61	-0.000190665	-0.000282284			5.61	0.1099	-0.000826014				5.61	-0.00495	0.02833
			5.62	15.4639	20.3118			5.62	50.987	54.4906			5.62	-0.00645	-9.42207e-05				5.62	-0.000327018	-0.000282261			5.62	0.10996	-0.000781911				5.62	-0.00486	0.01879
			5.63	15.403	20.2599			5.63	51.0299	54.5459			5.63	-0.00645	-9.43474e-05				5.63	-0.000547669	-0.000282235			5.63	0.11003	-0.000433978				5.63	-0.00477	0.0036
			5.64	15.3422	20.2073			5.64	51.0726	54.6009			5.64	-0.00645	-9.07825e-05				5.64	-0.000658398	-0.000282209			5.64	0.1101	3.27618E-4				5.64	-0.00468	-0.01405
			5.65	15.2813	20.1549			5.65	51.1151	54.6559			5.65	-0.00646	-8.58772e-05				5.65	-0.000387848	-0.000282181			5.65	0.11016	0.00111				5.65	-0.00459	-0.02926
			5.66	15.2205	20.1027			5.66	51.1575	54.7106			5.66	-0.00646	-8.22116e-05				5.66	2.23382E-6	-0.000282151			5.66	0.11023	0.00163				5.66	-0.0045	-0.03822
			5.67	15.1596	20.0502			5.67	51.1997	54.7652			5.67	-0.00646	-8.2006e-05				5.67	2.20503E-4	-0.00028212			5.67	0.11029	0.00185				5.67	-0.00441	-0.03914
			5.68	15.0988	19.9977			5.68	51.2417	54.8197			5.68	-0.00646	-8.60743e-05				5.68	3.50642E-4	-0.000282088			5.68	0.11035	0.00199				5.68	-0.00433	-0.03445
			5.69	15.038	19.9454			5.69	51.2836	54.874			5.69	-0.00646	-9.47761e-05				5.69	5.5822E-4	-0.000282054			5.69	0.11041	0.00183				5.69	-0.00424	-0.02127
			5.7	14.9771	19.8931			5.7	51.3253	54.9282			5.7	-0.00646	-0.000107409				5.7	7.05752E-4	-0.000282019			5.7	0.11048	0.00124				5.7	-0.00415	-0.00227
			5.71	14.9163	19.8408			5.71	51.3668	54.9823			5.71	-0.00646	-0.000121281				5.71	4.66548E-4	-0.000281983			5.71	0.11054	5.41987E-4				5.71	-0.00406	0.01749
			5.72	14.8555	19.789			5.72	51.4081	55.0361			5.72	-0.00646	-0.00013316				5.72	5.67439E-5	-0.000281945			5.72	0.1106	5.48286E-5				5.72	-0.00398	0.03437
			5.73	14.7946	19.7371			5.73	51.4493	55.0899			5.73	-0.00647	-0.000140071				5.73	-0.000197914	-0.000281906			5.73	0.11065	-0.000164702				5.73	-0.00389	0.0442
			5.74	14.7338	19.6849			5.74	51.4903	55.1435			5.74	-0.00647	-0.000140753				5.74	-0.000307537	-0.000281866			5.74	0.11071	-0.000370801				5.74	-0.0038	0.04812
			5.75	14.673	19.6321			5.75	51.5312	55.1969			5.75	-0.00647	-0.000134888				5.75	-0.000484152	-0.000281824			5.75	0.11077	-0.000362928				5.75	-0.00372	0.04266
			5.76	14.6121	19.579			5.76	51.5718	55.2502			5.76	-0.00647	-0.00012321				5.76	-0.000666987	-0.000281781			5.76	0.11083	5.18068E-5				5.76	-0.00363	0.02881
			5.77	14.5513	19.526			5.77	51.6123	55.3033			5.77	-0.00647	-0.000108717				5.77	-0.000492455	-0.000281737			5.77	0.11088	5.76403E-4				5.77	-0.00354	0.01114
			5.78	14.4905	19.474			5.78	51.6527	55.3563			5.78	-0.00647	-9.52453e-05				5.78	-9.65306e-05	-0.000281692			5.78	0.11094	9.02613E-4				5.78	-0.00346	-0.00668
			5.79	14.4297	19.4228			5.79	51.6929	55.4092			5.79	-0.00647	-8.65783e-05				5.79	1.89558E-4	-0.000281645			5.79	0.11099	9.37755E-4				5.79	-0.00337	-0.02041
			5.8	14.3688	19.3713			5.8	51.7329	55.4619			5.8	-0.00647	-8.49985e-05				5.8	3.03972E-4	-0.000281597			5.8	0.11104	9.97929E-4				5.8	-0.00329	-0.03154
			5.81	14.308	19.3195			5.81	51.7727	55.5144			5.81	-0.00647	-9.1526e-05				5.81	4.79331E-4	-0.000281548			5.81	0.1111	9.49218E-4				5.81	-0.0032	-0.03533
			5.82	14.2472	19.2671			5.82	51.8123	55.5668			5.82	-0.00648	-0.000105706				5.82	7.01128E-4	-0.000281497			5.82	0.11115	5.97392E-4				5.82	-0.00312	-0.02948
			5.83	14.1864	19.2138			5.83	51.8518	55.6191			5.83	-0.00648	-0.000124536				5.83	5.63579E-4	-0.000281446			5.83	0.1112	1.59458E-4				5.83	-0.00304	-0.01766
			5.84	14.1256	19.1602			5.84	51.8912	55.6712			5.84	-0.00648	-0.000143757				5.84	1.48368E-4	-0.000281393			5.84	0.11125	-9.19166e-05				5.84	-0.00295	-0.00267
			5.85	14.0647	19.1079			5.85	51.9303	55.7232			5.85	-0.00648	-0.000159089				5.85	-0.000184477	-0.000281339			5.85	0.1113	-3.91401e-05				5.85	-0.00287	0.01115
			5.86	14.0039	19.0564			5.86	51.9693	55.775			5.86	-0.00648	-0.000167802				5.86	-0.000334337	-0.000281283			5.86	0.11135	2.86145E-8				5.86	-0.00279	0.02389
			5.87	13.9431	19.0051			5.87	52.0081	55.8266			5.87	-0.00648	-0.000168451				5.87	-0.000541011	-0.000281227			5.87	0.11139	1.25201E-4				5.87	-0.00271	0.03233
			5.88	13.8823	18.9535			5.88	52.0468	55.8782			5.88	-0.00648	-0.000160599				5.88	-0.000754477	-0.000281169			5.88	0.11144	5.28889E-4				5.88	-0.00262	0.03371
			5.89	13.8215	18.901			5.89	52.0852	55.9295			5.89	-0.00648	-0.000146217				5.89	-0.000574515	-0.000281111			5.89	0.11149	0.00101				5.89	-0.00254	0.03049
			5.9	13.7607	18.8478			5.9	52.1235	55.9808			5.9	-0.00648	-0.000129137				5.9	-0.00014026	-0.000281051			5.9	0.11153	0.00123				5.9	-0.00246	0.02353
			5.91	13.6998	18.7947			5.91	52.1617	56.0318			5.91	-0.00648	-0.000113731				5.91	1.65994E-4	-0.00028099			5.91	0.11158	0.00102				5.91	-0.00238	0.01586
			5.92	13.639	18.7423			5.92	52.1996	56.0828			5.92	-0.00648	-0.000103462				5.92	2.90634E-4	-0.000280928			5.92	0.11162	7.08589E-4				5.92	-0.0023	0.00609
			5.93	13.5782	18.6903			5.93	52.2375	56.1335			5.93	-0.00648	-0.000100512				5.93	4.80928E-4	-0.000280865			5.93	0.11167	2.93717E-4				5.93	-0.00222	-0.00221
			5.94	13.5174	18.6388			5.94	52.2751	56.1842			5.94	-0.00648	-0.000105948				5.94	7.1194E-4	-0.0002808			5.94	0.11171	-0.000410326				5.94	-0.00214	-0.00565
			5.95	13.4566	18.5871			5.95	52.3126	56.2347			5.95	-0.00648	-0.000118342				5.95	5.70695E-4	-0.000280735			5.95	0.11175	-0.00113				5.95	-0.00206	-0.00699
			5.96	13.3958	18.5348			5.96	52.3499	56.285			5.96	-0.00648	-0.000134494				5.96	1.3687E-4	-0.000280669			5.96	0.11179	-0.00149				5.96	-0.00198	-0.00702
			5.97	13.335	18.4822			5.97	52.387	56.3352			5.97	-0.00649	-0.000150317				5.97	-0.000206406	-0.000280601			5.97	0.11183	-0.00134				5.97	-0.0019	-0.00697
			5.98	13.2742	18.4301			5.98	52.4239	56.3852			5.98	-0.00649	-0.000162437				5.98	-0.000354289	-0.000280533			5.98	0.11187	-0.00106				5.98	-0.00182	-0.00379
			5.99	13.2134	18.3776			5.99	52.4607	56.4351			5.99	-0.00649	-0.000168286				5.99	-0.000575669	-0.000280463			5.99	0.11191	-0.00061034				5.99	-0.00175	2.40667E-4
			6	13.1526	18.3251			6	52.4973	56.4849			6	-0.00649	-0.000166255				6	-0.000785214	-0.000280393			6	0.11195	1.55899E-4				6	-0.00167	0.0021
			6.01	13.0918	18.2727			6.01	52.5338	56.5344			6.01	-0.00649	-0.000157229				6.01	-0.000576195	-0.000280321			6.01	0.11199	0.001				6.01	-0.00159	0.00432
			6.02	13.031	18.2203			6.02	52.5701	56.5839			6.02	-0.00649	-0.000144032				6.02	-0.000143543	-0.000280248			6.02	0.11202	0.00148				6.02	-0.00151	0.00759
			6.03	12.9702	18.168			6.03	52.6062	56.6332			6.03	-0.00649	-0.000130222				6.03	1.44466E-4	-0.000280175			6.03	0.11206	0.00135				6.03	-0.00144	0.01368
			6.04	12.9094	18.1163			6.04	52.6421	56.6823			6.04	-0.00649	-0.000118739				6.04	2.82056E-4	-0.0002801			6.04	0.1121	9.60105E-4				6.04	-0.00136	0.01885
			6.05	12.8486	18.0644			6.05	52.6779	56.7313			6.05	-0.00649	-0.000111749				6.05	4.93848E-4	-0.000280025			6.05	0.11213	3.07624E-4				6.05	-0.00129	0.02332
			6.06	12.7878	18.0121			6.06	52.7135	56.7802			6.06	-0.00649	-0.000110807				6.06	7.1675E-4	-0.000279949			6.06	0.11217	-0.000750922				6.06	-0.00121	0.02802
			6.07	12.727	17.9595			6.07	52.7489	56.8289			6.07	-0.00649	-0.000115207				6.07	5.22273E-4	-0.000279871			6.07	0.1122	-0.00183				6.07	-0.00113	0.02963
			6.08	12.6662	17.9065			6.08	52.7842	56.8775			6.08	-0.00649	-0.00012277				6.08	8.7496E-5	-0.000279793			6.08	0.11223	-0.0025				6.08	-0.00106	0.02713
			6.09	12.6054	17.8536			6.09	52.8193	56.9259			6.09	-0.00649	-0.000130571				6.09	-0.000213673	-0.000279714			6.09	0.11227	-0.00258				6.09	-0.000985478	0.01954
			6.1	12.5446	17.8018			6.1	52.8542	56.9742			6.1	-0.00649	-0.000136505				6.1	-0.000386649	-0.000279634			6.1	0.1123	-0.00246				6.1	-0.000911509	0.01117
			6.11	12.4838	17.7507			6.11	52.889	57.0223			6.11	-0.00649	-0.000138896				6.11	-0.000654598	-0.000279553			6.11	0.11233	-0.00202				6.11	-0.000837918	2.96841E-4
			6.12	12.423	17.6991			6.12	52.9236	57.0702			6.12	-0.00649	-0.000136717				6.12	-0.000802844	-0.000279472			6.12	0.11236	-0.00109				6.12	-0.000764707	-0.01212
			6.13	12.3623	17.6472			6.13	52.958	57.1181			6.13	-0.00649	-0.000130848				6.13	-0.000472997	-0.000279389			6.13	0.11239	-7.6014e-05				6.13	-0.000691877	-0.02042
			6.14	12.3015	17.5945			6.14	52.9923	57.1657			6.14	-0.00649	-0.000123275				6.14	-1.91428e-05	-0.000279306			6.14	0.11242	5.57838E-4				6.14	-0.000619431	-0.02234
			6.15	12.2407	17.5409			6.15	53.0264	57.2133			6.15	-0.00649	-0.000116354				6.15	1.89525E-4	-0.000279221			6.15	0.11245	6.36711E-4				6.15	-0.000547369	-0.01644
			6.16	12.1799	17.4877			6.16	53.0603	57.2606			6.16	-0.00649	-0.000111604				6.16	3.52765E-4	-0.000279136			6.16	0.11248	5.05306E-4				6.16	-0.000475694	-0.00787
			6.17	12.1191	17.4361			6.17	53.094	57.3079			6.17	-0.00649	-0.000110289				6.17	6.41381E-4	-0.000279051			6.17	0.1125	-1.25752e-05				6.17	-0.000404407	0.00587
			6.18	12.0583	17.3848			6.18	53.1276	57.355			6.18	-0.00649	-0.000112715				6.18	7.51638E-4	-0.000278964			6.18	0.11253	-0.00108				6.18	-0.000333509	0.02325
			6.19	11.9976	17.3334			6.19	53.161	57.4019			6.19	-0.00649	-0.00011711				6.19	3.75987E-4	-0.000278877			6.19	0.11256	-0.00222				6.19	-0.000263002	0.03864
			6.2	11.9368	17.2815			6.2	53.1943	57.4487			6.2	-0.00649	-0.000121017				6.2	-8.21889e-05	-0.000278788			6.2	0.11258	-0.00295				6.2	-0.000192889	0.04749
			6.21	11.876	17.2286			6.21	53.2273	57.4953			6.21	-0.00649	-0.000122187				6.21	-0.000280626	-0.0002787			6.21	0.11261	-0.00321				6.21	-0.00012317	0.0473
			6.22	11.8152	17.1751			6.22	53.2602	57.5418			6.22	-0.00649	-0.000119806				6.22	-0.000490022	-0.00027861			6.22	0.11263	-0.00329				6.22	-5.38477e-05	0.04092
			6.23	11.7544	17.1225			6.23	53.293	57.5882			6.23	-0.00649	-0.000113359				6.23	-0.00083076	-0.00027852			6.23	0.11266	-0.00293				6.23	1.50768E-5	0.0259
			6.24	11.6937	17.0705			6.24	53.3255	57.6344			6.24	-0.00649	-0.000103458				6.24	-0.000840542	-0.000278429			6.24	0.11268	-0.00198				6.24	8.36016E-5	0.00636
			6.25	11.6329	17.0191			6.25	53.3579	57.6804			6.25	-0.00649	-9.26593e-05				6.25	-0.000347442	-0.000278337			6.25	0.1127	-0.00105				6.25	1.51725E-4	-0.01311
			6.26	11.5721	16.9677			6.26	53.3902	57.7263			6.26	-0.00649	-8.4188e-05				6.26	1.02397E-4	-0.000278245			6.26	0.11272	-0.00058008				6.26	2.19445E-4	-0.0282
			6.27	11.5113	16.9156			6.27	53.4222	57.7721			6.27	-0.00649	-8.07004e-05				6.27	2.70651E-4	-0.000278152			6.27	0.11275	-0.000486333				6.27	2.8676E-4	-0.03581
			6.28	11.4506	16.8627			6.28	53.4541	57.8177			6.28	-0.00649	-8.2987e-05				6.28	4.87235E-4	-0.000278058			6.28	0.11277	-0.000534779				6.28	3.53668E-4	-0.03585
			6.29	11.3898	16.8102			6.29	53.4858	57.8631			6.29	-0.00649	-9.10333e-05				6.29	7.73675E-4	-0.000277964			6.29	0.11279	-0.00106				6.29	4.20168E-4	-0.02474
			6.3	11.329	16.7578			6.3	53.5174	57.9084			6.3	-0.00649	-0.000103074				6.3	6.36228E-4	-0.000277869			6.3	0.11281	-0.00197				6.3	4.86257E-4	-0.00708
			6.31	11.2682	16.7054			6.31	53.5488	57.9536			6.31	-0.00649	-0.000115801				6.31	1.53898E-4	-0.000277773			6.31	0.11283	-0.00274				6.31	5.51934E-4	0.01246
			6.32	11.2075	16.6536			6.32	53.58	57.9986			6.32	-0.00649	-0.00012548				6.32	-0.000213623	-0.000277677			6.32	0.11284	-0.00301				6.32	6.17197E-4	0.02861
			6.33	11.1467	16.6017			6.33	53.611	58.0434			6.33	-0.00649	-0.000129347				6.33	-0.000378317	-0.000277581			6.33	0.11286	-0.0031				6.33	6.82044E-4	0.04123
			6.34	11.0859	16.5494			6.34	53.6419	58.0882			6.34	-0.00649	-0.000125991				6.34	-0.000633929	-0.000277484			6.34	0.11288	-0.00308				6.34	7.46473E-4	0.0483
			6.35	11.0252	16.4974			6.35	53.6726	58.1327			6.35	-0.00648	-0.000115113				6.35	-0.000936158	-0.000277386			6.35	0.1129	-0.00265				6.35	8.10483E-4	0.04428
			6.36	10.9644	16.4454			6.36	53.7032	58.1771			6.36	-0.00648	-9.87753e-05				6.36	-0.000672825	-0.000277288			6.36	0.11291	-0.00191				6.36	8.74071E-4	0.03274
			6.37	10.9036	16.393			6.37	53.7336	58.2214			6.37	-0.00648	-8.09237e-05				6.37	-0.000118229	-0.000277189			6.37	0.11293	-0.0014				6.37	9.37235E-4	0.01676
			6.38	10.8429	16.3405			6.38	53.7638	58.2655			6.38	-0.00648	-6.59364e-05				6.38	2.10443E-4	-0.00027709			6.38	0.11295	-0.0014				6.38	9.99974E-4	0.00162
			6.39	10.7821	16.288			6.39	53.7938	58.3095			6.39	-0.00648	-5.69029e-05				6.39	4.12145E-4	-0.00027699			6.39	0.11296	-0.00156				6.39	0.00106	-0.01223
			6.4	10.7213	16.2355			6.4	53.8237	58.3534			6.4	-0.00648	-5.55508e-05				6.4	7.23041E-4	-0.00027689			6.4	0.11298	-0.00191				6.4	0.00112	-0.02136
			6.41	10.6606	16.1837			6.41	53.8533	58.397			6.41	-0.00648	-6.24298e-05				6.41	8.08956E-4	-0.000276789			6.41	0.11299	-0.00272				6.41	0.00119	-0.02315
			6.42	10.5998	16.1322			6.42	53.8829	58.4406			6.42	-0.00648	-7.53162e-05				6.42	3.69272E-4	-0.000276688			6.42	0.113	-0.00354				6.42	0.00125	-0.01921
			6.43	10.539	16.0802			6.43	53.9122	58.484			6.43	-0.00648	-9.00973e-05				6.43	-9.20221e-05	-0.000276587			6.43	0.11302	-0.00382				6.43	0.00131	-0.01081
			6.44	10.4783	16.0277			6.44	53.9414	58.5272			6.44	-0.00648	-0.000102174				6.44	-0.000277916	-0.000276485			6.44	0.11303	-0.00356				6.44	0.00137	-0.000887068
			6.45	10.4175	15.9744			6.45	53.9704	58.5703			6.45	-0.00648	-0.000108454				6.45	-0.00051612	-0.000276383			6.45	0.11304	-0.00324				6.45	0.00143	0.01105
			6.46	10.3568	15.9211			6.46	53.9993	58.6132			6.46	-0.00648	-0.000106898				6.46	-0.000895389	-0.00027628			6.46	0.11305	-0.00264				6.46	0.00149	0.01816
			6.47	10.296	15.8694			6.47	54.028	58.656			6.47	-0.00648	-9.72991e-05				6.47	-0.000840086	-0.000276177			6.47	0.11307	-0.00157				6.47	0.00155	0.02127
			6.48	10.2353	15.8182			6.48	54.0565	58.6987			6.48	-0.00648	-8.19235e-05				6.48	-0.000275104	-0.000276074			6.48	0.11308	-0.000755056				6.48	0.0016	0.02262
			6.49	10.1745	15.7668			6.49	54.0849	58.7411			6.49	-0.00648	-6.44857e-05				6.49	1.77896E-4	-0.00027597			6.49	0.11309	-0.000684319				6.49	0.00166	0.02307
			6.5	10.1137	15.7151			6.5	54.113	58.7835			6.5	-0.00648	-4.90255e-05				6.5	4.04261E-4	-0.000275867			6.5	0.1131	-0.00114				6.5	0.00172	0.02096
			6.51	10.053	15.6624			6.51	54.141	58.8257			6.51	-0.00647	-3.85458e-05				6.51	7.51273E-4	-0.000275762			6.51	0.11311	-0.00178				6.51	0.00178	0.01558
			6.52	9.99224	15.6088			6.52	54.1689	58.8677			6.52	-0.00647	-3.53596e-05				6.52	8.77831E-4	-0.000275658			6.52	0.11312	-0.00289				6.52	0.00183	0.01199
			6.53	9.93149	15.5557			6.53	54.1966	58.9096			6.53	-0.00647	-3.94067e-05				6.53	4.40482E-4	-0.000275553			6.53	0.11313	-0.00422				6.53	0.00189	0.00856
			6.54	9.87074	15.504			6.54	54.224	58.9514			6.54	-0.00647	-4.8408e-05				6.54	-5.44229e-05	-0.000275448			6.54	0.11313	-0.00505				6.54	0.00194	0.0047
			6.55	9.80999	15.4527			6.55	54.2514	58.993			6.55	-0.00647	-5.89156e-05				6.55	-0.000261265	-0.000275343			6.55	0.11314	-0.00502				6.55	0.002	-0.0023
			6.56	9.74924	15.4013			6.56	54.2786	59.0345			6.56	-0.00647	-6.79967e-05				6.56	-0.000485631	-0.000275238			6.56	0.11315	-0.00461				6.56	0.00205	-0.00841
			6.57	9.68849	15.3492			6.57	54.3055	59.0758			6.57	-0.00647	-7.31624e-05				6.57	-0.000849856	-0.000275133			6.57	0.11316	-0.00382				6.57	0.00211	-0.01359
			6.58	9.62774	15.296			6.58	54.3324	59.1169			6.58	-0.00647	-7.2515e-05				6.58	-0.00083034	-0.000275027			6.58	0.11316	-0.00241				6.58	0.00216	-0.01764
			6.59	9.56699	15.2429			6.59	54.359	59.158			6.59	-0.00647	-6.64275e-05				6.59	-0.000299021	-0.000274921			6.59	0.11317	-0.00101				6.59	0.00222	-0.01733
			6.6	9.50625	15.1906			6.6	54.3855	59.1988			6.6	-0.00647	-5.69897e-05				6.6	1.38704E-4	-0.000274815			6.6	0.11318	-0.000340837				6.6	0.00227	-0.01279
			6.61	9.4455	15.1387			6.61	54.4119	59.2395			6.61	-0.00647	-4.72031e-05				6.61	3.39729E-4	-0.000274709			6.61	0.11318	-0.000414317				6.61	0.00232	-0.00399
			6.62	9.38475	15.0874			6.62	54.438	59.2801			6.62	-0.00647	-3.91974e-05				6.62	6.76854E-4	-0.000274603			6.62	0.11319	-0.000776167				6.62	0.00237	0.00487
			6.63	9.32401	15.0358			6.63	54.464	59.3205			6.63	-0.00646	-3.48518e-05				6.63	9.54213E-4	-0.000274497			6.63	0.11319	-0.00163				6.63	0.00242	0.01767
			6.64	9.26327	14.9832			6.64	54.4898	59.3608			6.64	-0.00646	-3.47182e-05				6.64	5.62336E-4	-0.000274391			6.64	0.1132	-0.00321				6.64	0.00247	0.03004
			6.65	9.20252	14.9308			6.65	54.5155	59.4009			6.65	-0.00646	-3.75794e-05				6.65	-4.71878e-06	-0.000274285			6.65	0.1132	-0.00464				6.65	0.00253	0.03692
			6.66	9.14178	14.8786			6.66	54.5409	59.4409			6.66	-0.00646	-4.12692e-05				6.66	-0.000276518	-0.000274178			6.66	0.1132	-0.00525				6.66	0.00258	0.03514
			6.67	9.08104	14.8261			6.67	54.5662	59.4808			6.67	-0.00646	-4.3699e-05				6.67	-0.00054749	-0.000274072			6.67	0.11321	-0.00518				6.67	0.00262	0.02655
			6.68	9.0203	14.7741			6.68	54.5914	59.5204			6.68	-0.00646	-4.35877e-05				6.68	-0.000948782	-0.000273966			6.68	0.11321	-0.00469				6.68	0.00267	0.01389
			6.69	8.95956	14.7224			6.69	54.6163	59.56			6.69	-0.00646	-4.01109e-05				6.69	-0.000833385	-0.00027386			6.69	0.11321	-0.00342				6.69	0.00272	-0.00381
			6.7	8.89882	14.6701			6.7	54.6412	59.5994			6.7	-0.00646	-3.43313e-05				6.7	-0.000245319	-0.000273754			6.7	0.11322	-0.00194				6.7	0.00277	-0.02134
			6.71	8.83808	14.6179			6.71	54.6658	59.6386			6.71	-0.00646	-2.84088e-05				6.71	1.4078E-4	-0.000273648			6.71	0.11322	-0.00103				6.71	0.00282	-0.03351
			6.72	8.77734	14.5661			6.72	54.6902	59.6777			6.72	-0.00645	-2.45592e-05				6.72	3.20551E-4	-0.000273542			6.72	0.11322	-0.000816035				6.72	0.00286	-0.03563
			6.73	8.7166	14.5136			6.73	54.7146	59.7166			6.73	-0.00645	-2.37785e-05				6.73	6.27944E-4	-0.000273436			6.73	0.11322	-0.000819873				6.73	0.00291	-0.0315
			6.74	8.65587	14.461			6.74	54.7387	59.7554			6.74	-0.00645	-2.68451e-05				6.74	9.38105E-4	-0.000273331			6.74	0.11322	-0.00134				6.74	0.00296	-0.01819
			6.75	8.59513	14.4083			6.75	54.7626	59.794			6.75	-0.00645	-3.33697e-05				6.75	5.79589E-4	-0.000273225			6.75	0.11323	-0.00264				6.75	0.003	6.01982E-4
			6.76	8.53439	14.3558			6.76	54.7864	59.8325			6.76	-0.00645	-4.10376e-05				6.76	-2.31411e-05	-0.00027312			6.76	0.11323	-0.0039				6.76	0.00305	0.02019
			6.77	8.47366	14.3044			6.77	54.81	59.8709			6.77	-0.00645	-4.65976e-05				6.77	-0.000332994	-0.000273015			6.77	0.11323	-0.00445				6.77	0.00309	0.03578
			6.78	8.41293	14.2529			6.78	54.8335	59.9091			6.78	-0.00645	-4.74856e-05				6.78	-0.000656584	-0.00027291			6.78	0.11323	-0.00453				6.78	0.00314	0.04481
			6.79	8.35219	14.2008			6.79	54.8568	59.9472			6.79	-0.00645	-4.28867e-05				6.79	-0.00109	-0.000272806			6.79	0.11323	-0.00435				6.79	0.00318	0.0447
			6.8	8.29146	14.1482			6.8	54.8799	59.9851			6.8	-0.00644	-3.2945e-05				6.8	-0.000818082	-0.000272702			6.8	0.11323	-0.00343				6.8	0.00322	0.03234
			6.81	8.23073	14.0949			6.81	54.9029	60.0228			6.81	-0.00644	-1.98801e-05				6.81	-0.000157042	-0.000272598			6.81	0.11323	-0.00215				6.81	0.00326	0.01379
			6.82	8.17	14.042			6.82	54.9256	60.0604			6.82	-0.00644	-7.06665e-06				6.82	2.19909E-4	-0.000272494			6.82	0.11323	-0.00138				6.82	0.00331	-0.0055
			6.83	8.10927	13.9907			6.83	54.9482	60.0979			6.83	-0.00644	1.86052E-6				6.83	4.35205E-4	-0.000272391			6.83	0.11323	-0.00133				6.83	0.00335	-0.02081
			6.84	8.04854	13.9396			6.84	54.9707	60.1352			6.84	-0.00644	4.62657E-6				6.84	8.27857E-4	-0.000272288			6.84	0.11322	-0.00146				6.84	0.00339	-0.03385
			6.85	7.98781	13.888			6.85	54.993	60.1724			6.85	-0.00644	-9.82364e-08				6.85	0.00102	-0.000272185			6.85	0.11322	-0.00216				6.85	0.00343	-0.03759
			6.86	7.92708	13.8355			6.86	55.0151	60.2094			6.86	-0.00644	-1.12104e-05				6.86	4.61257E-4	-0.000272083			6.86	0.11322	-0.00329				6.86	0.00347	-0.03211
			6.87	7.86635	13.7819			6.87	55.037	60.2463			6.87	-0.00644	-2.51043e-05				6.87	-0.000105153	-0.000271982			6.87	0.11322	-0.004				6.87	0.00351	-0.01922
			6.88	7.80562	13.7287			6.88	55.0588	60.283			6.88	-0.00643	-3.71317e-05				6.88	-0.000347982	-0.00027188			6.88	0.11322	-0.00386				6.88	0.00354	-0.00501
			6.89	7.74489	13.6771			6.89	55.0804	60.3195			6.89	-0.00643	-4.40122e-05				6.89	-0.000696297	-0.00027178			6.89	0.11322	-0.00351				6.89	0.00358	0.00934
			6.9	7.68417	13.6259			6.9	55.1018	60.356			6.9	-0.00643	-4.36953e-05				6.9	-0.00115	-0.000271679			6.9	0.11322	-0.00278				6.9	0.00362	0.01859
			6.91	7.62344	13.5747			6.91	55.123	60.3922			6.91	-0.00643	-3.55931e-05				6.91	-0.000850409	-0.00027158			6.91	0.11321	-0.00139				6.91	0.00366	0.02242
			6.92	7.56272	13.5228			6.92	55.1441	60.4284			6.92	-0.00643	-2.16723e-05				6.92	-0.000148881	-0.000271481			6.92	0.11321	-0.000275702				6.92	0.00369	0.02219
			6.93	7.50199	13.4696			6.93	55.1651	60.4643			6.93	-0.00643	-5.89854e-06				6.93	2.18507E-4	-0.000271382			6.93	0.11321	-0.00013846				6.93	0.00373	0.01857
			6.94	7.44127	13.4163			6.94	55.1858	60.5002			6.94	-0.00643	7.42459E-6				6.94	4.89631E-4	-0.000271284			6.94	0.11321	-0.000593205				6.94	0.00376	0.01046
			6.95	7.38055	13.3641			6.95	55.2064	60.5358			6.95	-0.00642	1.49544E-5				6.95	9.90827E-4	-0.000271187			6.95	0.1132	-0.00129				6.95	0.0038	-4.0679e-05
			6.96	7.31982	13.3124			6.96	55.2268	60.5714			6.96	-0.00642	1.46483E-5				6.96	0.00109	-0.00027109			6.96	0.1132	-0.00268				6.96	0.00383	-0.00613
			6.97	7.2591	13.2611			6.97	55.2471	60.6068			6.97	-0.00642	7.064E-6				6.97	3.98481E-4	-0.000270994			6.97	0.1132	-0.00431				6.97	0.00387	-0.01029
			6.98	7.19838	13.2091			6.98	55.2672	60.642			6.98	-0.00642	-5.15999e-06				6.98	-0.000160218	-0.000270899			6.98	0.1132	-0.00503				6.98	0.0039	-0.01425
			6.99	7.13766	13.1562			6.99	55.2871	60.6771			6.99	-0.00642	-1.82377e-05				6.99	-0.000422767	-0.000270805			6.99	0.11319	-0.0047				6.99	0.00393	-0.01901
			7	7.07694	13.1039			7	55.3068	60.712			7	-0.00642	-2.89072e-05				7	-0.000861746	-0.000270711			7	0.11319	-0.00404				7	0.00396	-0.01837
			7.01	7.01622	13.0514			7.01	55.3264	60.7468			7.01	-0.00642	-3.39745e-05				7.01	-0.00107	-0.000270618			7.01	0.11319	-0.00269				7.01	0.00399	-0.01674
			7.02	6.9555	12.9992			7.02	55.3458	60.7815			7.02	-0.00641	-3.19562e-05				7.02	-0.000510001	-0.000270526			7.02	0.11319	-0.000590533				7.02	0.00402	-0.01354
			7.03	6.89478	12.9476			7.03	55.365	60.816			7.03	-0.00641	-2.41166e-05				7.03	3.73633E-5	-0.000270435			7.03	0.11318	9.99248E-4				7.03	0.00405	-0.00975
			7.04	6.83406	12.8955			7.04	55.3841	60.8503			7.04	-0.00641	-1.38531e-05				7.04	2.71639E-4	-0.000270345			7.04	0.11318	0.00127				7.04	0.00408	-0.00253
			7.05	6.77335	12.843			7.05	55.403	60.8845			7.05	-0.00641	-4.14947e-06				7.05	6.39016E-4	-0.000270255			7.05	0.11318	8.07189E-4				7.05	0.00411	0.00623
			7.06	6.71263	12.7911			7.06	55.4217	60.9186			7.06	-0.00641	2.77957E-6				7.06	0.00118	-0.000270167			7.06	0.11317	-0.000263423				7.06	0.00414	0.01599
			7.07	6.65191	12.7387			7.07	55.4403	60.9525			7.07	-0.00641	5.1709E-6				7.07	8.36122E-4	-0.000270079			7.07	0.11317	-0.00235				7.07	0.00417	0.02376
			7.08	6.5912	12.6863			7.08	55.4587	60.9862			7.08	-0.0064	2.92178E-6				7.08	8.02727E-5	-0.000269993			7.08	0.11317	-0.00428				7.08	0.00419	0.02564
			7.09	6.53048	12.634			7.09	55.4769	61.0198			7.09	-0.0064	-2.22935e-06				7.09	-0.000323487	-0.000269907			7.09	0.11316	-0.00498				7.09	0.00422	0.02028
			7.1	6.46977	12.5815			7.1	55.495	61.0533			7.1	-0.0064	-7.8489e-06				7.1	-0.000731271	-0.000269823			7.1	0.11316	-0.00481				7.1	0.00424	0.0111
			7.11	6.40905	12.5299			7.11	55.5128	61.0866			7.11	-0.0064	-1.19265e-05				7.11	-0.00137	-0.000269739			7.11	0.11316	-0.00423				7.11	0.00427	7.36026E-4
			7.12	6.34834	12.4784			7.12	55.5306	61.1198			7.12	-0.0064	-1.28616e-05				7.12	-0.00107	-0.000269657			7.12	0.11316	-0.00277				7.12	0.00429	-0.01536
			7.13	6.28763	12.4263			7.13	55.5481	61.1528			7.13	-0.0064	-1.08722e-05				7.13	-0.000236533	-0.000269576			7.13	0.11315	-0.000605433				7.13	0.00432	-0.03062
			7.14	6.22691	12.3738			7.14	55.5655	61.1856			7.14	-0.0064	-7.41359e-06				7.14	1.85161E-4	-0.000269496			7.14	0.11315	8.7519E-4				7.14	0.00434	-0.0388
			7.15	6.1662	12.3208			7.15	55.5827	61.2184			7.15	-0.00639	-4.44625e-06				7.15	4.28256E-4	-0.000269418			7.15	0.11315	0.00113				7.15	0.00436	-0.03527
			7.16	6.10549	12.268			7.16	55.5997	61.2509			7.16	-0.00639	-2.97093e-06				7.16	9.53402E-4	-0.00026934			7.16	0.11315	8.6982E-4				7.16	0.00438	-0.02605
			7.17	6.04478	12.2167			7.17	55.6166	61.2833			7.17	-0.00639	-4.0704e-06				7.17	0.0014	-0.000269264			7.17	0.11315	-0.000491125				7.17	0.0044	-0.00988
			7.18	5.98407	12.1654			7.18	55.6333	61.3156			7.18	-0.00639	-7.7664e-06				7.18	6.50133E-4	-0.000269189			7.18	0.11314	-0.00278				7.18	0.00442	0.00915
			7.19	5.92336	12.1133			7.19	55.6499	61.3477			7.19	-0.00639	-1.21482e-05				7.19	-9.88589e-05	-0.000269116			7.19	0.11314	-0.00441				7.19	0.00444	0.0279
			7.2	5.86265	12.06			7.2	55.6662	61.3797			7.2	-0.00639	-1.41906e-05				7.2	-0.000393318	-0.000269044			7.2	0.11314	-0.00475				7.2	0.00446	0.03794
			7.21	5.80194	12.0063			7.21	55.6824	61.4115			7.21	-0.00638	-1.26295e-05				7.21	-0.000864225	-0.000268974			7.21	0.11314	-0.00467				7.21	0.00448	0.03918
			7.22	5.74123	11.9544			7.22	55.6985	61.4432			7.22	-0.00638	-7.1852e-06				7.22	-0.00131	-0.000268905			7.22	0.11314	-0.00371				7.22	0.0045	0.02701
			7.23	5.68052	11.9032			7.23	55.7143	61.4747			7.23	-0.00638	1.49435E-6				7.23	-0.000745111	-0.000268837			7.23	0.11314	-0.00154				7.23	0.00451	0.0081
			7.24	5.61981	11.8521			7.24	55.73	61.5061			7.24	-0.00638	1.15898E-5				7.24	-2.22069e-05	-0.000268771			7.24	0.11314	3.05469E-4				7.24	0.00453	-0.01138
			7.25	5.5591	11.8004			7.25	55.7456	61.5373			7.25	-0.00638	1.95221E-5				7.25	2.52583E-4	-0.000268707			7.25	0.11314	7.4395E-4				7.25	0.00454	-0.02762
			7.26	5.4984	11.7473			7.26	55.7609	61.5684			7.26	-0.00638	2.23444E-5				7.26	5.61294E-4	-0.000268644			7.26	0.11314	6.46287E-4				7.26	0.00456	-0.0409
			7.27	5.43769	11.6939			7.27	55.7761	61.5994			7.27	-0.00637	1.87196E-5				7.27	0.00121	-0.000268583			7.27	0.11314	-0.00010704				7.27	0.00457	-0.04379
			7.28	5.37698	11.6418			7.28	55.7911	61.6301			7.28	-0.00637	9.35619E-6				7.28	0.00114	-0.000268524			7.28	0.11314	-0.00196				7.28	0.00458	-0.03402
			7.29	5.31628	11.5904			7.29	55.806	61.6608			7.29	-0.00637	-2.75173e-06				7.29	2.44257E-4	-0.000268466			7.29	0.11314	-0.00362				7.29	0.0046	-0.01583
			7.3	5.25557	11.539			7.3	55.8207	61.6913			7.3	-0.00637	-1.34392e-05				7.3	-0.00032211	-0.00026841			7.3	0.11314	-0.00398				7.3	0.00461	8.23593E-4
			7.31	5.19487	11.4863			7.31	55.8352	61.7216			7.31	-0.00637	-1.96098e-05				7.31	-0.000736255	-0.000268356			7.31	0.11314	-0.0037				7.31	0.00462	0.01538
			7.32	5.13416	11.4332			7.32	55.8495	61.7518			7.32	-0.00636	-1.89856e-05				7.32	-0.00134	-0.000268304			7.32	0.11315	-0.00292				7.32	0.00463	0.02604
			7.33	5.07346	11.3807			7.33	55.8637	61.7818			7.33	-0.00636	-1.05588e-05				7.33	-0.00104	-0.000268254			7.33	0.11315	-0.000821676				7.33	0.00464	0.02842
			7.34	5.01276	11.3284			7.34	55.8777	61.8117			7.34	-0.00636	3.94434E-6				7.34	-0.000194937	-0.000268206			7.34	0.11315	0.00142				7.34	0.00465	0.02243
			7.35	4.95205	11.2769			7.35	55.8915	61.8415			7.35	-0.00636	1.97521E-5				7.35	2.06795E-4	-0.00026816			7.35	0.11315	0.00206				7.35	0.00465	0.00946
			7.36	4.89135	11.2252			7.36	55.9052	61.8711			7.36	-0.00636	3.18802E-5				7.36	5.00107E-4	-0.000268116			7.36	0.11316	0.00167				7.36	0.00466	-0.00496
			7.37	4.83065	11.1728			7.37	55.9187	61.9005			7.37	-0.00636	3.76482E-5				7.37	0.00118	-0.000268074			7.37	0.11316	7.84809E-4				7.37	0.00467	-0.01669
			7.38	4.76994	11.1207			7.38	55.932	61.9298			7.38	-0.00635	3.55054E-5				7.38	0.00146	-0.000268035			7.38	0.11317	-0.00151				7.38	0.00467	-0.02241
			7.39	4.70924	11.0684			7.39	55.9452	61.959			7.39	-0.00635	2.56368E-5				7.39	4.7972E-4	-0.000267997			7.39	0.11317	-0.00427				7.39	0.00467	-0.02587
			7.4	4.64854	11.0159			7.4	55.9582	61.988			7.4	-0.00635	1.1428E-5				7.4	-0.00020638	-0.000267962			7.4	0.11318	-0.0052				7.4	0.00468	-0.0249
			7.41	4.58784	10.9633			7.41	55.971	62.0168			7.41	-0.00635	-1.95167e-06				7.41	-0.000574053	-0.000267929			7.41	0.11319	-0.00474				7.41	0.00468	-0.01946
			7.42	4.52714	10.9109			7.42	55.9837	62.0455			7.42	-0.00635	-1.04249e-05				7.42	-0.00129	-0.000267899			7.42	0.11319	-0.00381				7.42	0.00468	-0.00832
			7.43	4.46644	10.8592			7.43	55.9962	62.0741			7.43	-0.00635	-1.13413e-05				7.43	-0.00134	-0.000267871			7.43	0.1132	-0.0015				7.43	0.00468	-0.00224
			7.44	4.40574	10.807			7.44	56.0085	62.1025			7.44	-0.00634	-4.67108e-06				7.44	-0.000435736	-0.000267845			7.44	0.11321	0.00155				7.44	0.00468	0.00129
			7.45	4.34504	10.7544			7.45	56.0207	62.1307			7.45	-0.00634	7.13669E-6				7.45	1.25503E-4	-0.000267822			7.45	0.11322	0.00281				7.45	0.00468	0.00569
			7.46	4.28434	10.7019			7.46	56.0326	62.1588			7.46	-0.00634	2.02707E-5				7.46	4.37567E-4	-0.000267802			7.46	0.11323	0.00241				7.46	0.00468	0.01243
			7.47	4.22364	10.6493			7.47	56.0445	62.1868			7.47	-0.00634	3.1459E-5				7.47	0.00113	-0.000267785			7.47	0.11324	0.00136				7.47	0.00468	0.0138
			7.48	4.16294	10.5978			7.48	56.0561	62.2146			7.48	-0.00634	3.73887E-5				7.48	0.00167	-0.00026777			7.48	0.11325	-0.00113				7.48	0.00468	0.01211
			7.49	4.10225	10.5467			7.49	56.0676	62.2423			7.49	-0.00634	3.66337E-5				7.49	6.48899E-4	-0.000267758			7.49	0.11327	-0.00403				7.49	0.00467	0.00777
			7.5	4.04155	10.4949			7.5	56.0789	62.2698			7.5	-0.00633	3.14519E-5				7.5	-0.000166662	-0.000267749			7.5	0.11328	-0.00519				7.5	0.00467	0.00496
			7.51	3.98085	10.442			7.51	56.09	62.2971			7.51	-0.00633	2.52928E-5				7.51	-0.000568719	-0.000267742			7.51	0.11329	-0.00495				7.51	0.00466	-0.00178
			7.52	3.92015	10.3882			7.52	56.101	62.3244			7.52	-0.00633	1.98968E-5				7.52	-0.00138	-0.000267739			7.52	0.11331	-0.00404				7.52	0.00465	-0.01208
			7.53	3.85946	10.3359			7.53	56.1118	62.3514			7.53	-0.00633	1.71043E-5				7.53	-0.00167	-0.000267739			7.53	0.11333	-0.00156				7.53	0.00465	-0.02449
			7.54	3.79876	10.2848			7.54	56.1225	62.3783			7.54	-0.00633	1.79722E-5				7.54	-0.000544196	-0.000267742			7.54	0.11334	0.00139				7.54	0.00464	-0.02979
			7.55	3.73806	10.2332			7.55	56.1329	62.4051			7.55	-0.00633	2.18079E-5				7.55	1.02503E-4	-0.000267749			7.55	0.11336	0.00248				7.55	0.00463	-0.025
			7.56	3.67737	10.1801			7.56	56.1432	62.4317			7.56	-0.00632	2.636E-5				7.56	3.98363E-4	-0.000267758			7.56	0.11338	0.00202				7.56	0.00462	-0.01664
			7.57	3.61667	10.1261			7.57	56.1534	62.4582			7.57	-0.00632	2.93507E-5				7.57	0.00109	-0.000267772			7.57	0.1134	4.97997E-4				7.57	0.0046	-0.00532
			7.58	3.55598	10.0737			7.58	56.1633	62.4845			7.58	-0.00632	2.96653E-5				7.58	0.00142	-0.000267788			7.58	0.11342	-0.0031				7.58	0.00459	0.0118
			7.59	3.49528	10.0224			7.59	56.1731	62.5107			7.59	-0.00632	2.75738E-5				7.59	4.31599E-4	-0.000267808			7.59	0.11345	-0.00653				7.59	0.00458	0.0284
			7.6	3.43459	9.97135			7.6	56.1827	62.5367			7.6	-0.00632	2.54392E-5				7.6	-0.000214216	-0.000267832			7.6	0.11347	-0.00756				7.6	0.00456	0.03492
			7.61	3.37389	9.91989			7.61	56.1922	62.5626			7.61	-0.00632	2.45533E-5				7.61	-0.000618177	-0.000267859			7.61	0.1135	-0.00742				7.61	0.00455	0.0296
			7.62	3.3132	9.86677			7.62	56.2015	62.5883			7.62	-0.00631	2.5697E-5				7.62	-0.00152	-0.000267891			7.62	0.11352	-0.00615				7.62	0.00453	0.01672
			7.63	3.2525	9.81363			7.63	56.2106	62.6139			7.63	-0.00631	3.02974E-5				7.63	-0.00139	-0.000267926			7.63	0.11355	-0.00255				7.63	0.00451	0.00225
			7.64	3.19181	9.76123			7.64	56.2195	62.6393			7.64	-0.00631	3.81856E-5				7.64	-0.000259158	-0.000267965			7.64	0.11358	9.58813E-4				7.64	0.00449	-0.01509
			7.65	3.13112	9.70954			7.65	56.2283	62.6646			7.65	-0.00631	4.50386E-5				7.65	2.38562E-4	-0.000268009			7.65	0.11361	0.00185				7.65	0.00447	-0.03168
			7.66	3.07042	9.65793			7.66	56.237	62.6897			7.66	-0.00631	4.78522E-5				7.66	6.55402E-4	-0.000268056			7.66	0.11365	0.00162				7.66	0.00445	-0.04042
			7.67	3.00973	9.60504			7.67	56.2454	62.7147			7.67	-0.00631	4.60464E-5				7.67	0.00157	-0.000268108			7.67	0.11368	1.92845E-4				7.67	0.00443	-0.03441
			7.68	2.94904	9.5524			7.68	56.2537	62.7396			7.68	-0.0063	4.02372E-5				7.68	0.00121	-0.000268165			7.68	0.11372	-0.00377				7.68	0.00441	-0.01733
			7.69	2.88834	9.49978			7.69	56.2618	62.7643			7.69	-0.0063	3.11517E-5				7.69	9.89578E-5	-0.000268226			7.69	0.11376	-0.00743				7.69	0.00438	-0.00107
			7.7	2.82765	9.4475			7.7	56.2697	62.7888			7.7	-0.0063	2.22246E-5				7.7	-0.000396595	-0.000268291			7.7	0.1138	-0.0082				7.7	0.00436	0.01073
			7.71	2.76696	9.39589			7.71	56.2775	62.8132			7.71	-0.0063	1.72997E-5				7.71	-0.00105	-0.000268362			7.71	0.11385	-0.00789				7.71	0.00433	0.02515
			7.72	2.70627	9.34352			7.72	56.2851	62.8374			7.72	-0.0063	1.8791E-5				7.72	-0.00181	-0.000268437			7.72	0.11389	-0.00623				7.72	0.0043	0.02982
			7.73	2.64558	9.29156			7.73	56.2925	62.8615			7.73	-0.0063	2.6443E-5				7.73	-0.000787352	-0.000268517			7.73	0.11394	-0.00219				7.73	0.00427	0.02156
			7.74	2.58488	9.23945			7.74	56.2998	62.8855			7.74	-0.0063	3.75579E-5				7.74	9.87174E-5	-0.000268603			7.74	0.11399	9.57912E-4				7.74	0.00424	0.003
			7.75	2.52419	9.18688			7.75	56.3069	62.9093			7.75	-0.00629	4.74612E-5				7.75	4.6383E-4	-0.000268694			7.75	0.11404	0.00126				7.75	0.00421	-0.00865
			7.76	2.4635	9.13412			7.76	56.3138	62.9329			7.76	-0.00629	5.39058E-5				7.76	0.00123	-0.00026879			7.76	0.1141	5.89913E-4				7.76	0.00418	-0.01622
			7.77	2.40281	9.08139			7.77	56.3206	62.9564			7.77	-0.00629	5.41103E-5				7.77	0.00191	-0.000268892			7.77		-0.00185				7.77	0.00414	-0.02371
			7.78	2.34212	9.02983			7.78	56.3272	62.9798			7.78	-0.00629	4.63817E-5				7.78	6.61404E-4	-0.000268999			7.78		-0.00639				7.78	0.00411	-0.02715
			7.79	2.28143	8.97784			7.79	56.3336	63.003			7.79	-0.00629	3.32026E-5				7.79	-0.000177697				7.79		-0.00892				7.79	0.00407	-0.01962
			7.8	2.22074	8.92525			7.8		63.026			7.8	-0.00629	2.08369E-5				7.8	-0.000639634				7.8		-0.00885				7.8		-0.00604
			7.81	2.16005	8.87258			7.81		63.0489			7.81	-0.00629	1.30025E-5				7.81	-0.00183				7.81		-0.0081				7.81		0.00666
			7.82	2.09936	8.8199			7.82		63.0717			7.82	-0.00628	1.13158E-5				7.82	-0.0019				7.82		-0.0053				7.82		0.00844
			7.83	2.03867	8.76867			7.83		63.0943			7.83	-0.00628	1.6724E-5				7.83	-0.000347598				7.83		-0.000386901				7.83		0.01189
			7.84	1.97798	8.7175			7.84		63.1167			7.84	-0.00628	2.80805E-5				7.84	2.36345E-4				7.84		0.00178				7.84		0.0143
			7.85	1.91729	8.66549			7.85		63.139			7.85	-0.00628	4.01053E-5				7.85	7.16779E-4				7.85		0.00126				7.85		0.01194
			7.86	1.8566	8.6122			7.86		63.1612			7.86	-0.00628	4.81887E-5				7.86	0.00206				7.86		-0.000471999				7.86		0.00208
			7.87	1.79591	8.55836			7.87		63.1832			7.87	-0.00628	4.94133E-5				7.87	0.00189				7.87		-0.00534				7.87		-0.00255
			7.88	1.73522	8.50677			7.88		63.2051			7.88	-0.00627	4.39987E-5				7.88	2.35678E-4				7.88		-0.01022				7.88		0.00204
			7.89	1.67453	8.45559			7.89		63.2268			7.89	-0.00627	3.56538E-5				7.89	-0.000383855				7.89		-0.01109				7.89		-0.0012
			7.9	1.61384	8.4034			7.9		63.2484			7.9	-0.00626	2.64353E-5				7.9	-0.00131				7.9		-0.01048				7.9		-0.00748
			7.91	1.55316	8.34936			7.91		63.2698			7.91	-0.00625	1.96523E-5				7.91	-0.00202				7.91		-0.00823				7.91		-0.01009
			7.92	1.49247	8.29609			7.92		63.291			7.92	-0.00623	1.89419E-5				7.92	-0.000618675				7.92		-0.00292				7.92		-0.00526
			7.93	1.43178	8.24442			7.93		63.3122			7.93	-0.00621	2.51311E-5				7.93	1.71819E-4				7.93		0.00116				7.93		-0.00526
			7.94	1.37109	8.19335			7.94		63.3331			7.94	-0.00619	3.20512E-5				7.94	6.23994E-4				7.94		0.00142				7.94		-0.01367
			7.95	1.31041	8.14219			7.95		63.354			7.95	-0.00617	3.69614E-5				7.95	0.00181				7.95		3.50477E-4				7.95		-0.00826
			7.96	1.24973	8.08924			7.96		63.3747			7.96	-0.00614	3.96818E-5				7.96	0.00188				7.96		-0.00389				7.96		0.00407
			7.97	1.18905	8.03558			7.97		63.3952			7.97	-0.0061	3.77217E-5				7.97	2.72767E-4				7.97		-0.00977				7.97		0.00772
			7.98	1.12837	7.98318			7.98		63.4156			7.98	-0.00606	3.13624E-5				7.98	-0.000311719				7.98		-0.01158				7.98		0.00308
			7.99	1.06769	7.93154			7.99		63.4358			7.99	-0.00601	2.38883E-5				7.99	-0.00119				7.99		-0.011				7.99		6.41059E-4
			8	1.00702	7.8791			8		63.4559			8	-0.00595	1.89149E-5				8	-0.00281				8		-0.00877				8		-0.00338
			8.01	0.94635	7.82631			8.01		63.4758			8.01	-0.00589	1.74828E-5				8.01	-0.00154				8.01		-0.00236				8.01		-0.01756
			8.02	0.88569	7.77362			8.02		63.4956			8.02	-0.00582	2.05692E-5				8.02	5.64104E-5				8.02		0.00423				8.02		-0.02824
			8.03	0.82503	7.72106			8.03		63.5153			8.03	-0.00574	2.54706E-5				8.03	5.55237E-4				8.03		0.00518				8.03		-0.02651
			8.04	0.76438	7.66937			8.04		63.5348			8.04	-0.00565	3.00184E-5				8.04	0.00206				8.04		0.00392				8.04		-0.01909
			8.05	0.70374	7.61708			8.05		63.5541			8.05	-0.00555	3.06057E-5				8.05	0.00314				8.05		-0.00159				8.05		-0.02025
			8.06	0.64311	7.56531			8.06		63.5733			8.06	-0.00543	2.41294E-5				8.06	7.14565E-4				8.06		-0.01016				8.06		-0.01307
			8.07	0.5825	7.51305			8.07		63.5923			8.07	-0.00531	1.4551E-5				8.07	-0.00023146				8.07		-0.01342				8.07		0.00345
			8.08	0.52191	7.46011			8.08		63.6112			8.08	-0.00516	6.60475E-6				8.08	-0.00102				8.08		-0.01318				8.08		0.00751
			8.09	0.46134	7.4063			8.09		63.63			8.09	-0.005	7.11376E-7				8.09	-0.00283				8.09		-0.01141				8.09		-0.00177
			8.1	0.40082	7.35448			8.1		63.6486			8.1	-0.00483	-1.51611e-06				8.1	-0.0027				8.1		-0.00471				8.1		-0.00759
			8.11	0.34034	7.30264			8.11		63.6671			8.11	-0.00462	4.93663E-6				8.11	2.35774E-5				8.11		0.00435				8.11		-0.00343
			8.12	0.27971	7.24977			8.12		63.6854			8.12	-0.0044	1.48047E-5				8.12	5.70869E-4				8.12		0.00626				8.12		-0.01709
			8.13	0.21859	7.19566			8.13		63.7035			8.13	-0.00414	2.147E-5				8.13	0.00195				8.13		0.00501				8.13		-0.02303
			8.14	0.15696	7.14328			8.14		63.7216			8.14	-0.00384	2.44563E-5				8.14	0.00272				8.14		-0.001				8.14		-0.01342
			8.15		7.09226			8.15		63.7394			8.15		2.16471E-5				8.15	5.02889E-4				8.15		-0.01178				8.15		-0.00994
			8.16		7.0411			8.16		63.7571			8.16		1.08022E-5				8.16	-0.000311998				8.16		-0.01748				8.16		-0.01219
			8.17		6.98891			8.17		63.7747			8.17		1.9336E-7				8.17	-0.00141				8.17		-0.01716				8.17		-0.000134535
			8.18		6.93481			8.18		63.7921			8.18		-5.42751e-06				8.18	-0.00315				8.18		-0.01462				8.18		0.00675
			8.19		6.88153			8.19		63.8094			8.19		-5.23804e-06				8.19	-0.00253				8.19		-0.00662				8.19		-0.000224425
			8.2		6.83014			8.2		63.8265			8.2		1.3884E-6				8.2	9.26283E-5				8.2		0.00361				8.2		-0.00961
			8.21		6.77803			8.21		63.8435			8.21		1.26417E-5				8.21	7.33359E-4				8.21		0.00493				8.21		-0.000899447
			8.22		6.72373			8.22		63.8603			8.22		2.32686E-5				8.22	0.00234				8.22		0.00341				8.22		-0.00769
			8.23		6.67075			8.23		63.877			8.23		2.83166E-5				8.23	0.00284				8.23		-0.00243				8.23		-0.01082
			8.24		6.6186			8.24		63.8936			8.24		2.51993E-5				8.24	4.79166E-4				8.24		-0.01378				8.24		-0.00434
			8.25		6.56744			8.25		63.9099			8.25		1.35189E-5				8.25	1.72479E-5				8.25		-0.02304				8.25		0.01447
			8.26		6.51603			8.26		63.9261			8.26		-8.67056e-07				8.26	-7.63347e-05				8.26		-0.02546				8.26		0.0297
			8.27		6.46285			8.27		63.9422			8.27		-1.47651e-05				8.27	-7.94705e-05				8.27		-0.02611				8.27		0.03902
			8.28		6.41016			8.28		63.9581			8.28		-2.41172e-05				8.28	1.27708E-4				8.28		-0.0253				8.28		0.04044
			8.29		6.35769			8.29		63.9739			8.29		-2.82974e-05				8.29	-0.000260757				8.29		-0.0266				8.29		0.03955
			8.3		6.30523			8.3		63.9895			8.3		-2.93581e-05				8.3	-3.67173e-05				8.3		-0.02749				8.3		0.04367
			8.31		6.25201			8.31		64.005			8.31		-2.64703e-05				8.31	-1.83528e-05				8.31		-0.02803				8.31		0.04235
			8.32		6.19932			8.32		64.0204			8.32		-1.9252e-05				8.32	-1.76518e-05				8.32		-0.02859				8.32		0.03948
			8.33		6.14662			8.33		64.0356			8.33		-8.71289e-06				8.33	-1.83827e-05				8.33		-0.02913				8.33		0.03649
			8.34		6.0945			8.34		64.0507			8.34		3.96125E-6				8.34	-1.89859e-05				8.34		-0.02966				8.34		0.03434
			8.35		6.04197			8.35		64.0657			8.35		1.79964E-5				8.35	-1.95504e-05				8.35		-0.03018				8.35		0.03311
			8.36		5.99066			8.36		64.0805			8.36		3.31526E-5				8.36	-2.01729e-05				8.36		-0.0307				8.36		0.03255
			8.37		5.9388			8.37		64.0952			8.37		4.94742E-5				8.37	-2.11935e-05				8.37		-0.03122				8.37		0.03228
			8.38		5.88695			8.38		64.1098			8.38		6.70998E-5				8.38	-2.2706e-05				8.38		-0.03175				8.38		0.03184
			8.39		5.8353			8.39		64.1242			8.39		8.6039E-5				8.39	-2.45328e-05				8.39		-0.03228				8.39		0.03127
			8.4		5.78362			8.4		64.1385			8.4		1.06149E-4				8.4	-2.6573e-05				8.4		-0.03282				8.4		0.03064
			8.41		5.7323			8.41		64.1526			8.41		1.27187E-4				8.41	-2.87371e-05				8.41		-0.03337				8.41		0.03005
			8.42		5.68143			8.42		64.1666			8.42		1.48867E-4				8.42	-3.0951e-05				8.42		-0.03393				8.42		0.02958
			8.43		5.63092			8.43		64.1804			8.43		1.70915E-4				8.43	-3.31577e-05				8.43		-0.0345				8.43		0.02924
			8.44		5.58059			8.44		64.1941			8.44		1.93083E-4				8.44	-3.53147e-05				8.44		-0.03508				8.44		0.02903
			8.45		5.53027			8.45		64.2077			8.45		2.15165E-4				8.45	-3.73904e-05				8.45		-0.03568				8.45		0.02892
			8.46		5.47985			8.46		64.2211			8.46		2.36982E-4				8.46	-3.93602e-05				8.46		-0.0363				8.46		0.0289
			8.47		5.42928			8.47		64.2343			8.47		2.58382E-4				8.47	-4.1204e-05				8.47		-0.03693				8.47		0.02895
			8.48		5.37854			8.48		64.2474			8.48		2.7923E-4				8.48	-4.29054e-05				8.48		-0.03757				8.48		0.02905
			8.49		5.32766			8.49		64.2604			8.49		2.99408E-4				8.49	-4.44508e-05				8.49		-0.03824				8.49		0.02921
			8.5		5.27667			8.5		64.2732			8.5		3.18813E-4				8.5	-4.58293e-05				8.5		-0.03891				8.5		0.02941
			8.51		5.2256			8.51		64.2859			8.51		3.37357E-4				8.51	-4.70323e-05				8.51		-0.03961				8.51		0.02965
			8.52		5.17448			8.52		64.2985			8.52		3.54969E-4				8.52	-4.80538e-05				8.52		-0.04032				8.52		0.02992
			8.53		5.12335			8.53		64.3109			8.53		3.71591E-4				8.53	-4.88895e-05				8.53		-0.04105				8.53		0.03021
			8.54		5.07222			8.54		64.3231			8.54		3.87182E-4				8.54	-4.9537e-05				8.54		-0.04179				8.54		0.03052
			8.55		5.02111			8.55		64.3352			8.55		4.01711E-4				8.55	-4.99953e-05				8.55		-0.04255				8.55		0.03084
			8.56		4.97005			8.56		64.3472			8.56		4.15161E-4				8.56	-5.02654e-05				8.56		-0.04333				8.56		0.03115
			8.57		4.91902			8.57		64.3591			8.57		4.27525E-4				8.57	-5.03494e-05				8.57		-0.04411				8.57		0.03146
			8.58		4.86805			8.58		64.3708			8.58		4.38805E-4				8.58	-5.02514e-05				8.58		-0.04491				8.58		0.03177
			8.59		4.81712			8.59		64.3823			8.59		4.49013E-4				8.59	-4.99766e-05				8.59		-0.04573				8.59		0.03206
			8.6		4.76623			8.6		64.3937			8.6		4.58169E-4				8.6	-4.95321e-05				8.6		-0.04655				8.6		0.03233
			8.61		4.71537			8.61		64.405			8.61		4.663E-4				8.61	-4.8926e-05				8.61		-0.04739				8.61		0.03258
			8.62		4.66453			8.62		64.4161			8.62		4.73438E-4				8.62	-4.81677e-05				8.62		-0.04824				8.62		0.03281
			8.63		4.6137			8.63		64.4271			8.63		4.79623E-4				8.63	-4.72674e-05				8.63		-0.04909				8.63		0.03302
			8.64		4.56287			8.64		64.438			8.64		4.84897E-4				8.64	-4.62358e-05				8.64		-0.04996				8.64		0.03319
			8.65		4.51203			8.65		64.4487			8.65		4.89307E-4				8.65	-4.50841e-05				8.65		-0.05083				8.65		0.03334
			8.66		4.46118			8.66		64.4592			8.66		4.92903E-4				8.66	-4.38236e-05				8.66		-0.05171				8.66		0.03346
			8.67		4.41031			8.67		64.4696			8.67		4.95736E-4				8.67	-4.24659e-05				8.67		-0.0526				8.67		0.03354
			8.68		4.35942			8.68		64.4799			8.68		4.9786E-4				8.68	-4.10221e-05				8.68		-0.05349				8.68		0.0336
			8.69		4.30851			8.69		64.49			8.69		4.99329E-4				8.69	-3.95034e-05				8.69		-0.05439				8.69		0.03362
			8.7		4.25758			8.7		64.5			8.7		5.00197E-4				8.7	-3.79206e-05				8.7		-0.0553				8.7		0.03361
			8.71		4.20664			8.71		64.5099			8.71		5.00518E-4				8.71	-3.6284e-05				8.71		-0.05621				8.71		0.03357
			8.72		4.15569			8.72		64.5196			8.72		5.00346E-4				8.72	-3.46035e-05				8.72		-0.05713				8.72		0.0335
			8.73		4.10473			8.73		64.5292			8.73		4.99733E-4				8.73	-3.28884e-05				8.73		-0.05805				8.73		0.0334
			8.74		4.05377			8.74		64.5386			8.74		4.98729E-4				8.74	-3.11478e-05				8.74		-0.05897				8.74		0.03327
			8.75		4.0028			8.75		64.5479			8.75		4.97384E-4				8.75	-2.93902e-05				8.75		-0.0599				8.75		0.0331
			8.76		3.95184			8.76		64.557			8.76		4.95744E-4				8.76	-2.76233e-05				8.76		-0.06083				8.76		0.03291
			8.77		3.90088			8.77		64.566			8.77		4.93854E-4				8.77	-2.58546e-05				8.77		-0.06176				8.77		0.0327
			8.78		3.84992			8.78		64.5749			8.78		4.91755E-4				8.78	-2.4091e-05				8.78		-0.0627				8.78		0.03245
			8.79		3.79897			8.79		64.5836			8.79		4.89486E-4				8.79	-2.23388e-05				8.79		-0.06365				8.79		0.03219
			8.8		3.74801			8.8		64.5922			8.8		4.87086E-4				8.8	-2.06036e-05				8.8		-0.0646				8.8		0.0319
			8.81		3.69706			8.81		64.6006			8.81		4.84586E-4				8.81	-1.88906e-05				8.81		-0.06555				8.81		0.03159
			8.82		3.64612			8.82		64.6089			8.82		4.82019E-4				8.82	-1.72045e-05				8.82		-0.06651				8.82		0.03126
			8.83		3.59517			8.83		64.6171			8.83		4.79412E-4				8.83	-1.55492e-05				8.83		-0.06748				8.83		0.03091
			8.84		3.54422			8.84		64.6251			8.84		4.76791E-4				8.84	-1.39282e-05				8.84		-0.06845				8.84		0.03054
			8.85		3.49327			8.85		64.6329			8.85		4.74178E-4				8.85	-1.23445e-05				8.85		-0.06943				8.85		0.03016
			8.86		3.44232			8.86		64.6407			8.86		4.71594E-4				8.86	-1.08004e-05				8.86		-0.07042				8.86		0.02977
			8.87		3.39137			8.87		64.6483			8.87		4.69055E-4				8.87	-9.29791e-06				8.87		-0.07141				8.87		0.02936
			8.88		3.34042			8.88		64.6557			8.88		4.66576E-4				8.88	-7.83851e-06				8.88		-0.07242				8.88		0.02895
			8.89		3.28946			8.89		64.663			8.89		4.6417E-4				8.89	-6.42326e-06				8.89		-0.07344				8.89		0.02852
			8.9		3.2385			8.9		64.6702			8.9		4.61847E-4				8.9	-5.05282e-06				8.9		-0.07447				8.9		0.02808
			8.91		3.18755			8.91		64.6772			8.91		4.59614E-4				8.91	-3.72749e-06				8.91		-0.07552				8.91		0.02764
			8.92		3.13659			8.92		64.6841			8.92		4.57477E-4				8.92	-2.44724e-06				8.92		-0.07658				8.92		0.02719
			8.93		3.08563			8.93		64.6908			8.93		4.55441E-4				8.93	-1.21175e-06				8.93		-0.07765				8.93		0.02674
			8.94		3.03467			8.94		64.6974			8.94		4.53507E-4				8.94	-2.04512e-08				8.94		-0.07875				8.94		0.02628
			8.95		2.98371			8.95		64.7039			8.95		4.51677E-4				8.95	1.12748E-6				8.95		-0.07987				8.95		0.02581
			8.96		2.93276			8.96		64.7102			8.96		4.49949E-4				8.96	2.23305E-6				8.96		-0.08101				8.96		0.02535
			8.97		2.8818			8.97		64.7164			8.97		4.48322E-4				8.97	3.29748E-6				8.97		-0.08217				8.97		0.02488
			8.98		2.83085			8.98		64.7224			8.98		4.46792E-4				8.98	4.32212E-6				8.98		-0.08337				8.98		0.02441
			8.99		2.77989			8.99		64.7283			8.99		4.45356E-4				8.99	5.30846E-6				8.99		-0.08459				8.99		0.02394
			9		2.72894			9		64.734			9		4.44008E-4				9	6.2581E-6				9		-0.08585				9		0.02347
			9.01		2.67799			9.01		64.7396			9.01		4.42742E-4				9.01	7.17273E-6				9.01		-0.08714				9.01		0.023
			9.02		2.62704			9.02		64.7451			9.02		4.41553E-4				9.02	7.90533E-6				9.02		-0.08848				9.02		0.02252
			9.03		2.5761			9.03		64.7504			9.03		4.40433E-4				9.03	8.36585E-6				9.03		-0.08984				9.03		0.02204
			9.04		2.52515			9.04		64.7556			9.04		4.39374E-4				9.04	8.68481E-6				9.04		-0.09124				9.04		0.02154
			9.05		2.4742			9.05		64.7606			9.05		4.38368E-4				9.05	8.92554E-6				9.05		-0.09266				9.05		0.02102
			9.06		2.42326			9.06		64.7656			9.06		4.37406E-4				9.06	9.11874E-6				9.06		-0.09412				9.06		0.02048
			9.07		2.37231			9.07		64.7703			9.07		4.36479E-4				9.07	9.27925E-6				9.07		-0.09562				9.07		0.01992
			9.08		2.32137			9.08		64.7749			9.08		4.35578E-4				9.08	9.41414E-6				9.08		-0.09714				9.08		0.01934
			9.09		2.27042			9.09		64.7794			9.09		4.34693E-4				9.09	9.52682E-6				9.09		-0.09871				9.09		0.01874
			9.1		2.21948			9.1		64.7837			9.1		4.33813E-4				9.1	9.61893E-6				9.1		-0.10031				9.1		0.01811
			9.11		2.16853			9.11		64.7879			9.11		4.32931E-4				9.11	9.6913E-6				9.11		-0.10196				9.11		0.01746
			9.12		2.11759			9.12		64.792			9.12		4.32035E-4				9.12	9.74437E-6				9.12		-0.10365				9.12		0.01678
			9.13		2.06665			9.13		64.7959			9.13		4.31117E-4				9.13	9.7784E-6				9.13		-0.10538				9.13		0.01607
			9.14		2.01571			9.14		64.7996			9.14		4.30167E-4				9.14	9.79358E-6				9.14		-0.10716				9.14		0.01534
			9.15		1.96477			9.15		64.8033			9.15		4.29176E-4				9.15	9.79003E-6				9.15		-0.10899				9.15		0.01456
			9.16		1.91382			9.16		64.8068			9.16		4.28134E-4				9.16	9.76786E-6				9.16		-0.11087				9.16		0.01376
			9.17		1.86288			9.17		64.8101			9.17		4.27033E-4				9.17	9.72714E-6				9.17		-0.1128				9.17		0.01291
			9.18		1.81194			9.18		64.8133			9.18		4.25864E-4				9.18	9.66794E-6				9.18		-0.11478				9.18		0.01203
			9.19		1.761			9.19		64.8163			9.19		4.24619E-4				9.19	9.59029E-6				9.19		-0.11682				9.19		0.01109
			9.2		1.71006			9.2		64.8193			9.2		4.23288E-4				9.2	9.49423E-6				9.2		-0.1189				9.2		0.01011
			9.21		1.65912			9.21		64.8221			9.21		4.21863E-4				9.21	9.37977E-6				9.21		-0.12104				9.21		0.00908
			9.22		1.60818			9.22		64.8247			9.22		4.20337E-4				9.22	9.24696E-6				9.22		-0.12322				9.22		0.00799
			9.23		1.55724			9.23		64.8272			9.23		4.18701E-4				9.23	9.09629E-6				9.23		-0.12543				9.23		0.00684
			9.24		1.50631			9.24		64.8295			9.24		4.16947E-4				9.24	8.92872E-6				9.24		-0.12767				9.24		0.00561
			9.25		1.45537			9.25		64.8317			9.25		4.15066E-4				9.25	8.7446E-6				9.25		-0.1299				9.25		0.00431
			9.26		1.40443			9.26		64.8338			9.26		4.13051E-4				9.26	8.54459E-6				9.26		-0.13211				9.26		0.00292
			9.27		1.35349			9.27		64.8357			9.27		4.10894E-4				9.27	8.32985E-6				9.27		-0.13423				9.27		0.00143
			9.28		1.30255			9.28		64.8375			9.28		4.08586E-4				9.28	8.10202E-6				9.28		-0.1362				9.28		-0.000162792
			9.29		1.25161			9.29		64.8392			9.29		4.06119E-4				9.29	7.86449E-6				9.29		-0.1379				9.29		-0.00189
			9.3		1.20067			9.3		64.8407			9.3		4.03484E-4				9.3	7.6234E-6				9.3		-0.13914				9.3		-0.00375
			9.31		1.14973			9.31		64.842			9.31		4.00671E-4				9.31	7.38945E-6				9.31		-0.13963				9.31		-0.00579
			9.32		1.0988			9.32		64.8432			9.32		3.9767E-4				9.32	7.1816E-6				9.32						9.32		-0.00804
			9.33		1.04786			9.33		64.8443			9.33		3.94473E-4				9.33	7.03445E-6				9.33						9.33		-0.01052
			9.34		0.99692			9.34		64.8453			9.34		3.91065E-4				9.34	7.77607E-6				9.34						9.34		-0.01337
			9.35		0.94598			9.35		64.8461			9.35		3.87425E-4				9.35	8.28909E-6				9.35						9.35		-0.01676
			9.36		0.89504			9.36		64.8467			9.36		3.83535E-4				9.36	9.12453E-6				9.36						9.36		-0.02086
			9.37		0.8441			9.37		64.8472			9.37		3.79379E-4				9.37	6.47099E-6				9.37						9.37		-0.02553
			9.38		0.79316			9.38		64.8475			9.38		3.7495E-4				9.38	1.33245E-6				9.38						9.38		-0.02946
			9.39		0.74223			9.39		64.8477			9.39		3.702E-4				9.39	5.91341E-6				9.39
					0.69129														9.4	1.27053E-5
					0.64035
					0.58941
					0.53847
					0.48753
					0.4366
					0.38566
					0.3347
					0.28296
					0.2299
					0.17536
					0.12043
					0.06693
					0.01474
