# Supplementary material for: Research on vehicle lateral stability control under low-adhesion road conditions using proximal policy optimization algorithm
Source: PLoS One. 2025 Nov 26;20(11):e0335686. doi: 10.1371/journal.pone.0335686 (PMC12654942; doi:10.1371/journal.pone.0335686)
Supplement: S1 File — (ZIP) [file pone.0335686.s001.zip › sp1 raw data/Fig 11Braking performance and lateral stability on curved road surfaces.xls]

## Sheet: Sheet1
			Vehicle velocity					Braking distance					Lateral displacement						Lateral acceleration					Vehicle sideslip angle					Yaw rate
			Time	PPO	MPC+SMC			Time	PPO	MPC+SMC			Time	PPO	MPC+SMC	Non			Time	PPO	MPC+SMC			Time	PPO	MPC+SMC			Time	PPO	MPC+SMC
			0	80	80			0	0	0.02			0	0	0	0			0	0	3.63544E-6			0	0	0			0	0	0
			0.05	79.546	79.7297			0.05	1.10703	1.14952			0.05	-0.00443	-0.004	-0.00615			0.005	0.00312	0.01904			0.05	-0.09866	0.11061			0.05	0.859	1.41
			0.1	79.0878	79.1375			0.1	2.20698	2.27188			0.1	-0.01586	-0.00796	-0.02443			0.01	0.0172	0.0305			0.1	-0.29959	0.22357			0.1	2.154	4.56
			0.15	78.6237	78.4026			0.15	3.30125	3.38429			0.15	-0.03185	-0.01353	-0.05451			0.015	0.03949	0.03766			0.15	-0.5331	0.1032			0.15	3.3547	6.41
			0.2	78.1529	77.5992			0.2	4.38942	4.4859			0.2	-0.04992	-0.02303	-0.0961			0.02	0.06656	0.04333			0.2	-0.71961	-0.11819			0.2	4.89	7.63
			0.25	77.6506	76.8067			0.25	5.4708	5.57662			0.25	-0.06871	-0.03517	-0.14883			0.025	0.09755	0.04822			0.25	-0.85335	-0.36102			0.25	5.33	8.49
			0.3	77.1191	76.0712			0.3	6.54466	6.65708			0.3	-0.08713	-0.04906	-0.21232			0.03	0.13131	0.05252			0.3	-0.95236	-0.58817			0.3	5.92	8.76
			0.35	76.5633	75.3978			0.35	7.61051	7.72778			0.35	-0.10381	-0.0642	-0.28618			0.035	0.16646	0.05631			0.35	-1.02634	-0.78775			0.35	5.65	9.25
			0.4	75.7891	74.7381			0.4	8.66662	8.78921			0.4	-0.11805	-0.08004	-0.37003			0.04	0.20146	0.05968			0.4	-1.10227	-1.01908			0.4	5.51	9.42
			0.45	75.1658	74.0864			0.45	9.71195	9.84131			0.45	-0.12702	-0.09724	-0.46348			0.045	0.23479	0.06272			0.45	-1.1084	-1.25074			0.45	5.6	9.39
			0.5	74.3636	73.5037			0.5	10.747	10.8849			0.5	-0.13115	-0.11435	-0.5662			0.05	0.26191	0.06237			0.5	-1.43887	-1.43579			0.5	5.64	9.56
			0.55	73.6466	72.9814			0.55	11.7716	11.9209			0.55	-0.14202	-0.13021	-0.67781			0.055	0.27412	0.07834			0.55	-1.64882	-1.58368			0.55	5.27	9.49
			0.6	72.8448	72.4019			0.6	12.7878	12.9489			0.6	-0.1563	-0.14596	-0.79797			0.06	0.27695	0.09158			0.6	-1.65044	-1.74737			0.6	5.06	9.17
			0.65	72.2765	71.7732			0.65	13.7938	13.9681			0.65	-0.16288	-0.16207	-0.92632			0.065	0.27535	0.10241			0.65	-1.3801	-1.92874			0.65	5.56	9.41
			0.7	71.5127	71.1676			0.7	14.7899	14.9791			0.7	-0.16287	-0.17672				0.07	0.27205	0.11126			0.7	-1.47504	-2.09661			0.7	5.17	9.59
			0.75	70.7948	70.595			0.75	15.7758	15.9819			0.75	-0.17103	-0.18967				0.075	0.26811	0.11861			0.75	-1.44306	-2.23406			0.75	6	9.43
			0.8	69.9948	70.0296			0.8	16.7527	16.9766			0.8	-0.17973	-0.2015				0.08	0.2643	0.12486			0.8	-1.21632	-2.37221			0.8	6.57	9.51
			0.85	69.3236	69.4602			0.85	17.7183	17.9634			0.85	-0.17796	-0.21187				0.085	0.26064	0.13039			0.85	-0.90497	-2.52314			0.85	6.8	9.74
			0.9	68.5649	68.8982			0.9	18.6729	18.9424			0.9	-0.17155	-0.22019				0.09	0.25743	0.13549			0.9	-0.90808	-2.66072			0.9	6.65121	9.68
			0.95	67.9	68.3415			0.95	19.6182	19.9136			0.95	-0.1719	-0.22634				0.095	0.25471	0.1404			0.95	-0.83395	-2.78686			0.95	5.99273	9.68
			1	67.2223	67.7906			1	20.5552	20.8771			1	-0.17397	-0.23028				0.1	0.25249	0.14224			1	-0.68274	-2.92032			1	5.16365	9.88
			1.05	66.4787	67.2567			1.05	21.4822	21.8332			1.05	-0.1749	-0.23169				0.105	0.25064	0.16259			1.05	-0.52727	-3.04665			1.05	4.81478	9.93
			1.1	65.6917	66.7345			1.1	22.398	22.7821			1.1	-0.17601	-0.23039				0.11	0.24931	0.1806			1.1	-0.38944	-3.15609			1.1	4.68439	9.86
			1.15	64.862	66.2049			1.15	23.3028	23.7236			1.15	-0.17822	-0.22632				0.115	0.24857	0.19676			1.15	-0.26889	-3.27481			1.15	5.14002	10
			1.2	64.0115	65.6329			1.2	24.1959	24.6575			1.2	-0.18043	-0.21991				0.12	0.24831	0.21144			1.2	-0.17958	-3.40979			1.2	6.07698	9.73
			1.25	63.2113	65.067			1.25	25.0772	25.5838			1.25	-0.18203	-0.21148				0.125	0.24873	0.22475			1.25	-0.12552	-3.49902			1.25	6.71151	9.32
			1.3	62.464	64.5215			1.3	25.9481	26.5025			1.3	-0.18348	-0.20031				0.13	0.24985	0.23706			1.3	-0.084	-3.54788			1.3	6.75148	9.21
			1.35	61.714	63.9975			1.35	26.809	27.4139			1.35	-0.18511	-0.18599				0.135	0.25148	0.24896			1.35	-0.04064	-3.58323			1.35	6.71559	9.23
			1.4	60.8979	63.4415			1.4	27.6592	28.3179			1.4	-0.18682	-0.16913				0.14	0.25367	0.26064			1.4	-0.01632	-3.60761			1.4	7.12322	8.55
			1.45	60.0272	62.8415			1.45	28.4972	29.2139			1.45	-0.18776	-0.15053				0.145	0.25644	0.27213			1.45	-0.012	-3.60338			1.45	6.68979	8.27
			1.5	59.2575	62.2249			1.5	29.3231	30.1016			1.5	-0.18758	-0.13806				0.15	0.25971	0.28071			1.5	-0.01329	-3.60752			1.5	6.11493	8.6
			1.55	58.5161	61.5717			1.55	30.1395	30.9807			1.55	-0.1869	-0.13429				0.155	0.26335	0.31074			1.55	0.00254	-3.60263			1.55	5.81083	8.4
			1.6	57.7512	60.8261			1.6	30.9456	31.8502			1.6	-0.1857	-0.13927				0.16	0.26739	0.3348			1.6	0.03102	-3.59153			1.6	5.54429	7.71
			1.65	56.9845	59.972			1.65	31.7408	32.7087			1.65	-0.18426	-0.1506				0.165	0.27165	0.35351			1.65	0.04852	-3.62001			1.65	5.25428	7.64
			1.7	56.1964	59.0773			1.7	32.5252	33.5556			1.7	-0.18211	-0.17559				0.17	0.27601	0.36895			1.7	0.08863	-3.60854			1.7	5.60561	7.27
			1.75	55.3843	58.1824			1.75	33.2986	34.3905			1.75	-0.17863	-0.18624				0.175	0.28034	0.38243			1.75	0.09906	-3.48348			1.75	5.77695	6.35
			1.8	54.5768	57.2504			1.8	34.0607	35.2128			1.8	-0.17466	-0.18342				0.18	0.28472	0.39529			1.8	0.09044	-3.31178			1.8	5.48118	5.12
			1.85	53.7897	56.316			1.85	34.8119	36.0222			1.85	-0.17057	-0.16735				0.185	0.28896	0.40907			1.85	0.09907	-3.0229			1.85	5.06609	4.23
			1.9	53.0177	55.3938			1.9	35.5523	36.8188			1.9	-0.16568	-0.14497				0.19	0.29317	0.42528			1.9	0.15521	-2.53998			1.9	5.00659	3.9
			1.95	52.2616	54.4903			1.95	36.2823	37.6024			1.95	-0.15995	-0.15158				0.195	0.29738	0.44428			1.95	0.1913	-2.35061			1.95	4.44624	3.75
			2	51.5083	53.5949			2	37.0018	38.3732			2	-0.15387	-0.17885				0.2	0.30163	0.46202			2	0.27466	-2.24628			2	4.39685	3.65
			2.05	50.7614	52.6871			2.05	37.7109	39.1313			2.05	-0.14681	-0.22586				0.205	0.30594	0.50881			2.05	0.32896	-2.17911			2.05	4.10167	3.53
			2.1	49.7901	51.7591			2.1	38.408	39.8765			2.1	-0.14088	-0.27763				0.21	0.31035	0.53222			2.1	0.39524	-1.7313			2.1	3.52488	3.4
			2.15	49.0318	50.8531			2.15	39.0929	40.609			2.15	-0.13717	-0.2956				0.215	0.31473	0.54128			2.15	0.48364	-1.34266			2.15	2.80942	3.62
			2.2	48.297	49.928			2.2	39.7682	41.3287			2.2	-0.13532	-0.28023				0.22	0.31897	0.54509			2.2	0.51041	-1.1359			2.2	2.3212	3.78
			2.25	47.568	48.982			2.25	40.4332	42.0354			2.25	-0.13538	-0.26479				0.225	0.32299	0.54698			2.25	0.57469	-1.04906			2.25	2.15321	3.77
			2.3	46.7572	48.0262			2.3	41.0874	42.7289			2.3	-0.13495	-0.2495				0.23	0.32677	0.54827			2.3	0.66508	-1.03246			2.3	3.50249	4.45
			2.35	46.0168	47.0707			2.35	41.7309	43.4091			2.35	-0.13305	-0.23715				0.235	0.33024	0.54961			2.35	0.75852	-1.05615			2.35	4.30399	4.8
			2.4	45.2794	46.1188			2.4	42.3643	44.0762			2.4	-0.13071	-0.23447				0.24	0.33341	0.55123			2.4	0.78031	-1.08875			2.4	4.37667	3.97
			2.45	44.1346	45.1679			2.45	42.9842	44.73			2.45	-0.12906	-0.24034				0.245	0.3363	0.5532			2.45	0.59745	-1.11731			2.45	6.46536	4.06
			2.5	43.3157	44.2113			2.5	43.5902	45.3706			2.5	-0.12789	-0.25539				0.25	0.3389	0.56461			2.5	0.45413	-1.14951			2.5	5.51003	4
			2.55	42.4699	43.2517			2.55	44.1856	45.9979			2.55	-0.12789	-0.28395				0.255	0.34107	0.58927			2.55	0.39988	-1.17401			2.55	4.75973	3.83
			2.6	41.5238	42.3104			2.6	44.7681	46.612			2.6	-0.12724	-0.30646				0.26	0.34291	0.60057			2.6	0.43596	-1.09722			2.6	5.54739	4.05
			2.65	40.5829	41.3669			2.65	45.3373	47.2131			2.65	-0.12514	-0.3054				0.265	0.34452	0.60614			2.65	0.42785	-1.07442			2.65	5.76335	3.98
			2.7	39.6275	40.4079			2.7	45.8935	47.8008			2.7	-0.12333	-0.32284				0.27	0.3459	0.60967			2.7	0.36062	-1.10066			2.7	5.30098	3.71
			2.75	38.7324	39.4425			2.75	46.437	48.3753			2.75	-0.12292	-0.35				0.275	0.34708	0.61232			2.75	0.27173	-1.09115			2.75	3.88415	3.64
			2.8	37.9245	38.4825			2.8	46.9687	48.9364			2.8	-0.12448	-0.36409				0.28	0.3481	0.61472			2.8	0.28082	-1.0437			2.8	2.3347	3.62
			2.85	37.1848	37.5349			2.85	47.4898	49.4843			2.85	-0.12645	-0.3608				0.285	0.34894	0.61723			2.85	0.44519	-0.94043			2.85	1.49912	3.8
			2.9	36.4768	36.6181			2.9	48.001	50.0194			2.9	-0.12777	-0.30833				0.29	0.34964	0.62006			2.9	0.66968	-0.78124			2.9	1.2328	4.15
			2.95	35.7745	35.6727			2.95	48.5024	50.5415			2.95	-0.12814	-0.23956				0.295	0.35019	0.62331			2.95	0.92041	-0.77395			2.95	1.72627	3.99
			3	35.0319	34.7167			3	48.9937	51.0503			3	-0.12642	-0.191				0.3	0.35059	0.61405			3	1.18096	-0.84114			3	2.5928	3.53
			3.05	34.3287	33.7614			3.05	49.475	51.5458			3.05	-0.12258	-0.16872				0.305	0.35092	0.58511			3.05	1.3146	-0.90302			3.05	3.25123	2.84
			3.1	33.2261	32.8137			3.1	49.9467	52.0282			3.1	-0.1186	-0.16998				0.31	0.35111	0.56176			3.1	1.3182	-0.90764			3.1	3.15892	2.27
			3.15	32.6258	31.8693			3.15	50.4086	52.4974			3.15	-0.11567	-0.18227				0.315	0.35122	0.54838			3.15	1.24369	-0.84599			3.15	2.50468	2.15
			3.2	31.8055	30.9185			3.2	50.8598	52.9535			3.2	-0.11445	-0.18888				0.32	0.35121	0.54208			3.2	1.10752	-0.76602			3.2	1.80972	2.29
			3.25	31.1036	29.9501			3.25	51.3004	53.3962			3.25	-0.1155	-0.19204				0.325	0.35116	0.53981			3.25	1.03054	-0.72639			3.25	0.75891	2.31
			3.3	30.2958	28.9736			3.3	51.7315	53.8253			3.3	-0.11734	-0.20209				0.33	0.35108	0.53965			3.3	1.09974	-0.71377			3.3	0.71798	2.15
			3.35	29.3764	28.0001			3.35	52.1509	54.241			3.35	-0.1196	-0.22021				0.335	0.35087	0.54053			3.35	1.21458	-0.67898			3.35	0.8	2.05
			3.4	28.4598	27.0578			3.4	52.5588	54.6435			3.4	-0.12332	-0.21845				0.34	0.35055	0.5421			3.4	1.35583	-0.53777			3.4	1.53842	2.32
			3.45	27.7324	26.1237			3.45	52.9557	55.033			3.45	-0.12495	-0.18698				0.345	0.35033	0.54383			3.45	1.48226	-0.44371			3.45	2.63625	2.8
			3.5	27.0306	25.1857			3.5	53.3413	55.4094			3.5	-0.12403	-0.1523				0.35	0.35169	0.55324			3.5	1.48506	-0.48103			3.5	2.73079	2.62
			3.55	26.2955	24.2371			3.55	53.7172	55.7728			3.55	-0.1237	-0.13899				0.355	0.35399	0.63645			3.55	1.49674	-0.55294			3.55	2.1989	2.11
			3.6	25.5949	23.2944			3.6	54.083	56.1229			3.6	-0.12293	-0.14792				0.36	0.3567	0.66944			3.6	1.58397	-0.60946			3.6	2.4759	1.58
			3.65	25.2773	22.3618			3.65	54.4382	56.4601			3.65	-0.1217	-0.1695				0.365	0.36003	0.68055			3.65	1.62537	-0.59034			3.65	1.53444	1.45
			3.7	24.4103	21.4331			3.7	54.7824	56.7843			3.7	-0.12124	-0.1799				0.37	0.36396	0.68478			3.7	1.56551	-0.49232			3.7	1.73065	1.75
			3.75	23.7151	20.4883			3.75	55.1165	57.0955			3.75	-0.12167	-0.17029				0.375	0.3685	0.68674			3.75	1.50949	-0.41741			3.75	1.15346	1.99
			3.8	23.0217	19.5151			3.8	55.4411	57.3933			3.8	-0.1224	-0.15942				0.38	0.37389	0.68789			3.8	1.47216	-0.42107			3.8	0.83247	1.81
			3.85	22.3309	18.5447			3.85	55.7559	57.6776			3.85	-0.12374	-0.16065				0.385	0.38005	0.6887			3.85	1.45845	-0.43987			3.85	0.63127	1.5
			3.9	21.1808	17.5837			3.9	56.057	57.9487			3.9	-0.12467	-0.16479				0.39	0.38671	0.6891			3.9	1.19281	-0.40054			3.9	2.96553	1.39
			3.95	20.0005	16.6212			3.95	56.3419	58.2062			3.95	-0.12479	-0.16826				0.395	0.39369	0.68923			3.95	0.94448	-0.40954			3.95	4.07376	1.3
			4	19.0247	15.6852			4	56.6121	58.4507			4	-0.12437	-0.17073				0.4	0.40076	0.67665			4	0.78014	-0.32394			4	2.25578	1.44
			4.05	17.3281	14.7485			4.05	56.868	58.6822			4.05	-0.12521	-0.1514				0.405	0.40715	0.62394			4.05	0.69677	-0.24281			4.05	2.4084	1.72
			4.1	16.2628	13.8414			4.1	57.1062	58.9008			4.1	-0.1254	-0.12908				0.41	0.41138	0.57691			4.1	0.66331	-0.29128			4.1	2.58455	1.45
			4.15	15.08	12.9729			4.15	57.329	59.1071			4.15	-0.12526	-0.13433				0.415	0.41426	0.54498			4.15	0.59009	-0.4566			4.15	2.27621	0.78
			4.2	13.8268	12.1395			4.2	57.535	59.3017			4.2	-0.12517	-0.16416				0.42	0.41623	0.52268			4.2	0.63976	-0.52184			4.2	1.18464	0.46
			4.25	12.8304	11.329			4.25	57.7236	59.4849			4.25	-0.12539	-0.17951				0.425	0.41752	0.50591			4.25	0.64477	-0.35275			4.25	0.62538	0.93
			4.3	11.4619	10.5261			4.3	57.8962	59.6569			4.3	-0.1258	-0.15825				0.43	0.4183	0.49254			4.3	0.62056	-0.14002			4.3	0.54486	1.53
			4.35	10.0841	9.72311			4.35	58.0526	59.8177			4.35	-0.12596	-0.12734				0.435	0.41865	0.48144			4.35	0.61416	-0.15271			4.35	0.43595	1.34
			4.4	8.63549	8.91461			4.4	58.191	59.9673			4.4	-0.12662	-0.12742				0.44	0.41853	0.47188			4.4	0.62016	-0.38874			4.4	1.68878	0.46
			4.45	6.99004	8.10044			4.45	58.3107	60.1056			4.45	-0.12843	-0.15936				0.445	0.41785	0.46345			4.45	0.60258	-0.55892			4.45	1.15979	-0.06
			4.5	5.62855	7.28168			4.5	58.4118	60.2325			4.5	-0.13081	-0.18247				0.45	0.41666	0.46201			4.5	0.59246	-0.41203			4.5	0.75688	0.44
			4.55	4.26474	6.46326			4.55	58.494	60.348			4.55	-0.13339	-0.16446				0.455	0.41507	0.54492			4.55	0.58215	-0.02866			4.55	0.41576	1.29
			4.6	2.90851	5.65088			4.6	58.5573	60.4522			4.6	-0.13591	-0.1217				0.46	0.41312	0.62667			4.6	0.57231	0.21263			4.6	0.162	1.32
			4.65	1.57034	4.84281			4.65	58.602	60.5453			4.65	-0.13804	-0.10137				0.465	0.41091	0.66692			4.65	0.5012	0.0022			4.65	-0.52728	0.35
			4.7	0.40006	4.03482			4.7	58.6296	60.627			4.7	-0.13875	-0.12527				0.47	0.40849	0.67667			4.7	0.49023	-0.54828			4.7	-0.30261	-0.56
			4.75	0.1	3.22727			4.75		60.6974			4.75		-0.16554				0.475	0.40593	0.67608			4.75		-1.0192			4.75		-0.39
			4.8		2.42171			4.8		60.7566			4.8		-0.17689				0.48	0.40328	0.67319			4.8		-0.86403			4.8		0.6
			4.85		1.62529			4.85		60.8048			4.85		-0.14705				0.485	0.40058	0.66978			4.85		0.29074			4.85		1.16
			4.9		0.84119			4.9		60.8421			4.9		-0.10837				0.49	0.39784	0.66631			4.9					4.9		0.58
			4.95		0.06441			4.95		60.8685			4.95		-0.09914				0.495	0.39512	0.6627			4.95					4.95		-0.52
			5					5		60.8881			5		-0.10863				0.5	0.39236	0.64687			5					5		0.11
																			0.505	0.38962	0.60266
																			0.51	0.38692	0.56837
																			0.515	0.38425	0.54579
																			0.52	0.38161	0.53033
																			0.525	0.38074	0.51915
																			0.53	0.38047	0.51043
																			0.535	0.38063	0.50327
																			0.54	0.38148	0.49692
																			0.545	0.38302	0.49108
																			0.55	0.38523	0.49275
																			0.555	0.38806	0.57838
																			0.56	0.39157	0.61499
																			0.565	0.39573	0.62432
																			0.57	0.40038	0.62472
																			0.575	0.40536	0.62245
																			0.58	0.41053	0.6197
																			0.585	0.41571	0.61701
																			0.59	0.42024	0.61457
																			0.595	0.42303	0.61259
																			0.6	0.42502	0.59881
																			0.605	0.42629	0.52652
																			0.61	0.42694	0.45912
																			0.615	0.42708	0.4167
																			0.62	0.42677	0.38998
																			0.625	0.42595	0.37186
																			0.63	0.42454	0.35876
																			0.635	0.42262	0.34889
																			0.64	0.42027	0.34104
																			0.645	0.41758	0.33489
																			0.65	0.41461	0.33514
																			0.655	0.41139	0.36451
																			0.66	0.40752	0.39237
																			0.665	0.40303	0.43072
																			0.67	0.39862	0.48718
																			0.675	0.39424	0.55642
																			0.68	0.38968	0.60358
																			0.685	0.38535	0.61921
																			0.69	0.38254	0.62147
																			0.695	0.38022	0.6188
																			0.7	0.37852	0.61782
																			0.705	0.37773	0.61943
																			0.71	0.37791	0.61542
																			0.715	0.37896	0.61068
																			0.72	0.38078	0.60622
																			0.725	0.38331	0.60225
																			0.73	0.38645	0.59884
																			0.735	0.3901	0.59591
																			0.74	0.39417	0.59326
																			0.745	0.39852	0.59096
																			0.75	0.40304	0.57801
																			0.755	0.40764	0.49538
																			0.76	0.41222	0.42522
																			0.765	0.41571	0.38342
																			0.77	0.41817	0.35868
																			0.775	0.42009	0.34362
																			0.78	0.42142	0.3342
																			0.785	0.42222	0.32825
																			0.79	0.42248	0.32443
																			0.795	0.42201	0.32166
																			0.8	0.42005	0.31491
																			0.805	0.41669	0.3001
																			0.81	0.41213	0.29577
																			0.815	0.40661	0.29414
																			0.82	0.40033	0.29373
																			0.825	0.39359	0.29366
																			0.83	0.38672	0.29339
																			0.835	0.38022	0.29267
																			0.84	0.37452	0.2914
																			0.845	0.36913	0.28976
																			0.85	0.36483	0.28413
																			0.855	0.36214	0.30942
																			0.86	0.36022	0.31987
																			0.865	0.3591	0.32784
																			0.87	0.3588	0.33811
																			0.875	0.35925	0.35237
																			0.88	0.36035	0.37292
																			0.885	0.36206	0.40385
																			0.89	0.36433	0.45173
																			0.895	0.36713	0.5163
																			0.9	0.3712	0.56971
																			0.905	0.37716	0.61285
																			0.91	0.38465	0.6211
																			0.915	0.39323	0.62099
																			0.92	0.40265	0.61913
																			0.925	0.4127	0.61593
																			0.93	0.42318	0.6121
																			0.935	0.43304	0.60855
																			0.94	0.44225	0.60505
																			0.945	0.45092	0.6016
																			0.95	0.4585	0.58973
																			0.955	0.46377	0.50672
																			0.96	0.46684	0.4347
																			0.965	0.46813	0.39213
																			0.97	0.46717	0.36669
																			0.975	0.46354	0.35051
																			0.98	0.45767	0.33996
																			0.985	0.45018	0.33304
																			0.99	0.44159	0.32871
																			0.995	0.4324	0.32585
																			1	0.42305	0.31898
																			1.005	0.41391	0.30446
																			1.01	0.40611	0.30064
																			1.015	0.40031	0.29988
																			1.02	0.39578	0.30054
																			1.025	0.39242	0.30166
																			1.03	0.39005	0.30311
																			1.035	0.38819	0.30469
																			1.04	0.38681	0.30637
																			1.045	0.38627	0.30784
																			1.05	0.38641	0.30478
																			1.055	0.38703	0.32991
																			1.06	0.38814	0.34054
																			1.065	0.38971	0.34719
																			1.07	0.39161	0.354
																			1.075	0.39375	0.36217
																			1.08	0.39606	0.37312
																			1.085	0.39849	0.38911
																			1.09	0.40077	0.4143
																			1.095	0.40197	0.45552
																			1.1	0.40249	0.51708
																			1.105	0.40253	0.58751
																			1.11	0.40226	0.60701
																			1.115	0.40182	0.6086
																			1.12	0.40133	0.60511
																			1.125	0.40084	0.60087
																			1.13	0.40039	0.59583
																			1.135	0.39998	0.59018
																			1.14	0.39953	0.58478
																			1.145	0.39891	0.5799
																			1.15	0.39751	0.56669
																			1.155	0.39436	0.48225
																			1.16	0.38969	0.4097
																			1.165	0.3838	0.36772
																			1.17	0.37704	0.34334
																			1.175	0.37082	0.32856
																			1.18	0.36527	0.31956
																			1.185	0.36031	0.31434
																			1.19	0.35636	0.31155
																			1.195	0.3549	0.31005
																			1.2	0.35656	0.30561
																			1.205	0.36068	0.29213
																			1.21	0.36682	0.2888
																			1.215	0.37459	0.2884
																			1.22	0.3834	0.28934
																			1.225	0.39285	0.29088
																			1.23	0.40294	0.29293
																			1.235	0.41329	0.29498
																			1.24	0.42288	0.29652
																			1.245	0.43021	0.29755
																			1.25	0.43573	0.29419
																			1.255	0.43967	0.31364
																			1.26	0.44142	0.32595
																			1.265	0.44164	0.33207
																			1.27	0.44077	0.33687
																			1.275	0.43914	0.34238
																			1.28	0.43699	0.34987
																			1.285	0.43446	0.3612
																			1.29	0.43171	0.37965
																			1.295	0.42881	0.41119
																			1.3	0.42591	0.46361
																			1.305	0.42308	0.53397
																			1.31	0.42037	0.56511
																			1.315	0.41776	0.57428
																			1.32	0.41518	0.57375
																			1.325	0.41239	0.56894
																			1.33	0.40873	0.56322
																			1.335	0.40491	0.5566
																			1.34	0.40142	0.55021
																			1.345	0.39805	0.54446
																			1.35	0.39486	0.53467
																			1.355	0.39193	0.43895
																			1.36	0.38932	0.36709
																			1.365	0.38716	0.32693
																			1.37	0.38553	0.30416
																			1.375	0.38449	0.29092
																			1.38	0.38443	0.28346
																			1.385	0.38528	0.27951
																			1.39	0.3868	0.27772
																			1.395	0.38878	0.27741
																			1.4	0.39106	0.28032
																			1.405	0.39352	0.26622
																			1.41	0.39493	0.25997
																			1.415	0.39522	0.25803
																			1.42	0.39494	0.25832
																			1.425	0.39424	0.25974
																			1.43	0.39326	0.26161
																			1.435	0.39212	0.26348
																			1.44	0.39085	0.26498
																			1.445	0.3895	0.26598
																			1.45	0.38818	0.2626
																			1.455	0.38694	0.27826
																			1.46	0.38584	0.28612
																			1.465	0.3849	0.28838
																			1.47	0.38411	0.28798
																			1.475	0.38344	0.28618
																			1.48	0.38272	0.28377
																			1.485	0.38105	0.28122
																			1.49	0.37801	0.27881
																			1.495	0.37376	0.27666
																			1.5	0.36942	0.27134
																			1.505	0.36572	0.28321
																			1.51	0.36235	0.28859
																			1.515	0.35945	0.28899
																			1.52	0.3573	0.28765
																			1.525	0.35645	0.28635
																			1.53	0.3569	0.28464
																			1.535	0.3584	0.28273
																			1.54	0.36073	0.28058
																			1.545	0.36368	0.27827
																			1.55	0.36707	0.27354
																			1.555	0.37074	0.28719
																			1.56	0.37449	0.28708
																			1.565	0.37767	0.2851
																			1.57	0.37894	0.28287
																			1.575	0.37926	0.28061
																			1.58	0.37892	0.2784
																			1.585	0.37811	0.27625
																			1.59	0.37702	0.27418
																			1.595	0.37574	0.27224
																			1.6	0.37433	0.27207
																			1.605	0.3729	0.28052
																			1.61	0.37152	0.27982
																			1.615	0.37025	0.27845
																			1.62	0.36917	0.27709
																			1.625	0.36834	0.27582
																			1.63	0.36776	0.27464
																			1.635	0.36742	0.27355
																			1.64	0.36727	0.2725
																			1.645	0.36695	0.27147
																			1.65	0.36553	0.26655
																			1.655	0.36294	0.26018
																			1.66	0.35933	0.25879
																			1.665	0.35492	0.25787
																			1.67	0.35134	0.25709
																			1.675	0.34893	0.25638
																			1.68	0.34718	0.25571
																			1.685	0.34614	0.25507
																			1.69	0.34585	0.25445
																			1.695	0.34661	0.25383
																			1.7	0.34877	0.25376
																			1.705	0.35208	0.26254
																			1.71	0.35631	0.26296
																			1.715	0.36116	0.26252
																			1.72	0.3663	0.26189
																			1.725	0.36999	0.2612
																			1.73	0.37145	0.26049
																			1.735	0.37153	0.25978
																			1.74	0.37073	0.25907
																			1.745	0.36945	0.25838
																			1.75	0.36793	0.25518
																			1.755	0.3663	0.24499
																			1.76	0.36466	0.24195
																			1.765	0.3631	0.24041
																			1.77	0.36166	0.23952
																			1.775	0.3604	0.23896
																			1.78	0.35938	0.23859
																			1.785	0.35862	0.23832
																			1.79	0.35812	0.23812
																			1.795	0.35785	0.23797
																			1.8	0.35732	0.2397
																			1.805	0.3563	0.23283
																			1.81	0.35474	0.2296
																			1.815	0.35266	0.22808
																			1.82	0.35012	0.22737
																			1.825	0.34718	0.22707
																			1.83	0.34391	0.2269
																			1.835	0.34041	0.22682
																			1.84	0.33673	0.22677
																			1.845	0.33293	0.22672
																			1.85	0.32903	0.22319
																			1.855	0.32512	0.23588
																			1.86	0.32123	0.24234
																			1.865	0.31724	0.24486
																			1.87	0.31315	0.24564
																			1.875	0.309	0.24566
																			1.88	0.30481	0.2453
																			1.885	0.30058	0.24476
																			1.89	0.29763	0.24412
																			1.895	0.29649	0.24344
																			1.9	0.29682	0.24623
																			1.905	0.29839	0.23269
																			1.91	0.30111	0.22597
																			1.915	0.30498	0.22199
																			1.92	0.30993	0.21988
																			1.925	0.31566	0.21876
																			1.93	0.31983	0.2182
																			1.935	0.3203	0.21797
																			1.94	0.31797	0.21794
																			1.945	0.31383	0.21803
																			1.95	0.30842	0.22168
																			1.955	0.30241	0.20894
																			1.96	0.29608	0.20125
																			1.965	0.28965	0.19711
																			1.97	0.28317	0.19501
																			1.975	0.27677	0.19409
																			1.98	0.27042	0.19385
																			1.985	0.26441	0.19401
																			1.99	0.25882	0.19439
																			1.995	0.25368	0.19486
																			2	0.24895	0.19196
																			2.005	0.24463	0.20632
																			2.01	0.24062	0.2145
																			2.015	0.23699	0.21918
																			2.02	0.23356	0.22162
																			2.025	0.23	0.22265
																			2.03	0.2263	0.22283
																			2.035	0.22242	0.22249
																			2.04	0.2185	0.22184
																			2.045	0.21455	0.221
																			2.05	0.21062	0.22348
																			2.055	0.20675	0.2098
																			2.06	0.20296	0.20074
																			2.065	0.19924	0.19529
																			2.07	0.1956	0.19194
																			2.075	0.19203	0.18986
																			2.08	0.18854	0.1886
																			2.085	0.18514	0.18787
																			2.09	0.18184	0.1875
																			2.095	0.17861	0.18737
																			2.1	0.17545	0.18402
																			2.105	0.17235	0.1974
																			2.11	0.16934	0.20594
																			2.115	0.16647	0.2106
																			2.12	0.16378	0.2132
																			2.125	0.16127	0.21447
																			2.13	0.15891	0.21493
																			2.135	0.15665	0.21488
																			2.14	0.15446	0.21454
																			2.145	0.15236	0.21402
																			2.15	0.15032	0.21681
																			2.155	0.14834	0.20354
																			2.16	0.14638	0.19476
																			2.165	0.1443	0.18948
																			2.17	0.14218	0.18621
																			2.175	0.14006	0.18418
																			2.18	0.13792	0.18294
																			2.185	0.13578	0.18222
																			2.19	0.13363	0.18184
																			2.195	0.13138	0.18168
																			2.2	0.12908	0.17829
																			2.205	0.12676	0.19102
																			2.21	0.12442	0.19979
																			2.215	0.12204	0.20465
																			2.22	0.11963	0.20728
																			2.225	0.1172	0.20856
																			2.23	0.11471	0.20897
																			2.235	0.11221	0.20884
																			2.24	0.10965	0.20837
																			2.245	0.10706	0.2077
																			2.25	0.10446	0.21031
																			2.255	0.10183	0.19678
																			2.26	0.0992	0.18795
																			2.265	0.09656	0.18244
																			2.27	0.09396	0.17891
																			2.275	0.09143	0.17664
																			2.28	0.08898	0.17515
																			2.285	0.08656	0.17417
																			2.29	0.0842	0.17362
																			2.295	0.08187	0.17337
																			2.3	0.07961	0.16997
																			2.305	0.07743	0.18228
																			2.31	0.07535	0.19086
																			2.315	0.07337	0.19645
																			2.32	0.07147	0.19968
																			2.325	0.06961	0.20122
																			2.33	0.06783	0.20187
																			2.335	0.06612	0.20193
																			2.34	0.06448	0.20161
																			2.345	0.06288	0.20105
																			2.35	0.06131	0.20374
																			2.355	0.05974	0.19013
																			2.36	0.05817	0.18148
																			2.365	0.05663	0.17593
																			2.37	0.0551	0.17202
																			2.375	0.05358	0.16931
																			2.38	0.05208	0.16755
																			2.385	0.05059	0.16647
																			2.39	0.04911	0.16585
																			2.395	0.04761	0.16555
																			2.4	0.04613	0.16213
																			2.405	0.04467	0.17456
																			2.41	0.04325	0.18291
																			2.415	0.04186	0.18856
																			2.42	0.0405	0.19211
																			2.425	0.03917	0.19413
																			2.43	0.03789	0.19509
																			2.435	0.03666	0.19533
																			2.44	0.0355	0.19509
																			2.445	0.0344	0.19453
																			2.45	0.03338	0.19716
																			2.455	0.03243	0.18391
																			2.46	0.03158	0.17541
																			2.465	0.03084	0.16936
																			2.47	0.03018	0.16507
																			2.475	0.02963	0.1622
																			2.48	0.02917	0.1603
																			2.485	0.0288	0.1591
																			2.49	0.0285	0.15839
																			2.495	0.02827	0.15804
																			2.5	0.0281	0.16129
																			2.505	0.02798	0.14999
																			2.51	0.02792	0.14204
																			2.515	0.02789	0.13625
																			2.52	0.0279	0.13237
																			2.525	0.02795	0.12983
																			2.53	0.02802	0.12826
																			2.535	0.02812	0.12739
																			2.54	0.02825	0.12701
																			2.545	0.0284	0.12697
																			2.55	0.02857	0.12391
																			2.555	0.02877	0.13481
																			2.56	0.02899	0.14397
																			2.565	0.02924	0.1505
																			2.57	0.0295	0.15532
																			2.575	0.02979	0.15865
																			2.58	0.03011	0.16074
																			2.585	0.03045	0.16184
																			2.59	0.03082	0.16217
																			2.595	0.03121	0.16192
																			2.6	0.03162	0.16469
																			2.605	0.03206	0.15231
																			2.61	0.03253	0.14332
																			2.615	0.03301	0.136
																			2.62	0.03352	0.13056
																			2.625	0.03406	0.1265
																			2.63	0.03461	0.1235
																			2.635	0.03518	0.12133
																			2.64	0.03576	0.11981
																			2.645	0.03637	0.11882
																			2.65	0.03698	0.11473
																			2.655	0.03761	0.12372
																			2.66	0.03825	0.13175
																			2.665	0.03889	0.13811
																			2.67	0.03954	0.14321
																			2.675	0.0402	0.14713
																			2.68	0.04086	0.15004
																			2.685	0.04152	0.15212
																			2.69	0.04219	0.15353
																			2.695	0.04286	0.15441
																			2.7	0.04352	0.15912
																			2.705	0.04419	0.14969
																			2.71	0.04485	0.14165
																			2.715	0.04552	0.13522
																			2.72	0.04618	0.13036
																			2.725	0.04683	0.12668
																			2.73	0.04749	0.12392
																			2.735	0.04813	0.12188
																			2.74	0.04878	0.12042
																			2.745	0.04941	0.11941
																			2.75	0.05005	0.11996
																			2.755	0.05067	0.11563
																			2.76	0.05129	0.11292
																			2.765	0.05189	0.11112
																			2.77	0.0525	0.10998
																			2.775	0.05309	0.10934
																			2.78	0.05368	0.10909
																			2.785	0.05425	0.10914
																			2.79	0.05482	0.1094
																			2.795	0.05538	0.10982
																			2.8	0.05594	0.11036
																			2.805	0.05648	0.11064
																			2.81	0.05701	0.11119
																			2.815	0.05753	0.1118
																			2.82	0.05803	0.11241
																			2.825	0.05853	0.11299
																			2.83	0.05901	0.11353
																			2.835	0.05949	0.11401
																			2.84	0.05994	0.11445
																			2.845	0.06038	0.11484
																			2.85	0.06081	0.11972
																			2.855	0.06122	0.11141
																			2.86	0.06162	0.10449
																			2.865	0.062	0.09876
																			2.87	0.06232	0.09423
																			2.875	0.06257	0.09069
																			2.88	0.06276	0.08798
																			2.885	0.06289	0.08596
																			2.89	0.06299	0.08453
																			2.895	0.06303	0.08359
																			2.9	0.06303	0.07865
																			2.905	0.06299	0.08479
																			2.91	0.06292	0.09148
																			2.915	0.06284	0.09793
																			2.92	0.06277	0.10361
																			2.925	0.06271	0.1084
																			2.93	0.06267	0.11247
																			2.935	0.06265	0.11592
																			2.94	0.0626	0.11879
																			2.945	0.06247	0.12112
																			2.95	0.06234	0.12815
																			2.955	0.06223	0.12344
																			2.96	0.06213	0.11769
																			2.965	0.06205	0.11261
																			2.97	0.06196	0.10823
																			2.975	0.06189	0.10463
																			2.98	0.06182	0.1017
																			2.985	0.0617	0.09936
																			2.99	0.06159	0.09755
																			2.995	0.06143	0.0962
																			3	0.06126	0.09069
																			3.005	0.0611	0.09606
																			3.01	0.06095	0.1022
																			3.015	0.06081	0.10782
																			3.02	0.06064	0.11259
																			3.025	0.06048	0.11679
																			3.03	0.06035	0.12042
																			3.035	0.06024	0.1235
																			3.04	0.06014	0.12606
																			3.045	0.06004	0.12813
																			3.05	0.05994	0.13501
																			3.055	0.05985	0.13086
																			3.06	0.05976	0.12498
																			3.065	0.05965	0.11994
																			3.07	0.05953	0.11568
																			3.075	0.05942	0.11211
																			3.08	0.05931	0.10913
																			3.085	0.05921	0.10669
																			3.09	0.05911	0.10465
																			3.095	0.05902	0.10302
																			3.1	0.05894	0.10474
																			3.105	0.05887	0.09833
																			3.11	0.05884	0.09363
																			3.115	0.059	0.08997
																			3.12	0.05937	0.08705
																			3.125	0.05995	0.08475
																			3.13	0.06072	0.08296
																			3.135	0.06166	0.08161
																			3.14	0.06275	0.08063
																			3.145	0.06389	0.07996
																			3.15	0.06505	0.07426
																			3.155	0.06623	0.07961
																			3.16	0.06741	0.08518
																			3.165	0.0685	0.09032
																			3.17	0.06949	0.09503
																			3.175	0.07037	0.09926
																			3.18	0.0711	0.10297
																			3.185	0.07165	0.10615
																			3.19	0.07189	0.10883
																			3.195	0.07188	0.11104
																			3.2	0.07166	0.11838
																			3.205	0.07123	0.11573
																			3.21	0.07064	0.1108
																			3.215	0.06989	0.10622
																			3.22	0.06903	0.10214
																			3.225	0.06806	0.09855
																			3.23	0.06699	0.09542
																			3.235	0.06586	0.09273
																			3.24	0.06471	0.09045
																			3.245	0.06356	0.08853
																			3.25	0.06238	0.09101
																			3.255	0.0612	0.08389
																			3.26	0.06003	0.0785
																			3.265	0.0589	0.07406
																			3.27	0.05784	0.07035
																			3.275	0.05684	0.06726
																			3.28	0.05591	0.06472
																			3.285	0.05504	0.06265
																			3.29	0.05422	0.061
																			3.295	0.05345	0.05971
																			3.3	0.05272	0.0531
																			3.305	0.05201	0.05582
																			3.31	0.05131	0.05939
																			3.315	0.05064	0.06326
																			3.32	0.04998	0.06717
																			3.325	0.04934	0.07092
																			3.33	0.04873	0.07442
																			3.335	0.04813	0.07762
																			3.34	0.04754	0.08051
																			3.345	0.04696	0.08305
																			3.35	0.04638	0.09135
																			3.355	0.0458	0.08884
																			3.36	0.04522	0.08583
																			3.365	0.04465	0.08274
																			3.37	0.04408	0.07984
																			3.375	0.04352	0.07719
																			3.38	0.04296	0.07479
																			3.385	0.04241	0.07266
																			3.39	0.04187	0.07078
																			3.395	0.04134	0.06915
																			3.4	0.04083	0.06175
																			3.405	0.04034	0.06021
																			3.41	0.03986	0.06008
																			3.415	0.0394	0.0605
																			3.42	0.03896	0.06126
																			3.425	0.03854	0.06217
																			3.43	0.03814	0.06314
																			3.435	0.03777	0.06416
																			3.44	0.03741	0.06522
																			3.445	0.03706	0.06632
																			3.45	0.03674	0.07418
																			3.455	0.03643	0.06894
																			3.46	0.03613	0.06495
																			3.465	0.03585	0.06191
																			3.47	0.03557	0.05955
																			3.475	0.03529	0.0577
																			3.48	0.03496	0.05621
																			3.485	0.03458	0.05504
																			3.49	0.03419	0.05414
																			3.495	0.03381	0.05346
																			3.5	0.03341	0.04605
																			3.505	0.03298	0.04488
																			3.51	0.03251	0.04433
																			3.515	0.03196	0.04409
																			3.52	0.03131	0.04403
																			3.525	0.0306	0.04404
																			3.53	0.0299	0.04406
																			3.535	0.02921	0.0441
																			3.54	0.0285	0.04417
																			3.545	0.0278	0.04427
																			3.55	0.02716	0.03767
																			3.555	0.0265	0.03837
																			3.56	0.02575	0.03899
																			3.565	0.02499	0.04015
																			3.57	0.02423	0.04107
																			3.575	0.02349	0.04244
																			3.58	0.02279	0.04378
																			3.585	0.02204	0.04524
																			3.59	0.0213	0.04678
																			3.595	0.02058	0.04834
																			3.6	0.01989	0.04326
																			3.605	0.0192	0.04554
																			3.61	0.01853	0.04768
																			3.615	0.01789	0.04962
																			3.62	0.01728	0.05131
																			3.625	0.01669	0.05274
																			3.63	0.01614	0.05388
																			3.635	0.01562	0.05474
																			3.64	0.01513	0.05532
																			3.645	0.01467	0.05563
																			3.65	0.01424	0.04919
																			3.655	0.01384	0.05013
																			3.66	0.01347	0.05077
																			3.665	0.01314	0.05112
																			3.67	0.01283	0.0512
																			3.675	0.01254	0.05107
																			3.68	0.01229	0.05078
																			3.685	0.01205	0.05036
																			3.69	0.01184	0.04987
																			3.695	0.01166	0.04932
																			3.7	0.01149	0.04224
																			3.705	0.01136	0.04309
																			3.71	0.0117	0.04377
																			3.715	0.01294	0.04429
																			3.72	0.01593	0.0447
																			3.725	0.02149	0.04505
																			3.73	0.02771	0.04535
																			3.735	0.0325	0.0456
																			3.74	0.03617	0.04583
																			3.745	0.04018	0.04606
																			3.75	0.04367	0.03975
																			3.755	0.04547	0.04165
																			3.76	0.04526	0.04323
																			3.765	0.04363	0.04448
																			3.77	0.04133	0.04547
																			3.775	0.03884	0.04622
																			3.78	0.03644	0.04677
																			3.785	0.03422	0.04715
																			3.79	0.03222	0.04739
																			3.795	0.03047	0.0475
																			3.8	0.02896	0.04589
																			3.805	0.02766	0.04626
																			3.81	0.02655	0.0464
																			3.815	0.0256	0.04636
																			3.82	0.02479	0.04616
																			3.825	0.02401	0.04583
																			3.83	0.02325	0.04541
																			3.835	0.02247	0.0449
																			3.84	0.02169	0.04433
																			3.845	0.02086	0.04371
																			3.85	0.01992	0.04306
																			3.855	0.01885	0.04239
																			3.86	0.01772	0.04171
																			3.865	0.01658	0.04104
																			3.87	0.01542	0.04039
																			3.875	0.01426	0.03977
																			3.88	0.01308	0.03921
																			3.885	0.0119	0.0387
																			3.89	0.01072	0.03824
																			3.895	0.00955	0.03784
																			3.9	0.0084	0.0375
																			3.905	0.00726	0.03723
																			3.91	0.00615	0.03703
																			3.915	0.00509	0.03688
																			3.92	0.00409	0.03679
																			3.925	0.00313	0.03676
																			3.93	0.00223	0.03676
																			3.935	0.00138	0.0368
																			3.94	5.9629E-4	0.03687
																			3.945	-0.00012624	0.03695
																			3.95	-0.000781775	0.03704
																			3.955	-0.00138	0.03712
																			3.96	-0.00191	0.03719
																			3.965	-0.00236	0.03723
																			3.97	-0.00273	0.03725
																			3.975	-0.00302	0.03722
																			3.98	-0.00323	0.03715
																			3.985	-0.00337	0.03703
																			3.99	-0.00343	0.03686
																			3.995	-0.00342	0.03664
																			4	-0.00334	0.03636
																			4.005	-0.00321	0.03604
																			4.01	-0.00303	0.03567
																			4.015	-0.00281	0.03527
																			4.02	-0.00255	0.03482
																			4.025	-0.00226	0.03436
																			4.03	-0.00194	0.03387
																			4.035	-0.00161	0.03337
																			4.04	-0.00126	0.03287
																			4.045	-0.000905914	0.03238
																			4.05	-0.00054752	0.0319
																			4.055	-0.000191122	0.03143
																			4.06	1.59312E-4	0.031
																			4.065	4.99907E-4	0.0306
																			4.07	8.27291E-4	0.03024
																			4.075	0.00114	0.02992
																			4.08	0.00143	0.02964
																			4.085	0.0017	0.02941
																			4.09	0.00195	0.02922
																			4.095	0.00218	0.02907
																			4.1	0.00238	0.02896
																			4.105	0.00256	0.02888
																			4.11	0.00271	0.02883
																			4.115	0.00284	0.02881
																			4.12	0.00295	0.0288
																			4.125	0.00303	0.0288
																			4.13	0.00309	0.0288
																			4.135	0.00312	0.02879
																			4.14	0.00314	0.02877
																			4.145	0.00313	0.02873
																			4.15	0.0031	0.02866
																			4.155	0.00306	0.02856
																			4.16	0.003	0.02843
																			4.165	0.00292	0.02825
																			4.17	0.00282	0.02804
																			4.175	0.00271	0.02778
																			4.18	0.00258	0.02747
																			4.185	0.00244	0.02713
																			4.19	0.00228	0.02675
																			4.195	0.00212	0.02634
																			4.2	0.00194	0.02589
																			4.205	0.00175	0.02542
																			4.21	0.00154	0.02493
																			4.215	0.00134	0.02443
																			4.22	0.00112	0.02392
																			4.225	8.93254E-4	0.02341
																			4.23	6.63273E-4	0.02291
																			4.235	4.28746E-4	0.02242
																			4.24	1.90748E-4	0.02194
																			4.245	-4.96208e-05	0.02149
																			4.25	-0.000291259	0.02106
																			4.255	-0.000532935	0.02066
																			4.26	-0.000773265	0.02028
																			4.265	-0.00101	0.01994
																			4.27	-0.00124	0.01962
																			4.275	-0.00146	0.01933
																			4.28	-0.00168	0.01908
																			4.285	-0.00188	0.01884
																			4.29	-0.00208	0.01862
																			4.295	-0.00227	0.01842
																			4.3	-0.00245	0.01823
																			4.305	-0.00262	0.01805
																			4.31	-0.00278	0.01787
																			4.315	-0.00293	0.01768
																			4.32	-0.00308	0.01748
																			4.325	-0.00321	0.01727
																			4.33	-0.00333	0.01704
																			4.335	-0.00344	0.01679
																			4.34	-0.00355	0.01651
																			4.345	-0.00365	0.0162
																			4.35	-0.00374	0.01586
																			4.355	-0.00382	0.01549
																			4.36	-0.0039	0.01508
																			4.365	-0.00398	0.01465
																			4.37	-0.00405	0.01419
																			4.375	-0.00412	0.0137
																			4.38	-0.00418	0.01318
																			4.385	-0.00425	0.01265
																			4.39	-0.00431	0.0121
																			4.395	-0.00438	0.01154
																			4.4	-0.00444	0.01097
																			4.405	-0.00451	0.0104
																			4.41	-0.00457	0.00983
																			4.415	-0.00464	0.00927
																			4.42	-0.0047	0.00872
																			4.425	-0.00477	0.00817
																			4.43	-0.00485	0.00765
																			4.435	-0.00492	0.00714
																			4.44	-0.005	0.00665
																			4.445	-0.00508	0.00618
																			4.45	-0.00517	0.00573
																			4.455	-0.00525	0.0053
																			4.46	-0.00534	0.00488
																			4.465	-0.00543	0.00449
																			4.47	-0.00552	0.0041
																			4.475	-0.00561	0.00373
																			4.48	-0.0057	0.00337
																			4.485	-0.00579	0.00302
																			4.49	-0.00588	0.00266
																			4.495	-0.00598	0.00231
																			4.5	-0.00607	0.00194
																			4.505	-0.00615	0.0016
																			4.51	-0.00624	0.00126
																			4.515	-0.00633	8.07895E-4
																			4.52	-0.00641	3.01423E-4
																			4.525	-0.0065	-0.000184807
																			4.53	-0.00658	-0.000662923
																			4.535	-0.00666	-0.00119
																			4.54	-0.00673	-0.0016
																			4.545	-0.00681	-0.00176
																			4.55	-0.00688	-0.00166
																			4.555	-0.00695	-0.00123
																			4.56	-0.00702	-0.000635874
																			4.565	-0.00708	-0.000720704
																			4.57	-0.00715	-0.000515217
																			4.575	-0.00721	2.48012E-4
																			4.58	-0.00726	0.00151
																			4.585	-0.00732	0.0018
																			4.59	-0.00736	8.20817E-4
																			4.595	-0.00741	6.04754E-4
																			4.6		-0.00745
																			4.605		-0.00749
																			4.61		-0.00753
																			4.615		-0.00757
																			4.62		-0.0076
																			4.625		-0.00763
																			4.63		-0.00766
																			4.635		-0.00769
																			4.64		-0.00772
																			4.645		-0.00775
																			4.65		-0.00778
																			4.655		-0.00782
																			4.66		-0.00785
																			4.665		-0.00788
																			4.67		-0.00792
																			4.675		-0.00795
																			4.68		-0.00799
																			4.685		-0.00803
																			4.69		-0.00807
																			4.695		-0.00811
																			4.7		-0.00815
																			4.705		-0.00819
																			4.71		-0.00823
																			4.715		-0.00827
																			4.72		-0.00832
																			4.725		-0.00836
																			4.73		-0.0084
																			4.735		-0.00845
																			4.74		-0.00849
																			4.745		-0.00853
																			4.75		-0.00858
																			4.755		-0.00862
																			4.76		-0.00866
																			4.765		-0.0087
																			4.77		-0.00875
																			4.775		-0.00879
																			4.78		-0.00883
																			4.785		-0.00887
																			4.79		-0.00889
																			4.795		-0.00892
																			4.8		-0.00895
																			4.805		-0.00898
																			4.81		-0.009
																			4.815		-0.00902
																			4.82		-0.00905
																			4.825		-0.00906
																			4.83		-0.00907
																			4.835		-0.00909
																			4.84		-0.0091
																			4.845		-0.0091
																			4.85		-0.00911
																			4.855		-0.00911
																			4.86		-0.00911
																			4.865		-0.00911
																			4.87		-0.00911
																			4.875		-0.0091
																			4.88		-0.00909
																			4.885		-0.00908
																			4.89		-0.00907
																			4.895		-0.00905
																			4.9		-0.00903
																			4.905		-0.00901
																			4.91		-0.00899
																			4.915		-0.00909
																			4.92		-0.0093
																			4.925		-0.00889
																			4.93		-0.00634
																			4.935		-0.00285
																			4.94		-0.000544454
																			4.945		4.80286E-4
																			4.95		9.29623E-4
																			4.955		8.68341E-4
																			4.96		4.23582E-4
																			4.965		-0.00034096
																			4.97		-0.00137
																			4.975		-0.00258
																			4.98		-0.00386
																			4.985		-0.00509
																			4.99		-0.00621
																			4.995		-0.0072
																			5		-0.00802
																			5.005
																			5.01
																			5.015
																			5.02
																			5.025
																			5.03
																			5.035
																			5.04
																			5.045
