# Supplementary material for: Research on vehicle lateral stability control under low-adhesion road conditions using proximal policy optimization algorithm
Source: PLoS One. 2025 Nov 26;20(11):e0335686. doi: 10.1371/journal.pone.0335686 (PMC12654942; doi:10.1371/journal.pone.0335686)
Supplement: S1 File — (ZIP) [file pone.0335686.s001.zip › sp1 raw data/Fig 13. HIL test results of split-μ road.xls]

## Sheet: Sheet1
			Vehicle velocity				Braking distance				Lateral displacement				Lateral acceleration				Vehicle sideslip angle				Yaw rate
			Time	Vx			Time	Station			Time	Yo			Time	Ay			Time	Beta			Time	AVz
			0.01	80			0.01	0			0.01	0			0	-0.000202838			0.01	0			0.01	0
			0.02	79.9857			0.02	0.2222			0.02	-2.27705e-05			0.01	-0.03801			0.02	-0.0047			0.02	-0.16143
			0.03	79.9658			0.03	0.44435			0.03	-0.000150125			0.02	-0.058			0.03	-0.01402			0.03	-0.47322
			0.04	79.9455			0.04	0.66644			0.04	-0.000429438			0.03	-0.06746			0.04	-0.02354			0.04	-0.83528
			0.05	79.9251			0.05	0.88847			0.05	-0.000878005			0.04	-0.07107			0.05	-0.03094			0.05	-1.20923
			0.06	79.9045			0.06	1.11043			0.06	-0.0015			0.05	-0.07195			0.06	-0.03513			0.06	-1.57405
			0.07	79.7624			0.07	1.33207			0.07	-0.00224			0.06	-0.02878			0.07	-0.03119			0.07	-1.62585
			0.08	79.6072			0.08	1.55307			0.08	-0.00297			0.07	-0.01669			0.08	-0.02132			0.08	-1.42571
			0.09	79.4544			0.09	1.77347			0.09	-0.00365			0.08	-0.01145			0.09	-0.01184			0.09	-1.15762
			0.1	79.3021			0.1	1.9933			0.1	-0.00425			0.09	-0.00791			0.1	-0.00417			0.1	-0.84849
			0.11	79.1489			0.11	2.2126			0.11	-0.00475			0.1	-0.000942618			0.11	0.00109			0.11	-0.51402
			0.12	78.9951			0.12	2.4314			0.12	-0.00516			0.11	-0.00167			0.12	0.00409			0.12	-0.15496
			0.13	78.8411			0.13	2.64975			0.13	-0.00546			0.12	-0.0011			0.13	0.00346			0.13	0.19918
			0.14	78.6878			0.14	2.86767			0.14	-0.00567			0.13	3.01018E-4			0.14	-0.000491721			0.14	0.54264
			0.15	78.5353			0.15	3.08523			0.15	-0.00578			0.14	0.00431			0.15	-0.00728			0.15	0.87079
			0.16	78.3838			0.16	3.30249			0.16	-0.00581			0.15	0.0122			0.16	-0.01606			0.16	1.18579
			0.17	78.232			0.17	3.51946			0.17	-0.00576			0.16	0.0092			0.17	-0.0271			0.17	1.47618
			0.18	78.0787			0.18	3.73615			0.18	-0.00564			0.17	0.01006			0.18	-0.04095			0.18	1.72503
			0.19	77.9232			0.19	3.95254			0.19	-0.00547			0.18	0.01016			0.19	-0.05678			0.19	1.932
			0.2	77.7656			0.2	4.16861			0.2	-0.00527			0.19	0.01641			0.2	-0.07373			0.2	2.09399
			0.21	77.6062			0.21	4.38433			0.21	-0.00503			0.2	0.02343			0.21	-0.09093			0.21	2.20947
			0.22	77.4455			0.22	4.59971			0.22	-0.00478			0.21	0.02144			0.22	-0.10812			0.22	2.27035
			0.23	77.2845			0.23	4.81474			0.23	-0.00452			0.22	0.02294			0.23	-0.12525			0.23	2.26942
			0.24	77.124			0.24	5.02938			0.24	-0.00427			0.23	0.02411			0.24	-0.14173			0.24	2.21306
			0.25	76.9644			0.25	5.24361			0.25	-0.00403			0.24	0.02466			0.25	-0.15721			0.25	2.11602
			0.26	76.8064			0.26	5.4574			0.26	-0.00382			0.25	0.02821			0.26	-0.17154			0.26	1.99367
			0.27	76.6505			0.27	5.67074			0.27	-0.00363			0.26	0.02259			0.27	-0.18451			0.27	1.8642
			0.28	76.4971			0.28	5.88361			0.28	-0.00346			0.27	0.01956			0.28	-0.1972			0.28	1.72645
			0.29	76.3459			0.29	6.09602			0.29	-0.00331			0.28	0.01699			0.29	-0.20926			0.29	1.59602
			0.3	76.1965			0.3	6.30796			0.3	-0.00318			0.29	0.01439			0.3	-0.22077			0.3	1.47754
			0.31	76.0483			0.31	6.51946			0.31	-0.00306			0.3	0.01529			0.31	-0.23188			0.31	1.37088
			0.32	75.9011			0.32	6.73052			0.32	-0.00296			0.31	0.00537			0.32	-0.24309			0.32	1.26595
			0.33	75.7544			0.33	6.94115			0.33	-0.00289			0.32	0.00232			0.33	-0.25463			0.33	1.15932
			0.34	75.608			0.34	7.15137			0.34	-0.00284			0.33	-0.00102			0.34	-0.26607			0.34	1.05661
			0.35	75.4614			0.35	7.36117			0.35	-0.00281			0.34	-0.00478			0.35	-0.27758			0.35	0.95318
			0.36	75.3146			0.36	7.57056			0.36	-0.00282			0.35	-0.00843			0.36	-0.28928			0.36	0.84298
			0.37	75.168			0.37	7.77954			0.37	-0.00286			0.36	-0.01309			0.37	-0.30203			0.37	0.69568
			0.38	75.0212			0.38	7.98809			0.38	-0.00295			0.37	-0.00877			0.38	-0.31218			0.38	0.57506
			0.39	74.874			0.39	8.19621			0.39	-0.00306			0.38	-0.00576			0.39	-0.3202			0.39	0.47751
			0.4	74.7262			0.4	8.40392			0.4	-0.00318			0.39	-0.00336			0.4	-0.32658			0.4	0.39873
			0.41	74.5778			0.41	8.61121			0.41	-0.0033			0.4	-0.00182			0.41	-0.33163			0.41	0.33532
			0.42	74.4292			0.42	8.81806			0.42	-0.00341			0.41	0.00446			0.42	-0.33509			0.42	0.29172
			0.43	74.2802			0.43	9.02445			0.43	-0.0035			0.42	0.00905			0.43	-0.33662			0.43	0.27557
			0.44	74.1308			0.44	9.23039			0.44	-0.00355			0.43	0.0121			0.44	-0.33704			0.44	0.28254
			0.45	73.9807			0.45	9.43591			0.45	-0.00357			0.44	0.01405			0.45	-0.33693			0.45	0.30807
			0.46	73.83			0.46	9.641			0.46	-0.00355			0.45	0.01543			0.46	-0.33671			0.46	0.34663
			0.47	73.6786			0.47	9.84571			0.47	-0.00351			0.46	0.01586			0.47	-0.33662			0.47	0.39153
			0.48	73.5267			0.48	10.0501			0.48	-0.00345			0.47	0.01605			0.48	-0.33697			0.48	0.42938
			0.49	73.3746			0.49	10.254			0.49	-0.00338			0.48	0.01693			0.49	-0.33748			0.49	0.45345
			0.5	73.2225			0.5	10.4576			0.5	-0.00331			0.49	0.01825			0.5	-0.3378			0.5	0.45916
			0.51	73.0707			0.51	10.6608			0.51	-0.00324			0.5	0.01975			0.51	-0.33764			0.51	0.44467
			0.52	72.9191			0.52	10.8636			0.52	-0.00317			0.51	0.01956			0.52	-0.33698			0.52	0.40812
			0.53	72.7677			0.53	11.0661			0.53	-0.00312			0.52	0.01871			0.53	-0.336			0.53	0.34534
			0.54	72.6169			0.54	11.2681			0.54	-0.00308			0.53	0.0178			0.54	-0.3345			0.54	0.25858
			0.55	72.4667			0.55	11.4697			0.55	-0.00306			0.54	0.01655			0.55	-0.33235			0.55	0.15333
			0.56	72.3172			0.56	11.6709			0.56	-0.00306			0.55	0.01482			0.56	-0.32952			0.56	0.03723
			0.57	72.1686			0.57	11.8717			0.57	-0.00306			0.56	0.01576			0.57	-0.32561			0.57	-0.07353
			0.58	72.0207			0.58	12.0719			0.58	-0.00307			0.57	0.01528			0.58	-0.32058			0.58	-0.16659
			0.59	71.873			0.59	12.2718			0.59	-0.00307			0.58	0.01191			0.59	-0.31538			0.59	-0.24568
			0.6	71.7255			0.6	12.4711			0.6	-0.00308			0.59	0.01069			0.6	-0.30995			0.6	-0.29896
			0.61	71.5781			0.61	12.6701			0.61	-0.00307			0.6	0.0095			0.61	-0.30442			0.61	-0.32943
			0.62	71.4306			0.62	12.8686			0.62	-0.00306			0.61	0.01022			0.62	-0.29878			0.62	-0.34091
			0.63	71.283			0.63	13.0667			0.63	-0.00304			0.62	0.01139			0.63	-0.29276			0.63	-0.33286
			0.64	71.1353			0.64	13.2645			0.64	-0.00299			0.63	0.01233			0.64	-0.28658			0.64	-0.31163
			0.65	70.9872			0.65	13.4618			0.65	-0.00293			0.64	0.01319			0.65	-0.28038			0.65	-0.28317
			0.66	70.8388			0.66	13.6587			0.66	-0.00284			0.65	0.01404			0.66	-0.27423			0.66	-0.25272
			0.67	70.69			0.67	13.8552			0.67	-0.00273			0.66	0.01413			0.67	-0.26818			0.67	-0.22499
			0.68	70.5409			0.68	14.0514			0.68	-0.0026			0.67	0.01395			0.68	-0.26242			0.68	-0.20757
			0.69	70.3915			0.69	14.2471			0.69	-0.00247			0.68	0.014			0.69	-0.25678			0.69	-0.20263
			0.7	70.242			0.7	14.4425			0.7	-0.00232			0.69	0.01415			0.7	-0.25109			0.7	-0.21002
			0.71	70.0926			0.71	14.6375			0.71	-0.00217			0.7	0.01426			0.71	-0.24522			0.71	-0.22784
			0.72	69.9434			0.72	14.832			0.72	-0.00202			0.71	0.01378			0.72	-0.23916			0.72	-0.25354
			0.73	69.7943			0.73	15.0261			0.73	-0.00186			0.72	0.01306			0.73	-0.23302			0.73	-0.28539
			0.74	69.6456			0.74	15.2199			0.74	-0.00171			0.73	0.01232			0.74	-0.22676			0.74	-0.31986
			0.75	69.4971			0.75	15.4132			0.75	-0.00155			0.74	0.01156			0.75	-0.22039			0.75	-0.35349
			0.76	69.3489			0.76	15.606			0.76	-0.0014			0.75	0.0108			0.76	-0.21394			0.76	-0.38329
			0.77	69.2011			0.77	15.7985			0.77	-0.00124			0.76	0.0106			0.77	-0.20738			0.77	-0.40677
			0.78	69.0535			0.78	15.9905			0.78	-0.00108			0.77	0.01054			0.78	-0.20061			0.78	-0.41945
			0.79	68.9061			0.79	16.1821			0.79	-0.000909253			0.78	0.01035			0.79	-0.19378			0.79	-0.421
			0.8	68.7588			0.8	16.3732			0.8	-0.00072789			0.79	0.01009			0.8	-0.18703			0.8	-0.41226
			0.81	68.6115			0.81	16.564			0.81	-0.000533618			0.8	0.00983			0.81	-0.18047			0.81	-0.39492
			0.82	68.4641			0.82	16.7543			0.82	-0.000325491			0.81	0.00947			0.82	-0.17418			0.82	-0.37134
			0.83	68.3165			0.83	16.9443			0.83	-0.000103456			0.82	0.00915			0.83	-0.16824			0.83	-0.34452
			0.84	68.1688			0.84	17.1338			0.84	1.32151E-4			0.83	0.00893			0.84	-0.16262			0.84	-0.31682
			0.85	68.0209			0.85	17.3229			0.85	3.80638E-4			0.84	0.00878			0.85	-0.15732			0.85	-0.29014
			0.86	67.8729			0.86	17.5117			0.86	6.41118E-4			0.85	0.00868			0.86	-0.15228			0.86	-0.26583
			0.87	67.7246			0.87	17.7			0.87	9.11527E-4			0.86	0.00782			0.87	-0.14756			0.87	-0.24519
			0.88	67.5762			0.88	17.888			0.88	0.00119			0.87	0.00674			0.88	-0.14334			0.88	-0.23222
			0.89	67.4277			0.89	18.0755			0.89	0.00147			0.88	0.00588			0.89	-0.13952			0.89	-0.22672
			0.9	67.2791			0.9	18.2626			0.9	0.00175			0.89	0.00517			0.9	-0.13595			0.9	-0.22738
			0.91	67.1306			0.91	18.4493			0.91	0.00203			0.9	0.00458			0.91	-0.13256			0.91	-0.23222
			0.92	66.9822			0.92	18.6356			0.92	0.00231			0.91	0.00362			0.92	-0.12933			0.92	-0.23944
			0.93	66.8337			0.93	18.8215			0.93	0.00259			0.92	0.00265			0.93	-0.12633			0.93	-0.24826
			0.94	66.6854			0.94	19.007			0.94	0.00286			0.93	0.00184			0.94	-0.1235			0.94	-0.25673
			0.95	66.537			0.95	19.192			0.95	0.00313			0.94	0.00115			0.95	-0.12083			0.95	-0.26329
			0.96	66.3887			0.96	19.3766			0.96	0.0034			0.95	5.52759E-4			0.96	-0.11831			0.96	-0.26684
			0.97	66.2405			0.97	19.5608			0.97	0.00367			0.96	1.98058E-4			0.97	-0.11592			0.97	-0.2666
			0.98	66.0922			0.98	19.7446			0.98	0.00394			0.97	-6.81402e-05			0.98	-0.1136			0.98	-0.26142
			0.99	65.9438			0.99	19.9279			0.99	0.00421			0.98	-0.000333125			0.99	-0.11142			0.99	-0.25184
			1	65.7954			1	20.1109			1	0.00448			0.99	-0.000597596			1	-0.10941			1	-0.23884
			1.01	65.6468			1.01	20.2934			1.01	0.00475			1	-0.000862885			1.01	-0.10761			1.01	-0.22366
			1.02	65.498			1.02	20.4755			1.02	0.00503			1.01	-0.00147			1.02	-0.10609			1.02	-0.20804
			1.03	65.3491			1.03	20.6573			1.03	0.0053			1.02	-0.00212			1.03	-0.10493			1.03	-0.19449
			1.04	65.1999			1.04	20.8386			1.04	0.00558			1.03	-0.0027			1.04	-0.10407			1.04	-0.18407
			1.05	65.0507			1.05	21.0195			1.05	0.00585			1.04	-0.00324			1.05	-0.10349			1.05	-0.1774
			1.06	64.9013			1.06	21.2			1.06	0.00612			1.05	-0.00377			1.06	-0.10312			1.06	-0.17476
			1.07	64.7518			1.07	21.3801			1.07	0.00638			1.06	-0.00467			1.07	-0.10299			1.07	-0.17648
			1.08	64.6022			1.08	21.5597			1.08	0.00663			1.07	-0.00566			1.08	-0.10315			1.08	-0.18364
			1.09	64.4526			1.09	21.739			1.09	0.00687			1.08	-0.0066			1.09	-0.10353			1.09	-0.19559
			1.1	64.3028			1.1	21.9178			1.1	0.0071			1.09	-0.00752			1.1	-0.1041			1.1	-0.21152
			1.11	64.1531			1.11	22.0962			1.11	0.00731			1.1	-0.00843			1.11	-0.1048			1.11	-0.23052
			1.12	64.0035			1.12	22.2742			1.12	0.00751			1.11	-0.00844			1.12	-0.1055			1.12	-0.25062
			1.13	63.8538			1.13	22.4518			1.13	0.00769			1.12	-0.00833			1.13	-0.10591			1.13	-0.26706
			1.14	63.7043			1.14	22.6289			1.14	0.00787			1.13	-0.0085			1.14	-0.10617			1.14	-0.27995
			1.15	63.5547			1.15	22.8057			1.15	0.00803			1.14	-0.0089			1.15	-0.1064			1.15	-0.29003
			1.16	63.405			1.16	22.982			1.16	0.00818			1.15	-0.00948			1.16	-0.10669			1.16	-0.29837
			1.17	63.2553			1.17	23.1579			1.17	0.00832			1.16	-0.00897			1.17	-0.10695			1.17	-0.30473
			1.18	63.1057			1.18	23.3334			1.18	0.00846			1.17	-0.00842			1.18	-0.10693			1.18	-0.30581
			1.19	62.956			1.19	23.5084			1.19	0.00859			1.18	-0.00828			1.19	-0.10679			1.19	-0.30357
			1.2	62.8062			1.2	23.6831			1.2	0.00871			1.19	-0.00846			1.2	-0.10668			1.2	-0.30014
			1.21	62.6563			1.21	23.8573			1.21	0.00882			1.2	-0.00887			1.21	-0.10669			1.21	-0.29748
			1.22	62.5063			1.22	24.0312			1.22	0.00893			1.21	-0.00896			1.22	-0.10683			1.22	-0.29674
			1.23	62.3563			1.23	24.2046			1.23	0.00903			1.22	-0.00913			1.23	-0.10703			1.23	-0.29792
			1.24	62.2062			1.24	24.3776			1.24	0.00912			1.23	-0.00949			1.24	-0.10732			1.24	-0.30198
			1.25	62.056			1.25	24.5501			1.25	0.00919			1.24	-0.01			1.25	-0.10772			1.25	-0.30953
			1.26	61.9059			1.26	24.7223			1.26	0.00925			1.25	-0.01061			1.26	-0.10822			1.26	-0.32076
			1.27	61.7557			1.27	24.8941			1.27	0.0093			1.26	-0.01046			1.27	-0.10871			1.27	-0.33454
			1.28	61.6057			1.28	25.0654			1.28	0.00933			1.27	-0.0103			1.28	-0.109			1.28	-0.34792
			1.29	61.4557			1.29	25.2363			1.29	0.00935			1.28	-0.01037			1.29	-0.10915			1.29	-0.36078
			1.3	61.3057			1.3	25.4068			1.3	0.00935			1.29	-0.0106			1.3	-0.10924			1.3	-0.37312
			1.31	61.1557			1.31	25.5769			1.31	0.00934			1.3	-0.01093			1.31	-0.10931			1.31	-0.38498
			1.32	61.0059			1.32	25.7466			1.32	0.00932			1.31	-0.01001			1.32	-0.1092			1.32	-0.39479
			1.33	60.8562			1.33	25.9158			1.33	0.00928			1.32	-0.00901			1.33	-0.10864			1.33	-0.3982
			1.34	60.7065			1.34	26.0846			1.34	0.00924			1.33	-0.00837			1.34	-0.10778			1.34	-0.39614
			1.35	60.5569			1.35	26.253			1.35	0.0092			1.34	-0.00792			1.35	-0.10677			1.35	-0.38982
			1.36	60.4072			1.36	26.421			1.36	0.00914			1.35	-0.00758			1.36	-0.10569			1.36	-0.38038
			1.37	60.2577			1.37	26.5886			1.37	0.00909			1.36	-0.00695			1.37	-0.10456			1.37	-0.36858
			1.38	60.1081			1.38	26.7558			1.38	0.00903			1.37	-0.00637			1.38	-0.10336			1.38	-0.35471
			1.39	59.9586			1.39	26.9225			1.39	0.00898			1.38	-0.00594			1.39	-0.10215			1.39	-0.33988
			1.4	59.809			1.4	27.0888			1.4	0.00891			1.39	-0.0056			1.4	-0.10097			1.4	-0.32507
			1.41	59.6595			1.41	27.2548			1.41	0.00885			1.4	-0.00531			1.41	-0.09983			1.41	-0.31095
			1.42	59.51			1.42	27.4203			1.42	0.00878			1.41	-0.00546			1.42	-0.0988			1.42	-0.29851
			1.43	59.3604			1.43	27.5854			1.43	0.00871			1.42	-0.00568			1.43	-0.098			1.43	-0.28945
			1.44	59.2109			1.44	27.7501			1.44	0.00863			1.43	-0.00578			1.44	-0.09735			1.44	-0.28354
			1.45	59.0615			1.45	27.9143			1.45	0.00855			1.44	-0.0058			1.45	-0.09678			1.45	-0.28009
			1.46	58.9121			1.46	28.0782			1.46	0.00846			1.45	-0.00576			1.46	-0.09625			1.46	-0.27827
			1.47	58.7628			1.47	28.2416			1.47	0.00835			1.46	-0.00578			1.47	-0.09574			1.47	-0.27728
			1.48	58.6135			1.48	28.4047			1.48	0.00825			1.47	-0.00577			1.48	-0.09524			1.48	-0.27656
			1.49	58.4644			1.49	28.5673			1.49	0.00813			1.48	-0.0057			1.49	-0.09473			1.49	-0.27532
			1.5	58.3153			1.5	28.7295			1.5	0.00801			1.49	-0.00559			1.5	-0.09422			1.5	-0.27294
			1.51	58.1662			1.51	28.8912			1.51	0.00788			1.5	-0.00544			1.51	-0.09369			1.51	-0.26901
			1.52	58.0173			1.52	29.0526			1.52	0.00775			1.51	-0.00515			1.52	-0.09314			1.52	-0.26313
			1.53	57.8684			1.53	29.2136			1.53	0.00761			1.52	-0.00483			1.53	-0.09254			1.53	-0.25487
			1.54	57.7195			1.54	29.3741			1.54	0.00747			1.53	-0.00453			1.54	-0.09193			1.54	-0.24444
			1.55	57.5706			1.55	29.5342			1.55	0.00733			1.54	-0.00423			1.55	-0.09131			1.55	-0.23224
			1.56	57.4218			1.56	29.6939			1.56	0.00719			1.55	-0.00394			1.56	-0.09072			1.56	-0.21875
			1.57	57.2729			1.57	29.8532			1.57	0.00705			1.56	-0.0039			1.57	-0.09022			1.57	-0.20484
			1.58	57.1239			1.58	30.0121			1.58	0.00691			1.57	-0.00388			1.58	-0.08985			1.58	-0.19173
			1.59	56.975			1.59	30.1705			1.59	0.00677			1.58	-0.00378			1.59	-0.0896			1.59	-0.17974
			1.6	56.8261			1.6	30.3286			1.6	0.00662			1.59	-0.00364			1.6	-0.08943			1.6	-0.16893
			1.61	56.6771			1.61	30.4862			1.61	0.00647			1.6	-0.00345			1.61	-0.08931			1.61	-0.15925
			1.62	56.5282			1.62	30.6435			1.62	0.00632			1.61	-0.00359			1.62	-0.08928			1.62	-0.151
			1.63	56.3792			1.63	30.8003			1.63	0.00617			1.62	-0.00375			1.63	-0.0894			1.63	-0.14491
			1.64	56.2303			1.64	30.9567			1.64	0.00601			1.63	-0.00383			1.64	-0.08962			1.64	-0.14063
			1.65	56.0813			1.65	31.1127			1.65	0.00585			1.64	-0.00384			1.65	-0.08991			1.65	-0.13767
			1.66	55.9324			1.66	31.2683			1.66	0.00568			1.65	-0.00383			1.66	-0.09024			1.66	-0.13556
			1.67	55.7835			1.67	31.4234			1.67	0.00551			1.66	-0.00385			1.67	-0.0906			1.67	-0.13389
			1.68	55.6347			1.68	31.5782			1.68	0.00533			1.67	-0.00388			1.68	-0.09099			1.68	-0.13234
			1.69	55.4859			1.69	31.7325			1.69	0.00515			1.68	-0.0039			1.69	-0.09141			1.69	-0.13066
			1.7	55.3371			1.7	31.8864			1.7	0.00497			1.69	-0.0039			1.7	-0.09186			1.7	-0.12864
			1.71	55.1883			1.71	32.0399			1.71	0.00478			1.7	-0.00389			1.71	-0.09233			1.71	-0.1262
			1.72	55.0395			1.72	32.193			1.72	0.00459			1.71	-0.00374			1.72	-0.09279			1.72	-0.12311
			1.73	54.8908			1.73	32.3457			1.73	0.00439			1.72	-0.00357			1.73	-0.09322			1.73	-0.11904
			1.74	54.7421			1.74	32.498			1.74	0.00419			1.73	-0.00342			1.74	-0.09363			1.74	-0.11415
			1.75	54.5933			1.75	32.6498			1.75	0.00399			1.74	-0.00328			1.75	-0.09404			1.75	-0.10868
			1.76	54.4446			1.76	32.8013			1.76	0.00379			1.75	-0.00314			1.76	-0.09444			1.76	-0.10288
			1.77	54.2959			1.77	32.9523			1.77	0.00359			1.76	-0.00298			1.77	-0.09486			1.77	-0.09699
			1.78	54.1471			1.78	33.1029			1.78	0.00339			1.77	-0.00281			1.78	-0.09527			1.78	-0.09115
			1.79	53.9984			1.79	33.2531			1.79	0.00318			1.78	-0.00265			1.79	-0.09568			1.79	-0.08555
			1.8	53.8496			1.8	33.4029			1.8	0.00298			1.79	-0.00251			1.8	-0.09609			1.8	-0.08033
			1.81	53.7009			1.81	33.5523			1.81	0.00277			1.8	-0.00237			1.81	-0.09651			1.81	-0.07557
			1.82	53.5522			1.82	33.7012			1.82	0.00256			1.81	-0.00222			1.82	-0.09692			1.82	-0.07128
			1.83	53.4035			1.83	33.8498			1.83	0.00235			1.82	-0.00208			1.83	-0.09732			1.83	-0.06744
			1.84	53.2548			1.84	33.9979			1.84	0.00213			1.83	-0.00195			1.84	-0.09772			1.84	-0.06398
			1.85	53.1062			1.85	34.1456			1.85	0.00192			1.84	-0.00183			1.85	-0.0981			1.85	-0.06083
			1.86	52.9575			1.86	34.2929			1.86	0.0017			1.85	-0.00171			1.86	-0.09848			1.86	-0.05792
			1.87	52.8089			1.87	34.4398			1.87	0.00149			1.86	-0.00152			1.87	-0.09883			1.87	-0.05501
			1.88	52.6604			1.88	34.5863			1.88	0.00127			1.87	-0.00133			1.88	-0.09914			1.88	-0.05185
			1.89	52.5118			1.89	34.7324			1.89	0.00105			1.88	-0.00117			1.89	-0.09941			1.89	-0.04837
			1.9	52.3633			1.9	34.878			1.9	8.26203E-4			1.89	-0.00101			1.9	-0.09966			1.9	-0.0446
			1.91	52.2149			1.91	35.0233			1.91	6.05624E-4			1.9	-0.000866898			1.91	-0.0999			1.91	-0.04056
			1.92	52.0664			1.92	35.1681			1.92	3.84892E-4			1.91	-0.000683868			1.92	-0.10011			1.92	-0.03637
			1.93	51.9181			1.93	35.3125			1.93	1.64328E-4			1.92	-0.000401078			1.93	-0.10027			1.93	-0.03176
			1.94	51.7697			1.94	35.4565			1.94	-5.55846e-05			1.93	-0.000112955			1.94	-0.10037			1.94	-0.02665
			1.95	51.6214			1.95	35.6001			1.95	-0.000274374			1.94	1.71499E-4			1.95	-0.1004			1.95	-0.02112
			1.96	51.4732			1.96	35.7433			1.96	-0.000491617			1.95	4.50142E-4			1.96	-0.10038			1.96	-0.01527
			1.97	51.325			1.97	35.8861			1.97	-0.000707263			1.96	6.66109E-4			1.97	-0.10032			1.97	-0.00953
			1.98	51.1769			1.98	36.0285			1.98	-0.000921121			1.97	0.00104			1.98	-0.1002			1.98	-0.00371
			1.99	51.0288			1.99	36.1704			1.99	-0.00113			1.98	0.00144			1.99	-0.09999			1.99	0.00245
			2	50.8809			2	36.312			2	-0.00134			1.99	0.00185			2	-0.09968			2	0.00892
			2.01	50.733			2.01	36.4531			2.01	-0.00155			2	0.00225			2.01	-0.09927			2.01	0.01576
			2.02	50.5852			2.02	36.5938			2.02	-0.00175			2.01	0.00253			2.02	-0.0988			2.02	0.0225
			2.03	50.4376			2.03	36.7341			2.03	-0.00195			2.02	0.003			2.03	-0.09825			2.03	0.02942
			2.04	50.29			2.04	36.874			2.04	-0.00214			2.03	0.00352			2.04	-0.09757			2.04	0.03701
			2.05	50.1426			2.05	37.0135			2.05	-0.00233			2.04	0.00406			2.05	-0.09675			2.05	0.04542
			2.06	49.9953			2.06	37.1526			2.06	-0.00251			2.05	0.00457			2.06	-0.0958			2.06	0.05476
			2.07	49.8482			2.07	37.2913			2.07	-0.00268			2.06	0.00484			2.07	-0.09477			2.07	0.06429
			2.08	49.7012			2.08	37.4296			2.08	-0.00285			2.07	0.00536			2.08	-0.09368			2.08	0.07417
			2.09	49.5543			2.09	37.5674			2.09	-0.00301			2.08	0.00593			2.09	-0.09246			2.09	0.08491
			2.1	49.4076			2.1	37.7049			2.1	-0.00317			2.09	0.0065			2.1	-0.0911			2.1	0.0965
			2.11	49.2611			2.11	37.8419			2.11	-0.00331			2.1	0.00703			2.11	-0.08963			2.11	0.1089
			2.12	49.1147			2.12	37.9786			2.12	-0.00344			2.11	0.00711			2.12	-0.08814			2.12	0.12076
			2.13	48.9685			2.13	38.1148			2.13	-0.00357			2.12	0.00748			2.13	-0.08667			2.13	0.13204
			2.14	48.8225			2.14	38.2506			2.14	-0.00369			2.13	0.00787			2.14	-0.08513			2.14	0.1431
			2.15	48.6766			2.15	38.386			2.15	-0.00379			2.14	0.00823			2.15	-0.08354			2.15	0.15384
			2.16	48.5309			2.16	38.5211			2.16	-0.00389			2.15	0.00852			2.16	-0.0819			2.16	0.16427
			2.17	48.3854			2.17	38.6557			2.17	-0.00398			2.16	0.00836			2.17	-0.08031			2.17	0.17327
			2.18	48.2401			2.18	38.7899			2.18	-0.00405			2.17	0.00837			2.18	-0.07883			2.18	0.18074
			2.19	48.0949			2.19	38.9237			2.19	-0.00412			2.18	0.00836			2.19	-0.0774			2.19	0.18702
			2.2	47.9498			2.2	39.0571			2.2	-0.00418			2.19	0.00827			2.2	-0.07603			2.2	0.19291
			2.21	47.8047			2.21	39.1901			2.21	-0.00423			2.2	0.00811			2.21	-0.07476			2.21	0.19859
			2.22	47.6596			2.22	39.3227			2.22	-0.00428			2.21	0.00789			2.22	-0.07361			2.22	0.20412
			2.23	47.5146			2.23	39.4549			2.23	-0.00431			2.22	0.00755			2.23	-0.07262			2.23	0.20937
			2.24	47.3695			2.24	39.5866			2.24	-0.00434			2.23	0.00703			2.24	-0.07186			2.24	0.21393
			2.25	47.2245			2.25	39.718			2.25	-0.00436			2.24	0.00634			2.25	-0.07138			2.25	0.21712
			2.26	47.0795			2.26	39.849			2.26	-0.00438			2.25	0.00549			2.26	-0.07124			2.26	0.21817
			2.27	46.9346			2.27	39.9796			2.27	-0.00439			2.26	0.00445			2.27	-0.07149			2.27	0.21641
			2.28	46.7896			2.28	40.1097			2.28	-0.00441			2.27	0.00378			2.28	-0.07219			2.28	0.20977
			2.29	46.6445			2.29	40.2395			2.29	-0.00442			2.28	0.00172			2.29	-0.07336			2.29	0.19619
			2.3	46.4995			2.3	40.3689			2.3	-0.00444			2.29	4.76755E-4			2.3	-0.07496			2.3	0.17499
			2.31	46.3544			2.31	40.4979			2.31	-0.00447			2.3	-0.00179			2.31	-0.07684			2.31	0.14716
			2.32	46.2094			2.32	40.6265			2.32	-0.00451			2.31	-0.000917912			2.32	-0.07883			2.32	0.11445
			2.33	46.0644			2.33	40.7546			2.33	-0.00456			2.32	-0.00152			2.33	-0.08058			2.33	0.08027
			2.34	45.9194			2.34	40.8824			2.34	-0.00462			2.33	-0.00228			2.34	-0.08231			2.34	0.04376
			2.35	45.7744			2.35	41.0098			2.35	-0.0047			2.34	-0.00306			2.35	-0.08401			2.35	0.00577
			2.36	45.6295			2.36	41.1367			2.36	-0.00478			2.35	-0.00744			2.36	-0.08568			2.36	-0.03282
			2.37	45.4845			2.37	41.2633			2.37	-0.00487			2.36	-0.00318			2.37	-0.08748			2.37	-0.07245
			2.38	45.3394			2.38	41.3894			2.38	-0.00497			2.37	-0.00286			2.38	-0.08817			2.38	-0.10238
			2.39	45.1942			2.39	41.5151			2.39	-0.00508			2.38	-0.00349			2.39	-0.0887			2.39	-0.13015
			2.4	45.0489			2.4	41.6405			2.4	-0.0052			2.39	-0.00439			2.4	-0.08931			2.4	-0.15795
			2.41	44.9035			2.41	41.7654			2.41	-0.00532			2.4	-0.00904			2.41	-0.09009			2.41	-0.18682
			2.42	44.758			2.42	41.8899			2.42	-0.00546			2.41	-0.00517			2.42	-0.0913			2.42	-0.21944
			2.43	44.6123			2.43	42.014			2.43	-0.0056			2.42	-0.00485			2.43	-0.09149			2.43	-0.2444
			2.44	44.4664			2.44	42.1378			2.44	-0.00576			2.43	-0.00562			2.44	-0.09158			2.44	-0.26969
			2.45	44.3205			2.45	42.2611			2.45	-0.00592			2.44	-0.00683			2.45	-0.09189			2.45	-0.29818
			2.46	44.1744			2.46	42.384			2.46	-0.0061			2.45	-0.00847			2.46	-0.0925			2.46	-0.33116
			2.47	44.0284			2.47	42.5065			2.47	-0.00629			2.46	-0.00976			2.47	-0.09349			2.47	-0.36945
			2.48	43.8822			2.48	42.6286			2.48	-0.00651			2.47	-0.01138			2.48	-0.09475			2.48	-0.41236
			2.49	43.7361			2.49	42.7503			2.49	-0.00675			2.48	-0.01323			2.49	-0.09638			2.49	-0.46057
			2.5	43.59			2.5	42.8716			2.5	-0.00701			2.49	-0.01526			2.5	-0.09842			2.5	-0.51431
			2.51	43.4439			2.51	42.9924			2.51	-0.0073			2.5	-0.02052			2.51	-0.1009			2.51	-0.57362
			2.52	43.2977			2.52	43.1129			2.52	-0.00762			2.51	-0.00865			2.52	-0.10176			2.52	-0.61941
			2.53	43.1514			2.53	43.233			2.53	-0.00796			2.52	-0.00328			2.53	-0.09844			2.53	-0.62711
			2.54	43.0051			2.54	43.3526			2.54	-0.00828			2.53	-0.00106			2.54	-0.09348			2.54	-0.61362
			2.55	42.8589			2.55	43.4718			2.55	-0.0086			2.54	-0.000375712			2.55	-0.08806			2.55	-0.58794
			2.56	42.7125			2.56	43.5907			2.56	-0.0089			2.55	0.0032			2.56	-0.08281			2.56	-0.55609
			2.57	42.5663			2.57	43.7091			2.57	-0.00918			2.56	0.00229			2.57	-0.07674			2.57	-0.50952
			2.58	42.4202			2.58	43.8271			2.58	-0.00945			2.57	0.00265			2.58	-0.07108			2.58	-0.45835
			2.59	42.2742			2.59	43.9447			2.59	-0.0097			2.58	0.00312			2.59	-0.06575			2.59	-0.40324
			2.6	42.1282			2.6	44.0619			2.6	-0.00993			2.59	0.00348			2.6	-0.06078			2.6	-0.3461
			2.61	41.9821			2.61	44.1787			2.61	-0.01014			2.6	-3.63437e-05			2.61	-0.05622			2.61	-0.28937
			2.62	41.8359			2.62	44.2951			2.62	-0.01035			2.61	-0.0019			2.62	-0.0537			2.62	-0.25231
			2.63	41.6892			2.63	44.4111			2.63	-0.01056			2.62	-0.0078			2.63	-0.05393			2.63	-0.24645
			2.64	41.5424			2.64	44.5267			2.64	-0.0108			2.63	-0.01561			2.64	-0.0574			2.64	-0.28066
			2.65	41.3959			2.65	44.642			2.65	-0.01108			2.64	-0.0257			2.65	-0.06479			2.65	-0.36048
			2.66	41.2506			2.66	44.7569			2.66	-0.01142			2.65	-0.03449			2.66	-0.07678			2.66	-0.48745
			2.67	41.1051			2.67	44.8713			2.67	-0.01183			2.66	-0.01404			2.67	-0.08319			2.67	-0.58347
			2.68	40.9595			2.68	44.9853			2.68	-0.01226			2.67	-0.00475			2.68	-0.08144			2.68	-0.6169
			2.69	40.8143			2.69	45.0988			2.69	-0.0127			2.68	-0.000314351			2.69	-0.07633			2.69	-0.61137
			2.7	40.6694			2.7	45.212			2.7	-0.01312			2.69	0.00202			2.7	-0.06983			2.7	-0.57738
			2.71	40.5247			2.71	45.3247			2.71	-0.01351			2.7	9.76148E-4			2.71	-0.06291			2.71	-0.52143
			2.72	40.38			2.72	45.437			2.72	-0.01388			2.71	0.00438			2.72	-0.0567			2.72	-0.45297
			2.73	40.2351			2.73	45.5489			2.73	-0.01421			2.72	0.00587			2.73	-0.0501			2.73	-0.36696
			2.74	40.0899			2.74	45.6604			2.74	-0.01451			2.73	0.00655			2.74	-0.0439			2.74	-0.27424
			2.75	39.9445			2.75	45.7715			2.75	-0.01477			2.74	0.00695			2.75	-0.03836			2.75	-0.18102
			2.76	39.7987			2.76	45.8822			2.76	-0.015			2.75	0.01108			2.76	-0.03353			2.76	-0.09169
			2.77	39.6528			2.77	45.9926			2.77	-0.0152			2.76	0.00564			2.77	-0.02858			2.77	-0.00536
			2.78	39.5067			2.78	46.1025			2.78	-0.01539			2.77	8.43139E-4			2.78	-0.02734			2.78	0.0446
			2.79	39.3606			2.79	46.2121			2.79	-0.01558			2.78	-0.00223			2.79	-0.02838			2.79	0.06296
			2.8	39.2144			2.8	46.3213			2.8	-0.01578			2.79	-0.00439			2.8	-0.0308			2.8	0.05513
			2.81	39.0684			2.81	46.4301			2.81	-0.016			2.8	-0.00945			2.81	-0.03394			2.81	0.02708
			2.82	38.9226			2.82	46.5385			2.82	-0.01626			2.81	-0.01235			2.82	-0.03923			2.82	-0.03067
			2.83	38.7771			2.83	46.6465			2.83	-0.01655			2.82	-0.01888			2.83	-0.0466			2.83	-0.1159
			2.84	38.6321			2.84	46.754			2.84	-0.01689			2.83	-0.02618			2.84	-0.0567			2.84	-0.22884
			2.85	38.4878			2.85	46.8612			2.85	-0.01729			2.84	-0.03205			2.85	-0.06911			2.85	-0.36189
			2.86	38.3442			2.86	46.9679			2.86	-0.01777			2.85	-0.0318			2.86	-0.08254			2.86	-0.50275
			2.87	38.1998			2.87	47.0742			2.87	-0.01828			2.86	9.88517E-5			2.87	-0.08385			2.87	-0.55334
			2.88	38.0558			2.88	47.1801			2.88	-0.01878			2.87	0.00826			2.88	-0.07594			2.88	-0.51447
			2.89	37.9121			2.89	47.2855			2.89	-0.01924			2.88	0.01048			2.89	-0.06625			2.89	-0.43521
			2.9	37.7678			2.9	47.3905			2.9	-0.01965			2.89	0.01115			2.9	-0.05674			2.9	-0.33419
			2.91	37.6229			2.91	47.4951			2.91	-0.01999			2.9	0.00754			2.91	-0.04806			2.91	-0.21901
			2.92	37.4774			2.92	47.5993			2.92	-0.02029			2.91	0.00919			2.92	-0.04145			2.92	-0.10507
			2.93	37.3314			2.93	47.7031			2.93	-0.02055			2.92	0.00864			2.93	-0.03625			2.93	0.00522
			2.94	37.185			2.94	47.8066			2.94	-0.02077			2.93	0.00846			2.94	-0.03229			2.94	0.10399
			2.95	37.0384			2.95	47.9097			2.95	-0.02097			2.94	0.00851			2.95	-0.02923			2.95	0.18626
			2.96	36.8918			2.96	48.0124			2.96	-0.02114			2.95	0.01181			2.96	-0.0268			2.96	0.2496
			2.97	36.7453			2.97	48.1147			2.97	-0.02131			2.96	0.00615			2.97	-0.02415			2.97	0.29609
			2.98	36.5989			2.98	48.2167			2.98	-0.02147			2.97	-6.23584e-05			2.98	-0.02561			2.98	0.29224
			2.99	36.4526			2.99	48.3182			2.99	-0.02166			2.98	-0.00602			2.99	-0.03026			2.99	0.24306
			3	36.3068			3	48.4194			3	-0.02188			2.99	-0.01223			3	-0.03766			3	0.15499
			3.01	36.1617			3.01	48.5201			3.01	-0.02216			3	-0.02166			3.01	-0.04755			3.01	0.03636
			3.02	36.0172			3.02	48.6205			3.02	-0.02249			3.01	-0.01686			3.02	-0.05846			3.02	-0.0965
			3.03	35.8728			3.03	48.7204			3.03	-0.02288			3.02	-0.01406			3.03	-0.06647			3.03	-0.21209
			3.04	35.7286			3.04	48.8198			3.04	-0.02331			3.03	-0.01203			3.04	-0.0724			3.04	-0.3086
			3.05	35.5845			3.05	48.9188			3.05	-0.02377			3.04	-0.01045			3.05	-0.07664			3.05	-0.38385
			3.06	35.4404			3.06	49.0175			3.06	-0.02425			3.05	-0.00569			3.06	-0.07954			3.06	-0.43758
			3.07	35.2965			3.07	49.1157			3.07	-0.02472			3.06	0.00588			3.07	-0.07591			3.07	-0.42534
			3.08	35.153			3.08	49.2134			3.08	-0.02516			3.07	0.01013			3.08	-0.06749			3.08	-0.35396
			3.09	35.0092			3.09	49.3108			3.09	-0.02555			3.08	0.01136			3.09	-0.05841			3.09	-0.25693
			3.1	34.8646			3.1	49.4077			3.1	-0.02588			3.09	0.01178			3.1	-0.04988			3.1	-0.14646
			3.11	34.7193			3.11	49.5042			3.11	-0.02616			3.1	0.00936			3.11	-0.04224			3.11	-0.02969
			3.12	34.5734			3.12	49.6004			3.12	-0.0264			3.11	0.00985			3.12	-0.03656			3.12	0.07872
			3.13	34.427			3.13	49.6962			3.13	-0.02661			3.12	0.00811			3.13	-0.0328			3.13	0.17218
			3.14	34.2804			3.14	49.7916			3.14	-0.02679			3.13	0.00697			3.14	-0.03045			3.14	0.24497
			3.15	34.1338			3.15	49.8867			3.15	-0.02696			3.14	0.00598			3.15	-0.02918			3.15	0.29364
			3.16	33.9873			3.16	49.9814			3.16	-0.02712			3.15	0.00615			3.16	-0.02869			3.16	0.31662
			3.17	33.8407			3.17	50.0757			3.17	-0.02729			3.16	9.77004E-4			3.17	-0.02857			3.17	0.31318
			3.18	33.6943			3.18	50.1696			3.18	-0.02747			3.17	-0.00508			3.18	-0.03249			3.18	0.26174
			3.19	33.5484			3.19	50.263			3.19	-0.02769			3.18	-0.01172			3.19	-0.04001			3.19	0.16983
			3.2	33.4031			3.2	50.3561			3.2	-0.02796			3.19	-0.01815			3.2	-0.0508			3.2	0.04627
			3.21	33.2588			3.21	50.4487			3.21	-0.02829			3.2	-0.02334			3.21	-0.06412			3.21	-0.09693
			3.22	33.1147			3.22	50.541			3.22	-0.02869			3.21	-0.01361			3.22	-0.07573			3.22	-0.22947
			3.23	32.9703			3.23	50.6328			3.23	-0.02913			3.22	-0.00742			3.23	-0.08052			3.23	-0.31447
			3.24	32.826			3.24	50.7241			3.24	-0.02958			3.23	-0.00383			3.24	-0.08148			3.24	-0.36235
			3.25	32.6818			3.25	50.8151			3.25	-0.03003			3.24	-0.00182			3.25	-0.08033			3.25	-0.38061
			3.26	32.5374			3.26	50.9056			3.26	-0.03048			3.25	0.00141			3.26	-0.07816			3.26	-0.37603
			3.27	32.3933			3.27	50.9957			3.27	-0.0309			3.26	0.0047			3.27	-0.07222			3.27	-0.32749
			3.28	32.2495			3.28	51.0854			3.28	-0.03128			3.27	0.00677			3.28	-0.06405			3.28	-0.24483
			3.29	32.1052			3.29	51.1747			3.29	-0.03161			3.28	0.0077			3.29	-0.05574			3.29	-0.1484
			3.3	31.9602			3.3	51.2636			3.3	-0.03189			3.29	0.00823			3.3	-0.048			3.3	-0.04655
			3.31	31.8148			3.31	51.3521			3.31	-0.03213			3.3	0.00492			3.31	-0.04097			3.31	0.05539
			3.32	31.6688			3.32	51.4402			3.32	-0.03233			3.31	0.00485			3.32	-0.03559			3.32	0.14521
			3.33	31.5226			3.33	51.528			3.33	-0.03251			3.32	0.00176			3.33	-0.03304			3.33	0.21087
			3.34	31.3763			3.34	51.6154			3.34	-0.03269			3.33	-0.0021			3.34	-0.03289			3.34	0.24646
			3.35	31.2297			3.35	51.7024			3.35	-0.03287			3.34	-0.00711			3.35	-0.03514			3.35	0.24442
			3.36	31.0831			3.36	51.7891			3.36	-0.03307			3.35	-0.01058			3.36	-0.03997			3.36	0.20301
			3.37	30.9367			3.37	51.8753			3.37	-0.0333			3.36	-0.01837			3.37	-0.04816			3.37	0.11988
			3.38	30.7913			3.38	51.9611			3.38	-0.03359			3.37	-0.02326			3.38	-0.06329			3.38	-0.01743
			3.39	30.6475			3.39	52.0465			3.39	-0.03396			3.38	-0.02592			3.39	-0.08491			3.39	-0.19635
			3.4	30.5054			3.4	52.1315			3.4	-0.03443			3.39	-0.027			3.4	-0.11104			3.4	-0.39807
			3.41	30.3646			3.41	52.2161			3.41	-0.03501			3.4	-0.029			3.41	-0.13876			3.41	-0.60279
			3.42	30.2209			3.42	52.3002			3.42	-0.03565			3.41	-0.000792247			3.42	-0.1439			3.42	-0.68918
			3.43	30.0772			3.43	52.3839			3.43	-0.03628			3.42	0.00774			3.43	-0.13316			3.43	-0.66071
			3.44	29.9338			3.44	52.4672			3.44	-0.03686			3.43	0.01062			3.44	-0.11923			3.44	-0.58341
			3.45	29.79			3.45	52.55			3.45	-0.03738			3.44	0.01158			3.45	-0.10518			3.45	-0.47988
			3.46	29.6457			3.46	52.6324			3.46	-0.03783			3.45	0.01563			3.46	-0.09206			3.46	-0.35991
			3.47	29.5008			3.47	52.7145			3.47	-0.03821			3.46	0.01302			3.47	-0.08156			3.47	-0.24012
			3.48	29.3554			3.48	52.7962			3.48	-0.03855			3.47	0.011			3.48	-0.07252			3.48	-0.12195
			3.49	29.2096			3.49	52.8775			3.49	-0.03883			3.48	0.01			3.49	-0.06486			3.49	-0.01371
			3.5	29.0635			3.5	52.9584			3.5	-0.03908			3.49	0.00971			3.5	-0.05824			3.5	0.07934
			3.51	28.9174			3.51	53.0389			3.51	-0.03931			3.5	0.0061			3.51	-0.05231			3.51	0.15454
			3.52	28.7712			3.52	53.1191			3.52	-0.03951			3.51	0.00493			3.52	-0.04625			3.52	0.21274
			3.53	28.6252			3.53	53.1989			3.53	-0.03972			3.52	-0.00057111			3.53	-0.04418			3.53	0.23059
			3.54	28.4793			3.54	53.2783			3.54	-0.03993			3.53	-0.00918			3.54	-0.04582			3.54	0.20515
			3.55	28.3335			3.55	53.3573			3.55	-0.04018			3.54	-0.02249			3.55	-0.05136			3.55	0.13712
			3.56	28.1882			3.56	53.4359			3.56	-0.04048			3.55	-0.03885			3.56	-0.06116			3.56	0.03061
			3.57	28.0436			3.57	53.5141			3.57	-0.04083			3.56	-0.022			3.57	-0.07511			3.57	-0.1061
			3.58	27.8994			3.58	53.5918			3.58	-0.04125			3.57	-0.01163			3.58	-0.08898			3.58	-0.24494
			3.59	27.7556			3.59	53.6691			3.59	-0.04174			3.58	-0.00545			3.59	-0.10256			3.59	-0.37846
			3.6	27.612			3.6	53.746			3.6	-0.04227			3.59	-0.00182			3.6	-0.11537			3.6	-0.49981
			3.61	27.4684			3.61	53.8225			3.61	-0.04286			3.6	6.85567E-4			3.61	-0.12709			3.61	-0.60458
			3.62	27.3247			3.62	53.8986			3.62	-0.04345			3.61	0.00807			3.62	-0.12247			3.62	-0.60196
			3.63	27.1816			3.63	53.9742			3.63	-0.044			3.62	0.0111			3.63	-0.10798			3.63	-0.51663
			3.64	27.0379			3.64	54.0494			3.64	-0.04448			3.63	0.01222			3.64	-0.09219			3.64	-0.40086
			3.65	26.8936			3.65	54.1242			3.65	-0.04489			3.64	0.01266			3.65	-0.07717			3.65	-0.26798
			3.66	26.7485			3.66	54.1985			3.66	-0.04523			3.65	0.01231			3.66	-0.06351			3.66	-0.1263
			3.67	26.6026			3.67	54.2725			3.67	-0.04551			3.66	0.01217			3.67	-0.0488			3.67	0.02811
			3.68	26.4562			3.68	54.3462			3.68	-0.04573			3.67	0.011			3.68	-0.03784			3.68	0.16267
			3.69	26.3094			3.69	54.4194			3.69	-0.0459			3.68	0.01059			3.69	-0.02909			3.69	0.27608
			3.7	26.1624			3.7	54.4923			3.7	-0.04605			3.69	0.01057			3.7	-0.0214			3.7	0.36768
			3.71	26.0155			3.71	54.5648			3.71	-0.04617			3.7	0.00983			3.71	-0.01404			3.71	0.4378
			3.72	25.8688			3.72	54.6369			3.72	-0.04628			3.71	0.00817			3.72	-0.00838			3.72	0.47803
			3.73	25.7225			3.73	54.7087			3.73	-0.04639			3.72	0.00493			3.73	-0.00391			3.73	0.4921
			3.74	25.5769			3.74	54.7801			3.74	-0.0465			3.73	9.37183E-4			3.74	-0.000795213			3.74	0.48044
			3.75	25.4319			3.75	54.851			3.75	-0.04663			3.74	-0.00377			3.75	1.38722E-4			3.75	0.44169
			3.76	25.2873			3.76	54.9216			3.76	-0.04678			3.75	-0.00655			3.76	-0.00261			3.76	0.36957
			3.77	25.1431			3.77	54.9917			3.77	-0.04695			3.76	-0.00432			3.77	-0.00951			3.77	0.26885
			3.78	24.9996			3.78	55.0614			3.78	-0.04717			3.77	-0.00162			3.78	-0.02023			3.78	0.14913
			3.79	24.8567			3.79	55.1307			3.79	-0.04744			3.78	3.6544E-4			3.79	-0.03472			3.79	0.0176
			3.8	24.7144			3.8	55.1996			3.8	-0.04777			3.79	0.00171			3.8	-0.05245			3.8	-0.11816
			3.81	24.5726			3.81	55.268			3.81	-0.04815			3.8	-0.000626262			3.81	-0.07277			3.81	-0.25238
			3.82	24.4299			3.82	55.336			3.82	-0.04856			3.81	0.00478			3.82	-0.07657			3.82	-0.29579
			3.83	24.2875			3.83	55.4036			3.83	-0.04895			3.82	0.00769			3.83	-0.06732			3.83	-0.25119
			3.84	24.1447			3.84	55.4708			3.84	-0.04929			3.83	0.00922			3.84	-0.05503			3.84	-0.1701
			3.85	24.0012			3.85	55.5376			3.85	-0.04957			3.84	0.01014			3.85	-0.04234			3.85	-0.06851
			3.86	23.857			3.86	55.6039			3.86	-0.0498			3.85	0.01454			3.86	-0.03018			3.86	0.04462
			3.87	23.7121			3.87	55.6699			3.87	-0.04997			3.86	0.01215			3.87	-0.02086			3.87	0.15197
			3.88	23.5666			3.88	55.7355			3.88	-0.05009			3.87	0.01032			3.88	-0.01265			3.88	0.25432
			3.89	23.4207			3.89	55.8007			3.89	-0.05018			3.88	0.0093			3.89	-0.00538			3.89	0.34495
			3.9	23.2745			3.9	55.8656			3.9	-0.05023			3.89	0.00881			3.9	0.00134			3.9	0.42002
			3.91	23.1281			3.91	55.9301			3.91	-0.05027			3.9	0.00491			3.91	0.00784			3.91	0.47796
			3.92	22.9819			3.92	55.9942			3.92	-0.05029			3.91	0.00267			3.92	0.01272			3.92	0.51128
			3.93	22.8358			3.93	56.0579			3.93	-0.05031			3.92	-0.00354			3.93	0.01588			3.93	0.52027
			3.94	22.6902			3.94	56.1212			3.94	-0.05033			3.93	-0.01311			3.94	0.017			3.94	0.50401
			3.95	22.5446			3.95	56.1841			3.95	-0.05037			3.94	-0.02718			3.95	0.01534			3.95	0.45864
			3.96	22.3993			3.96	56.2466			3.96	-0.05044			3.95	-0.04403			3.96	0.00998			3.96	0.38425
			3.97	22.2543			3.97	56.3086			3.97	-0.05053			3.96	-0.00499			3.97	0.00307			3.97	0.29711
			3.98	22.1098			3.98	56.3703			3.98	-0.05066			3.97	0.00671			3.98	-0.00438			3.98	0.20898
			3.99	21.9656			3.99	56.4315			3.99	-0.05082			3.98	0.01127			3.99	-0.01186			3.99	0.12706
			4	21.8217			4	56.4923			4	-0.051			3.99	0.01304			4	-0.01915			4	0.05566
			4.01	21.6778			4.01	56.5527			4.01	-0.0512			4	0.01269			4.01	-0.02623			4.01	-0.00349
			4.02	21.5343			4.02	56.6127			4.02	-0.05141			4.01	0.01362			4.02	-0.02857			4.02	-0.02578
			4.03	21.3911			4.03	56.6723			4.03	-0.0516			4.02	0.01408			4.03	-0.02235			4.03	0.00706
			4.04	21.2477			4.04	56.7314			4.04	-0.05176			4.03	0.0143			4.04	-0.0129			4.04	0.06784
			4.05	21.1039			4.05	56.7902			4.05	-0.05188			4.04	0.01451			4.05	-0.00235			4.05	0.14372
			4.06	20.9596			4.06	56.8486			4.06	-0.05195			4.05	0.01105			4.06	0.00839			4.06	0.22739
			4.07	20.8149			4.07	56.9065			4.07	-0.05198			4.06	0.01232			4.07	0.02049			4.07	0.31897
			4.08	20.6698			4.08	56.9641			4.08	-0.05196			4.07	0.01163			4.08	0.03094			4.08	0.4021
			4.09	20.5245			4.09	57.0213			4.09	-0.05191			4.08	0.01111			4.09	0.04018			4.09	0.47449
			4.1	20.3789			4.1	57.0781			4.1	-0.05184			4.09	0.01043			4.1	0.04867			4.1	0.53505
			4.11	20.2333			4.11	57.1345			4.11	-0.05174			4.1	0.01036			4.11	0.05683			4.11	0.58378
			4.12	20.0877			4.12	57.1906			4.12	-0.05163			4.11	0.00652			4.12	0.06171			4.12	0.60819
			4.13	19.9423			4.13	57.2462			4.13	-0.05152			4.12	0.001			4.13	0.06249			4.13	0.60419
			4.14	19.7966			4.14	57.3015			4.14	-0.05142			4.13	-0.00635			4.14	0.05644			4.14	0.55406
			4.15	19.651			4.15	57.3563			4.15	-0.05137			4.14	-0.01607			4.15	0.03677			4.15	0.43368
			4.16	19.5086			4.16	57.4108			4.16	-0.0514			4.15	-0.02848			4.16	-0.01128			4.16	0.21278
			4.17	19.3651			4.17	57.4648			4.17	-0.05155			4.16	-0.00388			4.17	-0.0457			4.17	0.02731
			4.18	19.2203			4.18	57.5184			4.18	-0.05175			4.17	0.00534			4.18	-0.05022			4.18	-0.05218
			4.19	19.0762			4.19	57.5716			4.19	-0.05195			4.18	0.00941			4.19	-0.0439			4.19	-0.07419
			4.2	18.9325			4.2	57.6244			4.2	-0.05212			4.19	0.01126			4.2	-0.03286			4.2	-0.05767
			4.21	18.7891			4.21	57.6767			4.21	-0.05226			4.2	0.01346			4.21	-0.01993			4.21	-0.01352
			4.22	18.6455			4.22	57.7287			4.22	-0.05235			4.21	0.01412			4.22	-0.00492			4.22	0.05527
			4.23	18.5015			4.23	57.7802			4.23	-0.05238			4.22	0.0146			4.23	0.0116			4.23	0.14341
			4.24	18.3572			4.24	57.8313			4.24	-0.05237			4.23	0.0148			4.24	0.02799			4.24	0.24197
			4.25	18.2125			4.25	57.882			4.25	-0.05229			4.24	0.01498			4.25	0.04366			4.25	0.34459
			4.26	18.0673			4.26	57.9323			4.26	-0.05217			4.25	0.01144			4.26	0.05855			4.26	0.44632
			4.27	17.9218			4.27	57.9823			4.27	-0.05202			4.26	0.01178			4.27	0.07079			4.27	0.5352
			4.28	17.7761			4.28	58.0319			4.28	-0.05183			4.27	0.00912			4.28	0.08108			4.28	0.60807
			4.29	17.6303			4.29	58.0811			4.29	-0.05163			4.28	0.00543			4.29	0.09027			4.29	0.66223
			4.3	17.4847			4.3	58.1299			4.3	-0.05142			4.29	-0.00181			4.3	0.09883			4.3	0.69629
			4.31	17.3394			4.31	58.1783			4.31	-0.0512			4.3	-0.01965			4.31	0.10683			4.31	0.71027
			4.32	17.1943			4.32	58.2263			4.32	-0.05099			4.31	-0.03168			4.32	0.10951			4.32	0.69014
			4.33	17.0489			4.33	58.274			4.33	-0.05079			4.32	-0.0459			4.33	0.10576			4.33	0.62694
			4.34	16.9034			4.34	58.3212			4.34	-0.05064			4.33	-0.05638			4.34	0.08192			4.34	0.47848
			4.35	16.7672			4.35	58.3681			4.35	-0.05061			4.34	-0.05981			4.35	-0.00325			4.35	0.19157
			4.36	16.6449			4.36	58.4145			4.36	-0.05077			4.35	-0.05653			4.36	-0.12264			4.36	-0.08962
			4.37	16.5038			4.37	58.4606			4.37	-0.05105			4.36	0.01832			4.37	-0.12831			4.37	-0.15661
			4.38	16.3609			4.38	58.5062			4.38	-0.05129			4.37	0.03036			4.38	-0.10157			4.38	-0.11795
			4.39	16.2178			4.39	58.5513			4.39	-0.05146			4.38	0.02363			4.39	-0.06714			4.39	-0.03253
			4.4	16.0741			4.4	58.5961			4.4	-0.05155			4.39	0.02174			4.4	-0.03633			4.4	0.06777
			4.41	15.9301			4.41	58.6405			4.41	-0.05156			4.4	0.01755			4.41	-0.00826			4.41	0.17909
			4.42	15.7857			4.42	58.6844			4.42	-0.05149			4.41	0.01683			4.42	0.01561			4.42	0.28885
			4.43	15.6409			4.43	58.728			4.43	-0.05136			4.42	0.01639			4.43	0.0376			4.43	0.39527
			4.44	15.4957			4.44	58.7713			4.44	-0.05117			4.43	0.01621			4.44	0.0581			4.44	0.49217
			4.45	15.3503			4.45	58.8141			4.45	-0.05093			4.44	0.01626			4.45	0.07755			4.45	0.57542
			4.46	15.2048			4.46	58.8565			4.46	-0.05066			4.45	0.01442			4.46	0.09639			4.46	0.64309
			4.47	15.0593			4.47	58.8986			4.47	-0.05037			4.46	0.01522			4.47	0.11156			4.47	0.68497
			4.48	14.9138			4.48	58.9403			4.48	-0.05007			4.47	0.016			4.48	0.12626			4.48	0.70994
			4.49	14.7686			4.49	58.9816			4.49	-0.04977			4.48	0.01672			4.49	0.14113			4.49	0.72095
			4.5	14.6237			4.5	59.0224			4.5	-0.04946			4.49	0.01735			4.5	0.1562			4.5	0.7207
			4.51	14.4792			4.51	59.0629			4.51	-0.04916			4.5	0.01662			4.51	0.17126			4.51	0.7123
			4.52	14.335			4.52	59.103			4.52	-0.04886			4.51	0.01699			4.52	0.18688			4.52	0.70132
			4.53	14.1913			4.53	59.1427			4.53	-0.04857			4.52	0.01741			4.53	0.2004			4.53	0.68428
			4.54	14.0476			4.54	59.1819			4.54	-0.04828			4.53	0.0177			4.54	0.21049			4.54	0.65734
			4.55	13.9035			4.55	59.2208			4.55	-0.04799			4.54	0.01787			4.55	0.21479			4.55	0.61313
			4.56	13.7589			4.56	59.2592			4.56	-0.04773			4.55	0.01462			4.56	0.20869			4.56	0.53963
			4.57	13.6142			4.57	59.2972			4.57	-0.0475			4.56	0.01497			4.57	0.17745			4.57	0.40217
			4.58	13.4721			4.58	59.3348			4.58	-0.04736			4.57	0.01406			4.58	0.10515			4.58	0.18234
			4.59	13.3364			4.59	59.3721			4.59	-0.04736			4.58	0.01278			4.59	-0.00621			4.59	-0.0778
			4.6	13.2031			4.6	59.4089			4.6	-0.04752			4.59	0.01071			4.6	-0.12434			4.6	-0.32499
			4.61	13.0701			4.61	59.4454			4.61	-0.04783			4.6	0.00619			4.61	-0.23918			4.61	-0.55203
			4.62	12.9273			4.62	59.4815			4.62	-0.04819			4.61	-0.00795			4.62	-0.23042			4.62	-0.53093
			4.63	12.7834			4.63	59.5171			4.63	-0.04848			4.62	-0.0728			4.63	-0.19185			4.63	-0.42488
			4.64	12.6392			4.64	59.5523			4.64	-0.04866			4.63	-0.09797			4.64	-0.14961			4.64	-0.29529
			4.65	12.4944			4.65	59.5872			4.65	-0.04875			4.64	-0.09195			4.65	-0.11033			4.65	-0.16069
			4.66	12.3491			4.66	59.6216			4.66	-0.04875			4.65	-0.08301			4.66	-0.07373			4.66	-0.02764
			4.67	12.2036			4.67	59.6557			4.67	-0.04867			4.66	0.02095			4.67	-0.04262			4.67	0.09137
			4.68	12.0578			4.68	59.6894			4.68	-0.04852			4.67	0.02904			4.68	-0.01359			4.68	0.19886
			4.69	11.912			4.69	59.7227			4.69	-0.04832			4.68	0.0276			4.69	0.01374			4.69	0.29224
			4.7	11.7661			4.7	59.7556			4.7	-0.04809			4.69	0.02636			4.7	0.03984			4.7	0.37081
			4.71	11.6204			4.71	59.7881			4.71	-0.04783			4.7	0.02102			4.71	0.06519			4.71	0.43546
			4.72	11.4748			4.72	59.8202			4.72	-0.04756			4.71	0.01987			4.72	0.08415			4.72	0.47485
			4.73	11.3296			4.73	59.8519			4.73	-0.0473			4.72	0.01877			4.73	0.10411			4.73	0.50665
			4.74	11.1846			4.74	59.8832			4.74	-0.04704			4.73	0.01785			4.74	0.12539			4.74	0.53371
			4.75	11.0399			4.75	59.9141			4.75	-0.04678			4.74	0.01714			4.75	0.14825			4.75	0.55873
			4.76	10.8955			4.76	59.9445			4.76	-0.04652			4.75	0.01288			4.76	0.17285			4.76	0.58391
			4.77	10.7513			4.77	59.9746			4.77	-0.04626			4.76	0.01304			4.77	0.19293			4.77	0.59798
			4.78	10.6073			4.78	60.0043			4.78	-0.04599			4.77	0.01335			4.78	0.21541			4.78	0.61592
			4.79	10.4634			4.79	60.0335			4.79	-0.04572			4.78	0.01378			4.79	0.24014			4.79	0.63795
			4.8	10.3197			4.8	60.0624			4.8	-0.04543			4.79	0.01429			4.8	0.26693			4.8	0.66377
			4.81	10.1759			4.81	60.0909			4.81	-0.04512			4.8	0.01259			4.81	0.29555			4.81	0.69271
			4.82	10.0321			4.82	60.1189			4.82	-0.04479			4.81	0.01331			4.82	0.32384			4.82	0.7202
			4.83	9.8883			4.83	60.1466			4.83	-0.04443			4.82	0.01397			4.83	0.35361			4.83	0.74915
			4.84	9.74443			4.84	60.1738			4.84	-0.04405			4.83	0.01453			4.84	0.38464			4.84	0.7786
			4.85	9.60049			4.85	60.2007			4.85	-0.04363			4.84	0.01497			4.85	0.41669			4.85	0.80773
			4.86	9.45648			4.86	60.2272			4.86	-0.0432			4.85	0.01177			4.86	0.44958			4.86	0.83597
			4.87	9.31237			4.87	60.2533			4.87	-0.04274			4.86	0.01225			4.87	0.4767			4.87	0.85184
			4.88	9.16827			4.88	60.2789			4.88	-0.04226			4.87	0.0126			4.88	0.50303			4.88	0.86288
			4.89	9.02421			4.89	60.3042			4.89	-0.04177			4.88	0.01284			4.89	0.52829			4.89	0.8679
			4.9	8.8802			4.9	60.3291			4.9	-0.04127			4.89	0.01298			4.9	0.55146			4.9	0.86459
			4.91	8.73532			4.91	60.3536			4.91	-0.04078			4.9	0.01428			4.91	0.56898			4.91	0.83869
			4.92	8.58873			4.92	60.3777			4.92	-0.0403			4.91	0.01432			4.92	0.53494			4.92	0.70386
			4.93	8.46771			4.93	60.4014			4.93	-0.03994			4.92	0.01396			4.93	0.37675			4.93	0.59374
			4.94	8.35943			4.94	60.4249			4.94	-0.03969			4.93	0.0136			4.94	0.21359			4.94	0.59969
			4.95	8.23869			4.95	60.4479			4.95	-0.03955			4.94	0.0132			4.95	0.06849			4.95	0.51563
			4.96	8.13009			4.96	60.4707			4.96	-0.03949			4.95	0.00901			4.96	-0.05927			4.96	0.56551
			4.97	7.99042			4.97	60.4931			4.97	-0.03946			4.96	0.00579			4.97	-0.05518			4.97	0.52769
			4.98	7.8471			4.98	60.5151			4.98	-0.03937			4.97	-0.06203			4.98	0.00822			4.98	0.54113
			4.99	7.70381			4.99	60.5367			4.99	-0.03922			4.98	-0.05685			4.99	0.07278			4.99	0.55269
			5	7.56021			5	60.5579			5	-0.039			4.99	-0.05998			5	0.13953			5	0.56813
			5.01	7.41633			5.01	60.5786			5.01	-0.03871			5	-0.04755			5.01	0.2066			5.01	0.58596
			5.02	7.27218			5.02	60.599			5.02	-0.03836			5.01	0.02041			5.02	0.26819			5.02	0.59762
			5.03	7.12777			5.03	60.6189			5.03	-0.03796			5.02	0.0253			5.03	0.32836			5.03	0.60804
			5.04	6.98316			5.04	60.6385			5.04	-0.03753			5.03	0.02823			5.04	0.38698			5.04	0.61579
			5.05	6.8384			5.05	60.6577			5.05	-0.03707			5.04	0.02927			5.05	0.44426			5.05	0.62034
			5.06	6.69352			5.06	60.6765			5.06	-0.03661			5.05	0.02509			5.06	0.50064			5.06	0.62205
			5.07	6.54855			5.07	60.6949			5.07	-0.03614			5.06	0.01664			5.07	0.54537			5.07	0.608
			5.08	6.4036			5.08	60.7129			5.08	-0.03569			5.07	-0.03922			5.08	0.59042			5.08	0.59409
			5.09	6.2587			5.09	60.7305			5.09	-0.03524			5.08	-0.03954			5.09	0.6363			5.09	0.58227
			5.1	6.1139			5.1	60.7477			5.1	-0.03481			5.09	-0.03655			5.1	0.68343			5.1	0.57449
			5.11	5.9692			5.11	60.7644			5.11	-0.03439			5.1	-0.03115			5.11	0.73212			5.11	0.57245
			5.12	5.82458			5.12	60.7808			5.12	-0.03398			5.11	0.02579			5.12	0.77643			5.12	0.57067
			5.13	5.68008			5.13	60.7968			5.13	-0.03358			5.12	0.02911			5.13	0.82259			5.13	0.57678
			5.14	5.53569			5.14	60.8124			5.14	-0.03317			5.13	0.02829			5.14	0.87064			5.14	0.59102
			5.15	5.39138			5.15	60.8276			5.15	-0.03276			5.14	0.02712			5.15	0.92056			5.15	0.61309
			5.16	5.24715			5.16	60.8423			5.16	-0.03234			5.15	0.02178			5.16	0.97234			5.16	0.64225
			5.17	5.10293			5.17	60.8567			5.17	-0.0319			5.16	0.02008			5.17	1.01549			5.17	0.66797
			5.18	4.95876			5.18	60.8707			5.18	-0.03146			5.17	0.01824			5.18	1.05599			5.18	0.69236
			5.19	4.81168			5.19	60.8843			5.19	-0.031			5.18	0.01637			5.19	1.07741			5.19	0.66891
			5.2	4.70126			5.2	60.8975			5.2	-0.03057			5.19	0.01455			5.2	0.99682			5.2	0.8897
			5.21	4.58331			5.21	60.9104			5.21	-0.03011			5.2	0.00907			5.21	0.91221			5.21	1.03353
			5.22	4.48914			5.22	60.9231			5.22	-0.02965			5.21	0.00774			5.22	0.85322			5.22	1.40046
			5.23	4.40231			5.23	60.9355			5.23	-0.02911			5.22	0.00627			5.23	0.79523			5.23	1.8153
			5.24	4.30851			5.24	60.9477			5.24	-0.02854			5.23	0.0049			5.24	0.74201			5.24	2.11507
			5.25	4.22139			5.25	60.9596			5.25	-0.0279			5.24	0.00362			5.25	0.70264			5.25	2.43513
			5.26	4.12966			5.26	60.9713			5.26	-0.02723			5.25	-0.00139			5.26	0.67973			5.26	2.64591
			5.27	4.04233			5.27	60.9828			5.27	-0.0265			5.26	-0.0359			5.27	0.66851			5.27	2.83285
			5.28	3.95168			5.28	60.994			5.28	-0.02574			5.27	1.37956E-4			5.28	0.68393			5.28	2.92205
			5.29	3.86436			5.29	61.0049			5.29	-0.02495			5.28	-0.03998			5.29	0.72561			5.29	2.97842
			5.3	3.77526			5.3	61.0156			5.3	-0.02414			5.29	-0.02655			5.3	0.79113			5.3	2.95604
			5.31	3.68743			5.31	61.0261			5.31	-0.0233			5.3	-0.02428			5.31	0.87832			5.31	2.88609
			5.32	3.60056			5.32	61.0363			5.32	-0.02246			5.31	-0.0184			5.32	0.98975			5.32	2.77915
			5.33	3.51285			5.33	61.0462			5.33	-0.02163			5.32	-0.01187			5.33	1.10911			5.33	2.61508
			5.34	3.4261			5.34	61.0559			5.34	-0.0208			5.33	-0.00598			5.34	1.23067			5.34	2.42126
			5.35	3.33919			5.35	61.0654			5.35	-0.02001			5.34	0.00114			5.35	1.34931			5.35	2.19535
			5.36	3.25248			5.36	61.0746			5.36	-0.01924			5.35	0.00327			5.36	1.46227			5.36	1.94951
			5.37	3.16594			5.37	61.0836			5.37	-0.01853			5.36	0.01015			5.37	1.55946			5.37	1.68826
			5.38	3.07938			5.38	61.0923			5.38	-0.01787			5.37	0.01268			5.38	1.65259			5.38	1.4261
			5.39	2.99284			5.39	61.1008			5.39	-0.01726			5.38	0.01705			5.39	1.7396			5.39	1.1705
			5.4	2.90616			5.4	61.1091			5.4	-0.01671			5.39	0.01685			5.4	1.81874			5.4	0.92735
			5.41	2.81943			5.41	61.1171			5.41	-0.01621			5.4	0.01739			5.41	1.88707			5.41	0.70437
			5.42	2.7327			5.42	61.1248			5.42	-0.01576			5.41	0.01612			5.42	1.92965			5.42	0.50538
			5.43	2.64589			5.43	61.1324			5.43	-0.01536			5.42	0.01619			5.43	1.96153			5.43	0.33984
			5.44	2.55898			5.44	61.1396			5.44	-0.015			5.43	0.01411			5.44	1.98141			5.44	0.20974
			5.45	2.47203			5.45	61.1467			5.45	-0.01468			5.44	0.0125			5.45	1.98494			5.45	0.11935
			5.46	2.38501			5.46	61.1535			5.46	-0.01438			5.45	0.00796			5.46	1.97159			5.46	0.06765
			5.47	2.29813			5.47	61.16			5.47	-0.0141			5.46	0.00619			5.47	1.92965			5.47	0.04979
			5.48	2.21121			5.48	61.1663			5.48	-0.01384			5.47	0.00396			5.48	1.87769			5.48	0.06863
			5.49	2.12439			5.49	61.1724			5.49	-0.01359			5.48	0.00121			5.49	1.81447			5.49	0.1228
			5.5	2.03761			5.5	61.1782			5.5	-0.01333			5.49	-0.00119			5.5	1.74143			5.5	0.20613
			5.51	1.95097			5.51	61.1838			5.51	-0.01308			5.5	-0.00585			5.51	1.66046			5.51	0.31361
			5.52	1.86451			5.52	61.1891			5.52	-0.01281			5.51	-0.00774			5.52	1.55572			5.52	0.43437
			5.53	1.77817			5.53	61.1942			5.53	-0.01253			5.52	-0.00953			5.53	1.45186			5.53	0.5684
			5.54	1.69204			5.54	61.199			5.54	-0.01224			5.53	-0.01112			5.54	1.35231			5.54	0.71011
			5.55	1.60607			5.55	61.2037			5.55	-0.01193			5.54	-0.01274			5.55	1.26176			5.55	0.85338
			5.56	1.52031			5.56	61.208			5.56	-0.01161			5.55	-0.01569			5.56	1.1847			5.56	0.99263
			5.57	1.43455			5.57	61.2122			5.57	-0.01126			5.56	-0.01612			5.57	1.14871			5.57	1.12784
			5.58	1.34867			5.58	61.216			5.58	-0.0109			5.57	-0.01595			5.58	1.13104			5.58	1.249
			5.59	1.2626			5.59	61.2197			5.59	-0.01052			5.58	-0.01559			5.59	1.13719			5.59	1.35103
			5.6	1.17635			5.6	61.2231			5.6	-0.01012			5.59	-0.01492			5.6	1.1737			5.6	1.43007
			5.61	1.08985			5.61	61.2263			5.61	-0.00972			5.6	-0.0121			5.61	1.24493			5.61	1.48465
			5.62	1.00306			5.62	61.2292			5.62	-0.00931			5.61	-0.0114			5.62	1.36042			5.62	1.51384
			5.63	0.91593			5.63	61.2319			5.63	-0.0089			5.62	-0.01056			5.63	1.52625			5.63	1.51531
			5.64	0.82839			5.64	61.2343			5.64	-0.00849			5.63	-0.00965			5.64	1.75366			5.64	1.48826
			5.65	0.74037			5.65	61.2365			5.65	-0.00809			5.64	-0.00875			5.65				5.65	1.43332
			5.66	0.65177			5.66	61.2385			5.66	-0.0077			5.65	-0.0059			5.66				5.66
			5.67	0.56252			5.67	61.2402			5.67	-0.00734			5.66	-0.00646			5.67				5.67
			5.68	0.4724			5.68	61.2416			5.68	-0.00701			5.67	-0.00755			5.68				5.68
			5.69	0.38117			5.69	61.2428			5.69	-0.00671			5.68	-0.00101			5.69				5.69
			5.7	0.28878			5.7	61.2438			5.7	-0.00646			5.69	0.00456			5.7				5.7
			5.71	0.19521			5.71	61.2445			5.71	-0.00627			5.7				5.71				5.71
			5.72	0.09671			5.72	61.2449			5.72	-0.00614			5.71				5.72				5.72
			5.73	-0.00489			5.73	61.245			5.73	-0.00606			5.72				5.73				5.73
			5.74	-0.10149			5.74	61.2449			5.74	-0.00603			5.73				5.74				5.74
			5.75	-0.18666			5.75	61.2445			5.75	-0.00608			5.74				5.75				5.75
															5.75
															5.76
															5.77
															5.78
															5.79
															5.8
															5.81
															5.82
															5.83
															5.84
															5.85
															5.86
															5.87
															5.88
															5.89
															5.9
															5.91
															5.92
															5.93
															5.94
															5.95
															5.96
															5.97
															5.98
															5.99
															6
															6.01
															6.02
															6.03
															6.04
															6.05
															6.06
															6.07
															6.08
															6.09
															6.1
															6.11
															6.12
															6.13
															6.14
															6.15
															6.16
															6.17
															6.18
															6.19
															6.2
															6.21
															6.22
															6.23
															6.24
															6.25
															6.26
															6.27
															6.28
															6.29
															6.3
															6.31
															6.32
															6.33
															6.34
															6.35
															6.36
															6.37
															6.38
															6.39
															6.4
															6.41
															6.42
															6.43
															6.44
															6.45
															6.46
															6.47
															6.48
															6.49
															6.5
															6.51
															6.52
															6.53
															6.54
															6.55
															6.56
															6.57
															6.58
															6.59
															6.6
															6.61
															6.62
															6.63
															6.64
															6.65
															6.66
															6.67
															6.68
															6.69
															6.7
															6.71
															6.72
															6.73
															6.74
															6.75
															6.76
															6.77
															6.78
															6.79
															6.8
															6.81
															6.82
															6.83
															6.84
															6.85
															6.86
															6.87
															6.88
															6.89
															6.9
															6.91
															6.92
															6.93
															6.94
															6.95
															6.96
															6.97
															6.98
															6.99
															7
															7.01
															7.02
															7.03
															7.04
															7.05
															7.06
															7.07
															7.08
															7.09
															7.1
															7.11
															7.12
															7.13
															7.14
															7.15
															7.16
															7.17
															7.18
															7.19
															7.2
															7.21
															7.22
															7.23
															7.24
															7.25
															7.26
															7.27
															7.28
															7.29
															7.3
															7.31
															7.32
															7.33
															7.34
															7.35
															7.36
															7.37
															7.38
															7.39
															7.4
															7.41
															7.42
															7.43
															7.44
															7.45
															7.46
															7.47
															7.48
															7.49
															7.5
															7.51
															7.52
															7.53
															7.54
															7.55
															7.56
															7.57
															7.58
															7.59
															7.6
															7.61
															7.62
															7.63
															7.64
															7.65
															7.66
															7.67
															7.68
															7.69
															7.7
															7.71
															7.72
															7.73
															7.74
															7.75
															7.76
															7.77
															7.78
															7.79
															7.8
															7.81
															7.82
															7.83
															7.84
															7.85
															7.86
															7.87
															7.88
															7.89
															7.9
															7.91
															7.92
															7.93
															7.94
															7.95
															7.96
															7.97
															7.98
															7.99
															8
															8.01
															8.02
															8.03
															8.04
															8.05
															8.06
															8.07
															8.08
															8.09
															8.1
															8.11
															8.12
															8.13
															8.14
															8.15
															8.16
															8.17
															8.18
															8.19
															8.2
															8.21
															8.22
															8.23
															8.24
															8.25
															8.26
															8.27
															8.28
															8.29
															8.3
															8.31
															8.32
															8.33
															8.34
															8.35
															8.36
															8.37
															8.38
															8.39
															8.4
															8.41
															8.42
															8.43
															8.44
															8.45
															8.46
															8.47
															8.48
															8.49
															8.5
															8.51
															8.52
															8.53
															8.54
															8.55
															8.56
															8.57
															8.58
															8.59
															8.6
															8.61
															8.62
															8.63
															8.64
															8.65
															8.66
															8.67
															8.68
															8.69
															8.7
															8.71
															8.72
															8.73
															8.74
															8.75
															8.76
															8.77
															8.78
															8.79
															8.8
															8.81
															8.82
															8.83
															8.84
															8.85
															8.86
															8.87
															8.88
															8.89
															8.9
															8.91
															8.92
															8.93
															8.94
															8.95
															8.96
															8.97
															8.98
															8.99
															9
															9.01
															9.02
															9.03
															9.04
															9.05
															9.06
															9.07
															9.08
															9.09
															9.1
															9.11
															9.12
															9.13
															9.14
															9.15
															9.16
															9.17
															9.18
															9.19
															9.2
															9.21
															9.22
															9.23
															9.24
															9.25
															9.26
															9.27
															9.28
															9.29
															9.3
															9.31
															9.32
															9.33
															9.34
															9.35
															9.36
															9.37
															9.38
															9.39
															9.4
															9.41
															9.42
															9.43
															9.44
															9.45
															9.46
															9.47
															9.48
															9.49
															9.5
															9.51
															9.52
															9.53
															9.54
															9.55
															9.56
															9.57
															9.58
															9.59
															9.6
															9.61
															9.62
															9.63
															9.64
															9.65
															9.66
															9.67
															9.68
															9.69
															9.7
															9.71
															9.72
															9.73
															9.74
															9.75
															9.76
															9.77
															9.78
															9.79
															9.8
															9.81
															9.82
															9.83
															9.84
															9.85
															9.86
															9.87
															9.88
															9.89
															9.9
															9.91
															9.92
															9.93
															9.94
															9.95
															9.96
															9.97
															9.98
															9.99
															10
															10.01
															10.02
															10.03
															10.04
															10.05
															10.06
															10.07
															10.08
															10.09
															10.1
