# Supplementary material for: Research on vehicle lateral stability control under low-adhesion road conditions using proximal policy optimization algorithm
Source: PLoS One. 2025 Nov 26;20(11):e0335686. doi: 10.1371/journal.pone.0335686 (PMC12654942; doi:10.1371/journal.pone.0335686)
Supplement: S1 File — (ZIP) [file pone.0335686.s001.zip › sp1 raw data/Fig 14. HIL test results of low-adhesion road.xls]

## Sheet: Sheet1
			Vehicle velocity				Braking distance				Lateral displacement				Lateral acceleration				Vehicle sideslip angle				Yaw rate
			Time	Vx			Time	Station			Time	Yo			Time	Ay			Time	Beta			Time	AVz
			0	50			0	0			0	0			0	-0.000200628			0	0			0	0
			0.01	49.9346			0.01	0.13866			0.01	5.1048E-6			0.01	-9.8989e-05			0.01	-8.17417e-05			0.01	3.54289E-4
			0.02	49.8722			0.02	0.27692			0.02	1.6028E-5			0.02	-3.92266e-06			0.02	-0.000127504			0.02	0.00175
			0.03	49.8106			0.03	0.41482			0.03	3.22307E-5			0.03	7.73549E-5			0.03	-0.000171481			0.03	0.00433
			0.04	49.7503			0.04	0.55241			0.04	5.51061E-5			0.04	1.53757E-4			0.04	-0.000241359			0.04	0.00778
			0.05	49.6912			0.05	0.68974			0.05	8.59575E-5			0.05	0.00155			0.05	-0.000369129			0.05	0.01184
			0.06	49.6334			0.06	0.82693			0.06	1.27186E-4			0.06	0.00123			0.06	-0.000113039			0.06	0.02139
			0.07	49.5764			0.07	0.9641			0.07	1.72731E-4			0.07	9.64252E-4			0.07	-9.20061e-05			0.07	0.02842
			0.08	49.5195			0.08	1.10129			0.08	2.20165E-4			0.08	7.05466E-4			0.08	-0.000256471			0.08	0.03276
			0.09	49.4619			0.09	1.23849			0.09	2.674E-4			0.09	4.97652E-4			0.09	-0.000516526			0.09	0.03403
			0.1	49.4028			0.1	1.3757			0.1	3.11647E-4			0.1	0.00164			0.1	-0.000785884			0.1	0.03258
			0.11	49.3417			0.11	1.51288			0.11	3.51378E-4			0.11	0.00109			0.11	-0.000605797			0.11	0.03332
			0.12	49.2784			0.12	1.64999			0.12	3.8467E-4			0.12	6.92782E-4			0.12	-0.000579934			0.12	0.03243
			0.13	49.2128			0.13	1.78696			0.13	4.0996E-4			0.13	4.20272E-4			0.13	-0.000662612			0.13	0.0306
			0.14	49.1457			0.14	1.92377			0.14	4.27535E-4			0.14	2.45557E-4			0.14	-0.000812597			0.14	0.02812
			0.15	49.0777			0.15	2.06038			0.15	4.38221E-4			0.15	0.00136			0.15	-0.001			0.15	0.02548
			0.16	49.0095			0.16	2.19676			0.16	4.43909E-4			0.16	7.48031E-4			0.16	-0.000844029			0.16	0.02614
			0.17	48.9419			0.17	2.33292			0.17	4.45527E-4			0.17	3.83681E-4			0.17	-0.000890577			0.17	0.02527
			0.18	48.8754			0.18	2.46885			0.18	4.43719E-4			0.18	1.88789E-4			0.18	-0.00104			0.18	0.02377
			0.19	48.81			0.19	2.60455			0.19	4.39909E-4			0.19	9.23914E-5			0.19	-0.00122			0.19	0.0224
			0.2	48.7458			0.2	2.74004			0.2	4.35748E-4			0.2	0.00122			0.2	-0.00142			0.2	0.02171
			0.21	48.6825			0.21	2.87533			0.21	4.33309E-4			0.21	5.52787E-4			0.21	-0.00131			0.21	0.02454
			0.22	48.62			0.22	3.01044			0.22	4.32944E-4			0.22	2.30863E-4			0.22	-0.00141			0.22	0.02617
			0.23	48.5582			0.23	3.14537			0.23	4.3451E-4			0.23	9.51462E-5			0.23	-0.00162			0.23	0.02747
			0.24	48.4969			0.24	3.28013			0.24	4.38241E-4			0.24	4.11031E-5			0.24	-0.00188			0.24	0.02878
			0.25	48.4358			0.25	3.41473			0.25	4.44318E-4			0.25	0.00119			0.25	-0.00217			0.25	0.03012
			0.26	48.3749			0.26	3.54918			0.26	4.53462E-4			0.26	4.22036E-4			0.26	-0.00218			0.26	0.03379
			0.27	48.3139			0.27	3.68347			0.27	4.64883E-4			0.27	1.35957E-4			0.27	-0.00243			0.27	0.03539
			0.28	48.2529			0.28	3.81761			0.28	4.77616E-4			0.28	4.37118E-5			0.28	-0.00276			0.28	0.03619
			0.29	48.1916			0.29	3.95158			0.29	4.9123E-4			0.29	1.57544E-5			0.29	-0.00312			0.29	0.03665
			0.3	48.1301			0.3	4.08539			0.3	5.05406E-4			0.3	0.00117			0.3	-0.00348			0.3	0.03688
			0.31	48.0684			0.31	4.21903			0.31	5.20504E-4			0.31	3.16043E-4			0.31	-0.00359			0.31	0.03895
			0.32	48.0065			0.32	4.35249			0.32	5.35548E-4			0.32	7.76233E-5			0.32	-0.00392			0.32	0.03892
			0.33	47.9444			0.33	4.48578			0.33	5.49811E-4			0.33	2.15016E-5			0.33	-0.00429			0.33	0.0384
			0.34	47.8822			0.34	4.61889			0.34	5.63266E-4			0.34	9.69642E-6			0.34	-0.00467			0.34	0.03784
			0.35	47.82			0.35	4.75183			0.35	5.76069E-4			0.35	0.00117			0.35	-0.00505			0.35	0.03736
			0.36	47.7577			0.36	4.88458			0.36	5.89015E-4			0.36	2.24537E-4			0.36	-0.00519			0.36	0.03877
			0.37	47.6955			0.37	5.01715			0.37	6.01468E-4			0.37	2.87389E-5			0.37	-0.00554			0.37	0.03833
			0.38	47.6333			0.38	5.14954			0.38	6.13202E-4			0.38	1.21828E-5			0.38	-0.00593			0.38	0.03787
			0.39	47.5711			0.39	5.28176			0.39	6.24618E-4			0.39	1.22811E-5			0.39	-0.00631			0.39	0.03768
			0.4	47.509			0.4	5.41381			0.4	6.36134E-4			0.4	3.68263E-4			0.4	-0.00669			0.4	0.03771
			0.41	47.447			0.41	5.54568			0.41	6.48175E-4			0.41	2.84205E-5			0.41	-0.00703			0.41	0.03814
			0.42	47.3849			0.42	5.67739			0.42	6.60677E-4			0.42	1.50769E-5			0.42	-0.00741			0.42	0.0383
			0.43	47.3229			0.43	5.80892			0.43	6.73757E-4			0.43	1.53204E-5			0.43	-0.0078			0.43	0.03856
			0.44	47.2608			0.44	5.94028			0.44	6.8755E-4			0.44	1.58356E-5			0.44	-0.00819			0.44	0.03885
			0.45	47.1987			0.45	6.07148			0.45	7.02108E-4			0.45	1.62794E-5			0.45	-0.00859			0.45	0.03914
			0.46	47.1366			0.46	6.2025			0.46	7.174E-4			0.46	1.67098E-5			0.46	-0.00898			0.46	0.03937
			0.47	47.0745			0.47	6.33335			0.47	7.33336E-4			0.47	1.71894E-5			0.47	-0.00938			0.47	0.03952
			0.48	47.0123			0.48	6.46403			0.48	7.49782E-4			0.48	1.77679E-5			0.48	-0.00978			0.48	0.03955
			0.49	46.9502			0.49	6.59454			0.49	7.66579E-4			0.49	1.84785E-5			0.49	-0.01018			0.49	0.03948
			0.5	46.888			0.5	6.72488			0.5	7.83566E-4			0.5	1.93375E-5			0.5	-0.01058			0.5	0.0393
			0.51	46.8259			0.51	6.85504			0.51	8.00592E-4			0.51	2.03448E-5			0.51	-0.01098			0.51	0.03903
			0.52	46.7637			0.52	6.98503			0.52	8.1753E-4			0.52	2.14864E-5			0.52	-0.01137			0.52	0.03869
			0.53	46.7016			0.53	7.11485			0.53	8.34286E-4			0.53	2.2738E-5			0.53	-0.01176			0.53	0.03831
			0.54	46.6394			0.54	7.24449			0.54	8.50797E-4			0.54	2.40686E-5			0.54	-0.01215			0.54	0.03791
			0.55	46.5774			0.55	7.37396			0.55	8.67039E-4			0.55	2.54445E-5			0.55	-0.01253			0.55	0.03751
			0.56	46.5153			0.56	7.50325			0.56	8.83013E-4			0.56	2.68333E-5			0.56	-0.01291			0.56	0.03713
			0.57	46.4532			0.57	7.63238			0.57	8.98747E-4			0.57	2.82061E-5			0.57	-0.01329			0.57	0.03678
			0.58	46.3912			0.58	7.76133			0.58	9.14285E-4			0.58	2.95404E-5			0.58	-0.01366			0.58	0.03647
			0.59	46.3292			0.59	7.8901			0.59	9.29681E-4			0.59	3.08206E-5			0.59	-0.01403			0.59	0.0362
			0.6	46.2671			0.6	8.01871			0.6	9.44989E-4			0.6	3.20384E-5			0.6	-0.01439			0.6	0.03597
			0.61	46.2051			0.61	8.14714			0.61	9.60262E-4			0.61	3.31926E-5			0.61	-0.01476			0.61	0.03576
			0.62	46.1431			0.62	8.2754			0.62	9.75542E-4			0.62	3.42874E-5			0.62	-0.01512			0.62	0.03559
			0.63	46.081			0.63	8.40349			0.63	9.90862E-4			0.63	3.53318E-5			0.63	-0.01548			0.63	0.03542
			0.64	46.019			0.64	8.53141			0.64	0.00101			0.64	3.63373E-5			0.64	-0.01584			0.64	0.03527
			0.65	45.9569			0.65	8.65916			0.65	0.00102			0.65	3.73166E-5			0.65	-0.0162			0.65	0.03511
			0.66	45.8949			0.66	8.78673			0.66	0.00104			0.66	3.82823E-5			0.66	-0.01655			0.66	0.03494
			0.67	45.8328			0.67	8.91413			0.67	0.00105			0.67	3.92454E-5			0.67	-0.01691			0.67	0.03476
			0.68	45.7708			0.68	9.04136			0.68	0.00107			0.68	4.02148E-5			0.68	-0.01726			0.68	0.03457
			0.69	45.7087			0.69	9.16842			0.69	0.00108			0.69	4.11966E-5			0.69	-0.01761			0.69	0.03436
			0.7	45.6467			0.7	9.2953			0.7	0.0011			0.7	4.21942E-5			0.7	-0.01796			0.7	0.03414
			0.71	45.5846			0.71	9.42201			0.71	0.00112			0.71	4.32082E-5			0.71	-0.0183			0.71	0.0339
			0.72	45.5226			0.72	9.54855			0.72	0.00113			0.72	4.4237E-5			0.72	-0.01865			0.72	0.03365
			0.73	45.4605			0.73	9.67491			0.73	0.00115			0.73	4.52773E-5			0.73	-0.01899			0.73	0.0334
			0.74	45.3985			0.74	9.80111			0.74	0.00116			0.74	4.63247E-5			0.74	-0.01933			0.74	0.03314
			0.75	45.3364			0.75	9.92713			0.75	0.00118			0.75	4.73741E-5			0.75	-0.01966			0.75	0.03289
			0.76	45.2744			0.76	10.053			0.76	0.00119			0.76	4.84209E-5			0.76	-0.02			0.76	0.03263
			0.77	45.2124			0.77	10.1786			0.77	0.00121			0.77	4.94606E-5			0.77	-0.02033			0.77	0.03238
			0.78	45.1504			0.78	10.3042			0.78	0.00122			0.78	5.04897E-5			0.78	-0.02065			0.78	0.03213
			0.79	45.0884			0.79	10.4295			0.79	0.00124			0.79	5.15058E-5			0.79	-0.02098			0.79	0.03189
			0.8	45.0264			0.8	10.5547			0.8	0.00125			0.8	5.25075E-5			0.8	-0.0213			0.8	0.03165
			0.81	44.9644			0.81	10.6796			0.81	0.00127			0.81	5.34942E-5			0.81	-0.02162			0.81	0.03141
			0.82	44.9024			0.82	10.8044			0.82	0.00128			0.82	5.44665E-5			0.82	-0.02194			0.82	0.03118
			0.83	44.8404			0.83	10.9291			0.83	0.0013			0.83	5.54254E-5			0.83	-0.02226			0.83	0.03095
			0.84	44.7784			0.84	11.0536			0.84	0.00131			0.84	5.63725E-5			0.84	-0.02257			0.84	0.03072
			0.85	44.7164			0.85	11.1779			0.85	0.00133			0.85	5.73095E-5			0.85	-0.02289			0.85	0.03049
			0.86	44.6544			0.86	11.302			0.86	0.00134			0.86	5.82382E-5			0.86	-0.02319			0.86	0.03026
			0.87	44.5924			0.87	11.4259			0.87	0.00136			0.87	5.91601E-5			0.87	-0.0235			0.87	0.03002
			0.88	44.5304			0.88	11.5497			0.88	0.00137			0.88	6.00764E-5			0.88	-0.02381			0.88	0.02979
			0.89	44.4684			0.89	11.6733			0.89	0.00139			0.89	6.09882E-5			0.89	-0.02411			0.89	0.02955
			0.9	44.4064			0.9	11.7968			0.9	0.0014			0.9	6.18958E-5			0.9	-0.02441			0.9	0.02931
			0.91	44.3445			0.91	11.92			0.91	0.00142			0.91	6.27994E-5			0.91	-0.02471			0.91	0.02907
			0.92	44.2825			0.92	12.0431			0.92	0.00143			0.92	6.36989E-5			0.92	-0.025			0.92	0.02883
			0.93	44.2205			0.93	12.1661			0.93	0.00144			0.93	6.45938E-5			0.93	-0.0253			0.93	0.02859
			0.94	44.1585			0.94	12.2888			0.94	0.00146			0.94	6.54836E-5			0.94	-0.02559			0.94	0.02835
			0.95	44.0966			0.95	12.4114			0.95	0.00147			0.95	6.63676E-5			0.95	-0.02587			0.95	0.02811
			0.96	44.0346			0.96	12.5338			0.96	0.00149			0.96	6.72451E-5			0.96	-0.02616			0.96	0.02786
			0.97	43.9727			0.97	12.656			0.97	0.0015			0.97	6.81155E-5			0.97	-0.02644			0.97	0.02762
			0.98	43.9107			0.98	12.7781			0.98	0.00152			0.98	6.89784E-5			0.98	-0.02672			0.98	0.02738
			0.99	43.8488			0.99	12.9			0.99	0.00153			0.99	6.98334E-5			0.99	-0.027			0.99	0.02714
			1	43.7868			1	13.0217			1	0.00154			1	7.06802E-5			1	-0.02728			1	0.0269
			1.01	43.7249			1.01	13.1432			1.01	0.00156			1.01	7.15187E-5			1.01	-0.02755			1.01	0.02665
			1.02	43.6629			1.02	13.2646			1.02	0.00157			1.02	7.2349E-5			1.02	-0.02782			1.02	0.02641
			1.03	43.601			1.03	13.3858			1.03	0.00158			1.03	7.31711E-5			1.03	-0.02809			1.03	0.02617
			1.04	43.5391			1.04	13.5068			1.04	0.0016			1.04	7.39853E-5			1.04	-0.02836			1.04	0.02593
			1.05	43.4771			1.05	13.6277			1.05	0.00161			1.05	7.47918E-5			1.05	-0.02862			1.05	0.02569
			1.06	43.4152			1.06	13.7484			1.06	0.00163			1.06	7.55908E-5			1.06	-0.02888			1.06	0.02545
			1.07	43.3533			1.07	13.8689			1.07	0.00164			1.07	7.63824E-5			1.07	-0.02914			1.07	0.02521
			1.08	43.2914			1.08	13.9892			1.08	0.00165			1.08	7.71669E-5			1.08	-0.0294			1.08	0.02497
			1.09	43.2294			1.09	14.1094			1.09	0.00167			1.09	7.79452E-5			1.09	-0.02966			1.09	0.02473
			1.1	43.1675			1.1	14.2294			1.1	0.00168			1.1	7.87178E-5			1.1	-0.02991			1.1	0.02449
			1.11	43.1056			1.11	14.3492			1.11	0.00169			1.11	7.94837E-5			1.11	-0.03016			1.11	0.02425
			1.12	43.0437			1.12	14.4688			1.12	0.00171			1.12	8.02427E-5			1.12	-0.0304			1.12	0.02401
			1.13	42.9818			1.13	14.5883			1.13	0.00172			1.13	8.09948E-5			1.13	-0.03065			1.13	0.02377
			1.14	42.9199			1.14	14.7076			1.14	0.00173			1.14	8.17398E-5			1.14	-0.03089			1.14	0.02353
			1.15	42.858			1.15	14.8268			1.15	0.00175			1.15	8.24777E-5			1.15	-0.03113			1.15	0.02329
			1.16	42.7961			1.16	14.9457			1.16	0.00176			1.16	8.32085E-5			1.16	-0.03137			1.16	0.02305
			1.17	42.7342			1.17	15.0645			1.17	0.00177			1.17	8.39319E-5			1.17	-0.0316			1.17	0.02281
			1.18	42.6723			1.18	15.1831			1.18	0.00178			1.18	8.46495E-5			1.18	-0.03184			1.18	0.02257
			1.19	42.6105			1.19	15.3016			1.19	0.0018			1.19	8.53603E-5			1.19	-0.03207			1.19	0.02233
			1.2	42.5486			1.2	15.4199			1.2	0.00181			1.2	8.60639E-5			1.2	-0.0323			1.2	0.02209
			1.21	42.4867			1.21	15.538			1.21	0.00182			1.21	8.676E-5			1.21	-0.03252			1.21	0.02185
			1.22	42.4248			1.22	15.6559			1.22	0.00184			1.22	8.74487E-5			1.22	-0.03275			1.22	0.02161
			1.23	42.3629			1.23	15.7737			1.23	0.00185			1.23	8.81299E-5			1.23	-0.03297			1.23	0.02137
			1.24	42.3011			1.24	15.8913			1.24	0.00186			1.24	8.88038E-5			1.24	-0.03318			1.24	0.02113
			1.25	42.2392			1.25	16.0087			1.25	0.00187			1.25	8.94703E-5			1.25	-0.0334			1.25	0.02089
			1.26	42.1773			1.26	16.1259			1.26	0.00188			1.26	9.01294E-5			1.26	-0.03361			1.26	0.02066
			1.27	42.1155			1.27	16.243			1.27	0.0019			1.27	9.07813E-5			1.27	-0.03383			1.27	0.02042
			1.28	42.0536			1.28	16.3599			1.28	0.00191			1.28	9.14258E-5			1.28	-0.03404			1.28	0.02018
			1.29	41.9918			1.29	16.4766			1.29	0.00192			1.29	9.20631E-5			1.29	-0.03424			1.29	0.01994
			1.3	41.9299			1.3	16.5932			1.3	0.00193			1.3	9.26931E-5			1.3	-0.03445			1.3	0.0197
			1.31	41.8681			1.31	16.7096			1.31	0.00195			1.31	9.33159E-5			1.31	-0.03465			1.31	0.01947
			1.32	41.8063			1.32	16.8258			1.32	0.00196			1.32	9.39315E-5			1.32	-0.03485			1.32	0.01923
			1.33	41.7444			1.33	16.9418			1.33	0.00197			1.33	9.45398E-5			1.33	-0.03504			1.33	0.01899
			1.34	41.6826			1.34	17.0577			1.34	0.00198			1.34	9.51409E-5			1.34	-0.03524			1.34	0.01875
			1.35	41.6208			1.35	17.1734			1.35	0.00199			1.35	9.57348E-5			1.35	-0.03543			1.35	0.01852
			1.36	41.5589			1.36	17.2889			1.36	0.002			1.36	9.63214E-5			1.36	-0.03562			1.36	0.01828
			1.37	41.4971			1.37	17.4043			1.37	0.00202			1.37	9.69008E-5			1.37	-0.03581			1.37	0.01805
			1.38	41.4353			1.38	17.5195			1.38	0.00203			1.38	9.74729E-5			1.38	-0.03599			1.38	0.01781
			1.39	41.3735			1.39	17.6345			1.39	0.00204			1.39	9.80378E-5			1.39	-0.03618			1.39	0.01757
			1.4	41.3117			1.4	17.7493			1.4	0.00205			1.4	9.85955E-5			1.4	-0.03636			1.4	0.01734
			1.41	41.2498			1.41	17.864			1.41	0.00206			1.41	9.91459E-5			1.41	-0.03654			1.41	0.0171
			1.42	41.188			1.42	17.9785			1.42	0.00207			1.42	9.9689E-5			1.42	-0.03671			1.42	0.01687
			1.43	41.1262			1.43	18.0928			1.43	0.00208			1.43	1.00225E-4			1.43	-0.03689			1.43	0.01663
			1.44	41.0644			1.44	18.207			1.44	0.0021			1.44	1.00754E-4			1.44	-0.03706			1.44	0.0164
			1.45	41.0026			1.45	18.3209			1.45	0.00211			1.45	1.01275E-4			1.45	-0.03723			1.45	0.01616
			1.46	40.9408			1.46	18.4348			1.46	0.00212			1.46	1.01789E-4			1.46	-0.03739			1.46	0.01593
			1.47	40.879			1.47	18.5484			1.47	0.00213			1.47	1.02296E-4			1.47	-0.03756			1.47	0.0157
			1.48	40.8173			1.48	18.6619			1.48	0.00214			1.48	1.02796E-4			1.48	-0.03772			1.48	0.01546
			1.49	40.7555			1.49	18.7752			1.49	0.00215			1.49	1.03289E-4			1.49	-0.03788			1.49	0.01523
			1.5	40.6937			1.5	18.8883			1.5	0.00216			1.5	1.03774E-4			1.5	-0.03804			1.5	0.015
			1.51	40.6319			1.51	19.0012			1.51	0.00217			1.51	1.04253E-4			1.51	-0.03819			1.51	0.01477
			1.52	40.5701			1.52	19.114			1.52	0.00218			1.52	1.04724E-4			1.52	-0.03834			1.52	0.01453
			1.53	40.5084			1.53	19.2266			1.53	0.00219			1.53	1.05188E-4			1.53	-0.03849			1.53	0.0143
			1.54	40.4466			1.54	19.3391			1.54	0.0022			1.54	1.05645E-4			1.54	-0.03864			1.54	0.01407
			1.55	40.3848			1.55	19.4513			1.55	0.00221			1.55	1.06095E-4			1.55	-0.03879			1.55	0.01384
			1.56	40.3231			1.56	19.5634			1.56	0.00222			1.56	1.06538E-4			1.56	-0.03893			1.56	0.01361
			1.57	40.2613			1.57	19.6753			1.57	0.00223			1.57	1.06974E-4			1.57	-0.03907			1.57	0.01338
			1.58	40.1996			1.58	19.7871			1.58	0.00224			1.58	1.07403E-4			1.58	-0.03921			1.58	0.01315
			1.59	40.1378			1.59	19.8987			1.59	0.00225			1.59	1.07825E-4			1.59	-0.03935			1.59	0.01292
			1.6	40.0761			1.6	20.0101			1.6	0.00227			1.6	1.0824E-4			1.6	-0.03948			1.6	0.01269
			1.61	40.0143			1.61	20.1213			1.61	0.00228			1.61	1.08648E-4			1.61	-0.03961			1.61	0.01246
			1.62	39.9526			1.62	20.2324			1.62	0.00229			1.62	1.09048E-4			1.62	-0.03974			1.62	0.01223
			1.63	39.8908			1.63	20.3433			1.63	0.00229			1.63	1.09442E-4			1.63	-0.03987			1.63	0.012
			1.64	39.8291			1.64	20.454			1.64	0.0023			1.64	1.09829E-4			1.64	-0.03999			1.64	0.01177
			1.65	39.7674			1.65	20.5645			1.65	0.00231			1.65	1.10208E-4			1.65	-0.04012			1.65	0.01154
			1.66	39.7056			1.66	20.6749			1.66	0.00232			1.66	1.10581E-4			1.66	-0.04024			1.66	0.01131
			1.67	39.6439			1.67	20.7851			1.67	0.00233			1.67	1.10947E-4			1.67	-0.04036			1.67	0.01109
			1.68	39.5822			1.68	20.8952			1.68	0.00234			1.68	1.11305E-4			1.68	-0.04047			1.68	0.01086
			1.69	39.5205			1.69	21.005			1.69	0.00235			1.69	1.11657E-4			1.69	-0.04058			1.69	0.01063
			1.7	39.4587			1.7	21.1147			1.7	0.00236			1.7	1.12002E-4			1.7	-0.0407			1.7	0.0104
			1.71	39.397			1.71	21.2243			1.71	0.00237			1.71	1.1234E-4			1.71	-0.04081			1.71	0.01018
			1.72	39.3353			1.72	21.3336			1.72	0.00238			1.72	1.1267E-4			1.72	-0.04091			1.72	0.00995
			1.73	39.2736			1.73	21.4428			1.73	0.00239			1.73	1.12994E-4			1.73	-0.04102			1.73	0.00973
			1.74	39.2119			1.74	21.5518			1.74	0.0024			1.74	1.13311E-4			1.74	-0.04112			1.74	0.0095
			1.75	39.1502			1.75	21.6606			1.75	0.00241			1.75	1.13621E-4			1.75	-0.04122			1.75	0.00928
			1.76	39.0885			1.76	21.7693			1.76	0.00242			1.76	1.13924E-4			1.76	-0.04132			1.76	0.00905
			1.77	39.0268			1.77	21.8778			1.77	0.00243			1.77	1.14221E-4			1.77	-0.04141			1.77	0.00883
			1.78	38.9651			1.78	21.9861			1.78	0.00244			1.78	1.1451E-4			1.78	-0.04151			1.78	0.0086
			1.79	38.9034			1.79	22.0942			1.79	0.00244			1.79	1.14793E-4			1.79	-0.0416			1.79	0.00838
			1.8	38.8417			1.8	22.2022			1.8	0.00245			1.8	1.15068E-4			1.8	-0.04169			1.8	0.00816
			1.81	38.7801			1.81	22.31			1.81	0.00246			1.81	1.15337E-4			1.81	-0.04177			1.81	0.00793
			1.82	38.7184			1.82	22.4177			1.82	0.00247			1.82	1.15599E-4			1.82	-0.04186			1.82	0.00771
			1.83	38.6567			1.83	22.5251			1.83	0.00248			1.83	1.15854E-4			1.83	-0.04194			1.83	0.00749
			1.84	38.595			1.84	22.6324			1.84	0.00249			1.84	1.16103E-4			1.84	-0.04202			1.84	0.00727
			1.85	38.5334			1.85	22.7396			1.85	0.0025			1.85	1.16344E-4			1.85	-0.0421			1.85	0.00705
			1.86	38.4717			1.86	22.8465			1.86	0.0025			1.86	1.16579E-4			1.86	-0.04217			1.86	0.00682
			1.87	38.41			1.87	22.9533			1.87	0.00251			1.87	1.16807E-4			1.87	-0.04225			1.87	0.0066
			1.88	38.3484			1.88	23.0599			1.88	0.00252			1.88	1.17029E-4			1.88	-0.04232			1.88	0.00638
			1.89	38.2867			1.89	23.1663			1.89	0.00253			1.89	1.17243E-4			1.89	-0.04239			1.89	0.00616
			1.9	38.2251			1.9	23.2726			1.9	0.00254			1.9	1.17451E-4			1.9	-0.04245			1.9	0.00594
			1.91	38.1634			1.91	23.3787			1.91	0.00255			1.91	1.17652E-4			1.91	-0.04252			1.91	0.00572
			1.92	38.1018			1.92	23.4846			1.92	0.00255			1.92	1.17846E-4			1.92	-0.04258			1.92	0.00551
			1.93	38.0401			1.93	23.5904			1.93	0.00256			1.93	1.18034E-4			1.93	-0.04264			1.93	0.00529
			1.94	37.9785			1.94	23.6959			1.94	0.00257			1.94	1.18215E-4			1.94	-0.0427			1.94	0.00507
			1.95	37.9168			1.95	23.8014			1.95	0.00258			1.95	1.18389E-4			1.95	-0.04275			1.95	0.00485
			1.96	37.8552			1.96	23.9066			1.96	0.00258			1.96	1.18557E-4			1.96	-0.04281			1.96	0.00463
			1.97	37.7936			1.97	24.0117			1.97	0.00259			1.97	1.18718E-4			1.97	-0.04286			1.97	0.00442
			1.98	37.7319			1.98	24.1166			1.98	0.0026			1.98	1.18873E-4			1.98	-0.04291			1.98	0.0042
			1.99	37.6703			1.99	24.2213			1.99	0.00261			1.99	1.1902E-4			1.99	-0.04295			1.99	0.00398
			2	37.6087			2	24.3258			2	0.00262			2	1.19162E-4			2	-0.043			2	0.00377
			2.01	37.5471			2.01	24.4302			2.01	0.00262			2.01	1.19296E-4			2.01	-0.04304			2.01	0.00355
			2.02	37.4855			2.02	24.5344			2.02	0.00263			2.02	1.19424E-4			2.02	-0.04308			2.02	0.00334
			2.03	37.4239			2.03	24.6385			2.03	0.00264			2.03	1.19546E-4			2.03	-0.04312			2.03	0.00312
			2.04	37.3622			2.04	24.7423			2.04	0.00264			2.04	1.1966E-4			2.04	-0.04316			2.04	0.00291
			2.05	37.3006			2.05	24.846			2.05	0.00265			2.05	1.19769E-4			2.05	-0.04319			2.05	0.00269
			2.06	37.239			2.06	24.9496			2.06	0.00266			2.06	1.19871E-4			2.06	-0.04322			2.06	0.00248
			2.07	37.1774			2.07	25.0529			2.07	0.00267			2.07	1.19966E-4			2.07	-0.04325			2.07	0.00227
			2.08	37.1158			2.08	25.1561			2.08	0.00267			2.08	1.20055E-4			2.08	-0.04328			2.08	0.00205
			2.09	37.0542			2.09	25.2591			2.09	0.00268			2.09	1.20137E-4			2.09	-0.04331			2.09	0.00184
			2.1	36.9926			2.1	25.362			2.1	0.00269			2.1	1.20213E-4			2.1	-0.04333			2.1	0.00163
			2.11	36.931			2.11	25.4646			2.11	0.00269			2.11	1.20282E-4			2.11	-0.04335			2.11	0.00142
			2.12	36.8695			2.12	25.5671			2.12	0.0027			2.12	1.20345E-4			2.12	-0.04337			2.12	0.00121
			2.13	36.8079			2.13	25.6695			2.13	0.00271			2.13	1.20402E-4			2.13	-0.04339			2.13	9.95966E-4
			2.14	36.7463			2.14	25.7716			2.14	0.00271			2.14	1.20452E-4			2.14	-0.04341			2.14	7.85524E-4
			2.15	36.6847			2.15	25.8736			2.15	0.00272			2.15	1.20496E-4			2.15	-0.04342			2.15	5.75481E-4
			2.16	36.6231			2.16	25.9754			2.16	0.00273			2.16	1.20533E-4			2.16	-0.04343			2.16	3.65837E-4
			2.17	36.5616			2.17	26.0771			2.17	0.00273			2.17	1.20564E-4			2.17	-0.04344			2.17	1.56592E-4
			2.18	36.5			2.18	26.1786			2.18	0.00274			2.18	1.20589E-4			2.18	-0.04345			2.18	-5.2251e-05
			2.19	36.4384			2.19	26.2798			2.19	0.00275			2.19	1.20607E-4			2.19	-0.04345			2.19	-0.000260692
			2.2	36.3769			2.2	26.381			2.2	0.00275			2.2	1.20619E-4			2.2	-0.04345			2.2	-0.000468731
			2.21	36.3153			2.21	26.482			2.21	0.00276			2.21	1.20624E-4			2.21	-0.04345			2.21	-0.000676365
			2.22	36.2537			2.22	26.5827			2.22	0.00276			2.22	1.20624E-4			2.22	-0.04345			2.22	-0.000883594
			2.23	36.1922			2.23	26.6834			2.23	0.00277			2.23	1.20617E-4			2.23	-0.04345			2.23	-0.00109
			2.24	36.1307			2.24	26.7838			2.24	0.00278			2.24	1.20603E-4			2.24	-0.04344			2.24	-0.0013
			2.25	36.0691			2.25	26.8841			2.25	0.00278			2.25	1.20584E-4			2.25	-0.04344			2.25	-0.0015
			2.26	36.0076			2.26	26.9842			2.26	0.00279			2.26	1.20558E-4			2.26	-0.04343			2.26	-0.00171
			2.27	35.946			2.27	27.0841			2.27	0.00279			2.27	1.20526E-4			2.27	-0.04341			2.27	-0.00191
			2.28	35.8845			2.28	27.1839			2.28	0.0028			2.28	1.20487E-4			2.28	-0.0434			2.28	-0.00212
			2.29	35.8229			2.29	27.2835			2.29	0.00281			2.29	1.20443E-4			2.29	-0.04338			2.29	-0.00232
			2.3	35.7614			2.3	27.3829			2.3	0.00281			2.3	1.20392E-4			2.3	-0.04337			2.3	-0.00253
			2.31	35.6999			2.31	27.4822			2.31	0.00282			2.31	1.20335E-4			2.31	-0.04335			2.31	-0.00273
			2.32	35.6383			2.32	27.5812			2.32	0.00282			2.32	1.20272E-4			2.32	-0.04332			2.32	-0.00293
			2.33	35.5768			2.33	27.6801			2.33	0.00283			2.33	1.20203E-4			2.33	-0.0433			2.33	-0.00314
			2.34	35.5153			2.34	27.7789			2.34	0.00283			2.34	1.20128E-4			2.34	-0.04327			2.34	-0.00334
			2.35	35.4538			2.35	27.8774			2.35	0.00284			2.35	1.20046E-4			2.35	-0.04325			2.35	-0.00354
			2.36	35.3923			2.36	27.9759			2.36	0.00284			2.36	1.19959E-4			2.36	-0.04322			2.36	-0.00374
			2.37	35.3308			2.37	28.0741			2.37	0.00285			2.37	1.19865E-4			2.37	-0.04318			2.37	-0.00394
			2.38	35.2692			2.38	28.1721			2.38	0.00285			2.38	1.19765E-4			2.38	-0.04315			2.38	-0.00414
			2.39	35.2077			2.39	28.27			2.39	0.00286			2.39	1.1966E-4			2.39	-0.04311			2.39	-0.00434
			2.4	35.1462			2.4	28.3677			2.4	0.00286			2.4	1.19548E-4			2.4	-0.04308			2.4	-0.00454
			2.41	35.0847			2.41	28.4653			2.41	0.00287			2.41	1.1943E-4			2.41	-0.04304			2.41	-0.00474
			2.42	35.0232			2.42	28.5626			2.42	0.00287			2.42	1.19306E-4			2.42	-0.04299			2.42	-0.00494
			2.43	34.9617			2.43	28.6598			2.43	0.00288			2.43	1.19176E-4			2.43	-0.04295			2.43	-0.00514
			2.44	34.9002			2.44	28.7569			2.44	0.00288			2.44	1.1904E-4			2.44	-0.0429			2.44	-0.00534
			2.45	34.8387			2.45	28.8537			2.45	0.00289			2.45	1.18898E-4			2.45	-0.04286			2.45	-0.00554
			2.46	34.7773			2.46	28.9504			2.46	0.00289			2.46	1.1875E-4			2.46	-0.04281			2.46	-0.00573
			2.47	34.7158			2.47	29.0469			2.47	0.0029			2.47	1.18596E-4			2.47	-0.04275			2.47	-0.00593
			2.48	34.6543			2.48	29.1433			2.48	0.0029			2.48	1.18437E-4			2.48	-0.0427			2.48	-0.00613
			2.49	34.5928			2.49	29.2395			2.49	0.00291			2.49	1.18271E-4			2.49	-0.04265			2.49	-0.00632
			2.5	34.5313			2.5	29.3355			2.5	0.00291			2.5	1.18099E-4			2.5	-0.04259			2.5	-0.00652
			2.51	34.4699			2.51	29.4313			2.51	0.00292			2.51	1.17922E-4			2.51	-0.04253			2.51	-0.00671
			2.52	34.4084			2.52	29.527			2.52	0.00292			2.52	1.17739E-4			2.52	-0.04247			2.52	-0.00691
			2.53	34.3469			2.53	29.6225			2.53	0.00292			2.53	1.17549E-4			2.53	-0.0424			2.53	-0.0071
			2.54	34.2854			2.54	29.7178			2.54	0.00293			2.54	1.17354E-4			2.54	-0.04234			2.54	-0.0073
			2.55	34.224			2.55	29.8129			2.55	0.00293			2.55	1.17153E-4			2.55	-0.04227			2.55	-0.00749
			2.56	34.1625			2.56	29.9079			2.56	0.00294			2.56	1.16947E-4			2.56	-0.0422			2.56	-0.00768
			2.57	34.1011			2.57	30.0027			2.57	0.00294			2.57	1.16734E-4			2.57	-0.04213			2.57	-0.00787
			2.58	34.0396			2.58	30.0974			2.58	0.00295			2.58	1.16516E-4			2.58	-0.04206			2.58	-0.00807
			2.59	33.9782			2.59	30.1918			2.59	0.00295			2.59	1.16292E-4			2.59	-0.04198			2.59	-0.00826
			2.6	33.9167			2.6	30.2861			2.6	0.00295			2.6	1.16062E-4			2.6	-0.0419			2.6	-0.00845
			2.61	33.8553			2.61	30.3803			2.61	0.00296			2.61	1.15826E-4			2.61	-0.04183			2.61	-0.00864
			2.62	33.7938			2.62	30.4742			2.62	0.00296			2.62	1.15585E-4			2.62	-0.04174			2.62	-0.00883
			2.63	33.7324			2.63	30.568			2.63	0.00296			2.63	1.15338E-4			2.63	-0.04166			2.63	-0.00902
			2.64	33.6709			2.64	30.6616			2.64	0.00297			2.64	1.15085E-4			2.64	-0.04158			2.64	-0.00921
			2.65	33.6095			2.65	30.7551			2.65	0.00297			2.65	1.14826E-4			2.65	-0.04149			2.65	-0.0094
			2.66	33.5481			2.66	30.8483			2.66	0.00298			2.66	1.14562E-4			2.66	-0.0414			2.66	-0.00959
			2.67	33.4867			2.67	30.9414			2.67	0.00298			2.67	1.14293E-4			2.67	-0.04131			2.67	-0.00977
			2.68	33.4252			2.68	31.0344			2.68	0.00298			2.68	1.14017E-4			2.68	-0.04122			2.68	-0.00996
			2.69	33.3638			2.69	31.1271			2.69	0.00299			2.69	1.13736E-4			2.69	-0.04113			2.69	-0.01015
			2.7	33.3024			2.7	31.2197			2.7	0.00299			2.7	1.13449E-4			2.7	-0.04103			2.7	-0.01034
			2.71	33.241			2.71	31.3121			2.71	0.00299			2.71	1.13157E-4			2.71	-0.04093			2.71	-0.01052
			2.72	33.1795			2.72	31.4044			2.72	0.003			2.72	1.12859E-4			2.72	-0.04083			2.72	-0.01071
			2.73	33.1181			2.73	31.4965			2.73	0.003			2.73	1.12556E-4			2.73	-0.04073			2.73	-0.01089
			2.74	33.0567			2.74	31.5884			2.74	0.003			2.74	1.12247E-4			2.74	-0.04063			2.74	-0.01108
			2.75	32.9953			2.75	31.6801			2.75	0.003			2.75	1.11932E-4			2.75	-0.04052			2.75	-0.01126
			2.76	32.9339			2.76	31.7717			2.76	0.00301			2.76	1.11612E-4			2.76	-0.04042			2.76	-0.01145
			2.77	32.8725			2.77	31.8631			2.77	0.00301			2.77	1.11287E-4			2.77	-0.04031			2.77	-0.01163
			2.78	32.8111			2.78	31.9543			2.78	0.00301			2.78	1.10956E-4			2.78	-0.0402			2.78	-0.01181
			2.79	32.7497			2.79	32.0454			2.79	0.00302			2.79	1.10619E-4			2.79	-0.04008			2.79	-0.012
			2.8	32.6883			2.8	32.1363			2.8	0.00302			2.8	1.10277E-4			2.8	-0.03997			2.8	-0.01218
			2.81	32.6269			2.81	32.227			2.81	0.00302			2.81	1.0993E-4			2.81	-0.03985			2.81	-0.01236
			2.82	32.5655			2.82	32.3175			2.82	0.00302			2.82	1.09577E-4			2.82	-0.03974			2.82	-0.01254
			2.83	32.5042			2.83	32.4079			2.83	0.00303			2.83	1.09218E-4			2.83	-0.03962			2.83	-0.01272
			2.84	32.4428			2.84	32.4981			2.84	0.00303			2.84	1.08855E-4			2.84	-0.0395			2.84	-0.0129
			2.85	32.3814			2.85	32.5881			2.85	0.00303			2.85	1.08486E-4			2.85	-0.03937			2.85	-0.01308
			2.86	32.32			2.86	32.678			2.86	0.00303			2.86	1.08111E-4			2.86	-0.03925			2.86	-0.01326
			2.87	32.2586			2.87	32.7677			2.87	0.00304			2.87	1.07731E-4			2.87	-0.03912			2.87	-0.01344
			2.88	32.1972			2.88	32.8572			2.88	0.00304			2.88	1.07346E-4			2.88	-0.03899			2.88	-0.01362
			2.89	32.1359			2.89	32.9466			2.89	0.00304			2.89	1.06956E-4			2.89	-0.03886			2.89	-0.0138
			2.9	32.0745			2.9	33.0357			2.9	0.00304			2.9	1.0656E-4			2.9	-0.03873			2.9	-0.01397
			2.91	32.0132			2.91	33.1247			2.91	0.00305			2.91	1.06159E-4			2.91	-0.0386			2.91	-0.01415
			2.92	31.9518			2.92	33.2136			2.92	0.00305			2.92	1.05753E-4			2.92	-0.03846			2.92	-0.01433
			2.93	31.8904			2.93	33.3023			2.93	0.00305			2.93	1.05341E-4			2.93	-0.03832			2.93	-0.0145
			2.94	31.8291			2.94	33.3908			2.94	0.00305			2.94	1.04924E-4			2.94	-0.03818			2.94	-0.01468
			2.95	31.7677			2.95	33.4791			2.95	0.00305			2.95	-0.00107			2.95	-0.03804			2.95	-0.01486
			2.96	31.7064			2.96	33.5673			2.96	0.00306			2.96	-0.000272752			2.96	-0.03833			2.96	-0.01725
			2.97	31.6451			2.97	33.6552			2.97	0.00306			2.97	-2.61304e-05			2.97	-0.0383			2.97	-0.01783
			2.98	31.5837			2.98	33.743			2.98	0.00306			2.98	5.76248E-5			2.98	-0.03818			2.98	-0.01795
			2.99	31.5224			2.99	33.8307			2.99	0.00306			2.99	8.66476E-5			2.99	-0.03803			2.99	-0.01802
			3	31.4611			3	33.9182			3	0.00306			3	-0.00108			3	-0.03786			3	-0.01818
			3.01	31.3998			3.01	34.0055			3.01	0.00306			3.01	-0.000359375			3.01	-0.03816			3.01	-0.02091
			3.02	31.3384			3.02	34.0926			3.02	0.00306			3.02	-9.09934e-05			3.02	-0.03815			3.02	-0.022
			3.03	31.2771			3.03	34.1796			3.03	0.00307			3.03	1.89355E-5			3.03	-0.03802			3.03	-0.02257
			3.04	31.2158			3.04	34.2664			3.04	0.00307			3.04	6.56502E-5			3.04	-0.03783			3.04	-0.02304
			3.05	31.1544			3.05	34.353			3.05	0.00307			3.05	-0.00109			3.05	-0.03762			3.05	-0.02353
			3.06	31.0931			3.06	34.4395			3.06	0.00307			3.06	-0.000452324			3.06	-0.03791			3.06	-0.02679
			3.07	31.0318			3.07	34.5257			3.07	0.00306			3.07	-0.000170971			3.07	-0.0379			3.07	-0.02842
			3.08	30.9705			3.08	34.6118			3.08	0.00306			3.08	-3.57153e-05			3.08	-0.03775			3.08	-0.02939
			3.09	30.9091			3.09	34.6978			3.09	0.00306			3.09	3.1937E-5			3.09	-0.03752			3.09	-0.03009
			3.1	30.8478			3.1	34.7836			3.1	0.00306			3.1	-0.00111			3.1	-0.03726			3.1	-0.03067
			3.11	30.7865			3.11	34.8692			3.11	0.00305			3.11	-0.000552308			3.11	-0.03753			3.11	-0.03414
			3.12	30.7252			3.12	34.9546			3.12	0.00305			3.12	-0.000269093			3.12	-0.03751			3.12	-0.03608
			3.13	30.6639			3.13	35.0399			3.13	0.00304			3.13	-0.000113513			3.13	-0.03734			3.13	-0.03727
			3.14	30.6026			3.14	35.125			3.14	0.00303			3.14	-2.46004e-05			3.14	-0.03708			3.14	-0.03807
			3.15	30.5413			3.15	35.2099			3.15	0.00303			3.15	-0.00115			3.15	-0.03676			3.15	-0.03867
			3.16	30.4799			3.16	35.2946			3.16	0.00302			3.16	-0.00066876			3.16	-0.03701			3.16	-0.04234
			3.17	30.4187			3.17	35.3792			3.17	0.00301			3.17	-0.00039245			3.17	-0.037			3.17	-0.04464
			3.18	30.3574			3.18	35.4636			3.18	0.003			3.18	-0.000222226			3.18	-0.03682			3.18	-0.04618
			3.19	30.2961			3.19	35.5479			3.19	0.00299			3.19	-0.000113484			3.19	-0.03653			3.19	-0.04728
			3.2	30.2348			3.2	35.6319			3.2	0.00297			3.2	-0.00122			3.2	-0.03618			3.2	-0.04812
			3.21	30.1735			3.21	35.7158			3.21	0.00296			3.21	-0.000806687			3.21	-0.03641			3.21	-0.05218
			3.22	30.1122			3.22	35.7996			3.22	0.00295			3.22	-0.000544158			3.22	-0.03639			3.22	-0.05503
			3.23	30.0509			3.23	35.8831			3.23	0.00293			3.23	-0.000366343			3.23	-0.03621			3.23	-0.05714
			3.24	29.9897			3.24	35.9665			3.24	0.00292			3.24	-0.000241863			3.24	-0.0359			3.24	-0.05876
			3.25	29.9284			3.25	36.0497			3.25	0.0029			3.25	-0.00133			3.25	-0.03551			3.25	-0.06005
			3.26	29.8671			3.26	36.1328			3.26	0.00288			3.26	-0.000975213			3.26	-0.03573			3.26	-0.06464
			3.27	29.8058			3.27	36.2157			3.27	0.00286			3.27	-0.000729246			3.27	-0.03571			3.27	-0.06818
			3.28	29.7446			3.28	36.2984			3.28	0.00284			3.28	-0.000548905			3.28	-0.03552			3.28	-0.07098
			3.29	29.6833			3.29	36.3809			3.29	0.00282			3.29	-0.000413075			3.29	-0.03519			3.29	-0.07324
			3.3	29.622			3.3	36.4633			3.3	0.0028			3.3	-0.00148			3.3	-0.03477			3.3	-0.0751
			3.31	29.5608			3.31	36.5455			3.31	0.00277			3.31	-0.00118			3.31	-0.03496			3.31	-0.08033
			3.32	29.4995			3.32	36.6275			3.32	0.00274			3.32	-0.000944806			3.32	-0.03493			3.32	-0.0846
			3.33	29.4383			3.33	36.7094			3.33	0.00271			3.33	-0.0007642			3.33	-0.03472			3.33	-0.08817
			3.34	29.377			3.34	36.791			3.34	0.00268			3.34	-0.000619896			3.34	-0.03437			3.34	-0.09116
			3.35	29.3158			3.35	36.8726			3.35	0.00265			3.35	-0.00168			3.35	-0.0339			3.35	-0.0937
			3.36	29.2545			3.36	36.9539			3.36	0.00262			3.36	-0.0014			3.36	-0.03406			3.36	-0.09964
			3.37	29.1933			3.37	37.0351			3.37	0.00258			3.37	-0.00117			3.37	-0.03399			3.37	-0.10468
			3.38	29.132			3.38	37.1161			3.38	0.00254			3.38	-0.000982322			3.38	-0.03373			3.38	-0.10901
			3.39	29.0708			3.39	37.1969			3.39	0.0025			3.39	-0.000824718			3.39	-0.03332			3.39	-0.11272
			3.4	29.0096			3.4	37.2776			3.4	0.00246			3.4	-0.00187			3.4	-0.03277			3.4	-0.11591
			3.41	28.9483			3.41	37.3581			3.41	0.00242			3.41	-0.00158			3.41	-0.03284			3.41	-0.12247
			3.42	28.8871			3.42	37.4384			3.42	0.00237			3.42	-0.00133			3.42	-0.03267			3.42	-0.12806
			3.43	28.8259			3.43	37.5186			3.43	0.00232			3.43	-0.00111			3.43	-0.03229			3.43	-0.13283
			3.44	28.7646			3.44	37.5986			3.44	0.00227			3.44	-0.000923126			3.44	-0.03172			3.44	-0.13687
			3.45	28.7034			3.45	37.6784			3.45	0.00222			3.45	-0.00193			3.45	-0.03099			3.45	-0.14026
			3.46	28.6422			3.46	37.758			3.46	0.00217			3.46	-0.00159			3.46	-0.03086			3.46	-0.14683
			3.47	28.581			3.47	37.8375			3.47	0.00211			3.47	-0.00128			3.47	-0.03044			3.47	-0.15221
			3.48	28.5197			3.48	37.9168			3.48	0.00205			3.48	-0.00102			3.48	-0.02977			3.48	-0.15655
			3.49	28.4585			3.49	37.996			3.49	0.00199			3.49	-0.000788459			3.49	-0.02889			3.49	-0.15999
			3.5	28.3973			3.5	38.0749			3.5	0.00193			3.5	-0.00177			3.5	-0.02783			3.5	-0.16266
			3.51	28.3361			3.51	38.1537			3.51	0.00186			3.51	-0.00134			3.51	-0.02733			3.51	-0.1683
			3.52	28.2749			3.52	38.2323			3.52	0.0018			3.52	-0.000981546			3.52	-0.02651			3.52	-0.17247
			3.53	28.2137			3.53	38.3108			3.53	0.00173			3.53	-0.000692653			3.53	-0.02542			3.53	-0.17547
			3.54	28.1525			3.54	38.3891			3.54	0.00166			3.54	-0.00047123			3.54	-0.02412			3.54	-0.17756
			3.55	28.0913			3.55	38.4672			3.55	0.00159			3.55	-0.00148			3.55	-0.02267			3.55	-0.17896
			3.56	28.0301			3.56	38.5451			3.56	0.00152			3.56	-0.000986602			3.56	-0.02178			3.56	-0.18326
			3.57	27.9689			3.57	38.6229			3.57	0.00145			3.57	-0.000622435			3.57	-0.02056			3.57	-0.18597
			3.58	27.9077			3.58	38.7005			3.58	0.00138			3.58	-0.000371543			3.58	-0.01908			3.58	-0.18759
			3.59	27.8465			3.59	38.778			3.59	0.0013			3.59	-0.00020758			3.59	-0.01745			3.59	-0.18851
			3.6	27.7853			3.6	38.8552			3.6	0.00123			3.6	-0.00128			3.6	-0.01571			3.6	-0.18901
			3.61	27.7241			3.61	38.9323			3.61	0.00115			3.61	-0.000738063			3.61	-0.01455			3.61	-0.19238
			3.62	27.6629			3.62	39.0093			3.62	0.00108			3.62	-0.000395558			3.62	-0.01305			3.62	-0.19413
			3.63	27.6017			3.63	39.086			3.63	0.001			3.63	-0.000195709			3.63	-0.01134			3.63	-0.19493
			3.64	27.5405			3.64	39.1626			3.64	9.27064E-4			3.64	-8.56198e-05			3.64	-0.00951			3.64	-0.19524
			3.65	27.4794			3.65	39.239			3.65	8.50744E-4			3.65	-0.0012			3.65	-0.00761			3.65	-0.19532
			3.66	27.4182			3.66	39.3153			3.66	7.73352E-4			3.66	-0.000603387			3.66	-0.0063			3.66	-0.19817
			3.67	27.357			3.67	39.3914			3.67	6.95142E-4			3.67	-0.00027809			3.67	-0.00464			3.67	-0.19931
			3.68	27.2958			3.68	39.4673			3.68	6.16753E-4			3.68	-0.000117528			3.68	-0.00279			3.68	-0.19963
			3.69	27.2346			3.69	39.543			3.69	5.38313E-4			3.69	-4.33904e-05			3.69	-0.000852037			3.69	-0.19959
			3.7	27.1734			3.7	39.6186			3.7	4.59788E-4			3.7	-0.00119			3.7	0.00113			3.7	-0.19943
			3.71	27.1123			3.71	39.694			3.71	3.80316E-4			3.71	-0.00051827			3.71	0.00254			3.71	-0.2019
			3.72	27.0511			3.72	39.7692			3.72	3.0026E-4			3.72	-0.00020983			3.72	0.00431			3.72	-0.20258
			3.73	26.9899			3.73	39.8443			3.73	2.20241E-4			3.73	-8.28835e-05			3.73	0.00625			3.73	-0.20254
			3.74	26.9288			3.74	39.9191			3.74	1.40321E-4			3.74	-3.49443e-05			3.74	0.00825			3.74	-0.20228
			3.75	26.8676			3.75	39.9939			3.75	6.0406E-5			3.75	-0.000802847			3.75	0.01027			3.75	-0.20199
			3.76	26.8064			3.76	40.0684			3.76	-2.01157e-05			3.76	-0.000315399			3.76	0.01193			3.76	-0.20336
			3.77	26.7453			3.77	40.1428			3.77	-0.000100983			3.77	-0.000126462			3.77	0.01384			3.77	-0.20352
			3.78	26.6841			3.78	40.217			3.78	-0.000181833			3.78	-6.06785e-05			3.78	0.01585			3.78	-0.20328
			3.79	26.623			3.79	40.291			3.79	-0.00026267			3.79	-4.07773e-05			3.79	0.01788			3.79	-0.20295
			3.8	26.5618			3.8	40.3649			3.8	-0.00034357			3.8	-3.73273e-05			3.8	0.01992			3.8	-0.20262
			3.81	26.5007			3.81	40.4386			3.81	-0.000424604			3.81	-3.96576e-05			3.81	0.02197			3.81	-0.20229
			3.82	26.4396			3.82	40.5121			3.82	-0.000505813			3.82	-4.39864e-05			3.82	0.02401			3.82	-0.20196
			3.83	26.3784			3.83	40.5855			3.83	-0.000587197			3.83	-4.9007e-05			3.83	0.02605			3.83	-0.2016
			3.84	26.3173			3.84	40.6587			3.84	-0.000668723			3.84	-5.42928e-05			3.84	0.02809			3.84	-0.20121
			3.85	26.2562			3.85	40.7317			3.85	-0.000750331			3.85	-5.97237e-05			3.85	0.03012			3.85	-0.20076
			3.86	26.195			3.86	40.8045			3.86	-0.000831942			3.86	-6.52801e-05			3.86	0.03215			3.86	-0.20026
			3.87	26.1339			3.87	40.8772			3.87	-0.000913469			3.87	-7.0967e-05			3.87	0.03418			3.87	-0.1997
			3.88	26.0728			3.88	40.9497			3.88	-0.000994826			3.88	-7.67881e-05			3.88	0.0362			3.88	-0.19909
			3.89	26.0116			3.89	41.0221			3.89	-0.00108			3.89	-8.27375e-05			3.89	0.03821			3.89	-0.19844
			3.9	25.9505			3.9	41.0942			3.9	-0.00116			3.9	-8.87993e-05			3.9	0.04022			3.9	-0.19776
			3.91	25.8894			3.91	41.1662			3.91	-0.00124			3.91	-9.49493e-05			3.91	0.04222			3.91	-0.19707
			3.92	25.8283			3.92	41.2381			3.92	-0.00132			3.92	-0.000101158			3.92	0.04421			3.92	-0.19637
			3.93	25.7671			3.93	41.3097			3.93	-0.0014			3.93	-0.000107395			3.93	0.0462			3.93	-0.19567
			3.94	25.706			3.94	41.3812			3.94	-0.00148			3.94	-0.000113631			3.94	0.04817			3.94	-0.19499
			3.95	25.6449			3.95	41.4525			3.95	-0.00156			3.95	-0.000119839			3.95	0.05015			3.95	-0.19433
			3.96	25.5838			3.96	41.5237			3.96	-0.00163			3.96	-0.000126001			3.96	0.05211			3.96	-0.19368
			3.97	25.5226			3.97	41.5947			3.97	-0.00171			3.97	-0.000132102			3.97	0.05407			3.97	-0.19306
			3.98	25.4615			3.98	41.6655			3.98	-0.00179			3.98	-0.000138135			3.98	0.05602			3.98	-0.19245
			3.99	25.4004			3.99	41.7361			3.99	-0.00187			3.99	-0.000144098			3.99	0.05797			3.99	-0.19186
			4	25.3393			4	41.8066			4	-0.00195			4	-0.000149996			4	0.05991			4	-0.19128
			4.01	25.2782			4.01	41.8769			4.01	-0.00202			4.01	-0.000155835			4.01	0.06185			4.01	-0.19071
			4.02	25.2171			4.02	41.947			4.02	-0.0021			4.02	-0.000161626			4.02	0.06378			4.02	-0.19014
			4.03	25.156			4.03	42.017			4.03	-0.00218			4.03	-0.00016738			4.03	0.0657			4.03	-0.18957
			4.04	25.0949			4.04	42.0868			4.04	-0.00225			4.04	-0.000173107			4.04	0.06762			4.04	-0.189
			4.05	25.0338			4.05	42.1564			4.05	-0.00233			4.05	-0.000178817			4.05	0.06953			4.05	-0.18842
			4.06	24.9727			4.06	42.2259			4.06	-0.00241			4.06	-0.000184518			4.06	0.07144			4.06	-0.18784
			4.07	24.9115			4.07	42.2951			4.07	-0.00248			4.07	-0.000190215			4.07	0.07334			4.07	-0.18725
			4.08	24.8504			4.08	42.3642			4.08	-0.00256			4.08	-0.000195912			4.08	0.07523			4.08	-0.18665
			4.09	24.7894			4.09	42.4332			4.09	-0.00263			4.09	-0.000201609			4.09	0.07712			4.09	-0.18604
			4.1	24.7283			4.1	42.502			4.1	-0.00271			4.1	-0.000207306			4.1	0.07901			4.1	-0.18543
			4.11	24.6672			4.11	42.5706			4.11	-0.00278			4.11	-0.000212999			4.11	0.08088			4.11	-0.18482
			4.12	24.6061			4.12	42.639			4.12	-0.00286			4.12	-0.000218686			4.12	0.08275			4.12	-0.18421
			4.13	24.545			4.13	42.7073			4.13	-0.00293			4.13	-0.000224363			4.13	0.08462			4.13	-0.18359
			4.14	24.4839			4.14	42.7754			4.14	-0.00301			4.14	-0.000230025			4.14	0.08648			4.14	-0.18298
			4.15	24.4228			4.15	42.8433			4.15	-0.00308			4.15	-0.000235669			4.15	0.08833			4.15	-0.18237
			4.16	24.3618			4.16	42.9111			4.16	-0.00316			4.16	-0.000241292			4.16	0.09018			4.16	-0.18177
			4.17	24.3007			4.17	42.9786			4.17	-0.00323			4.17	-0.000246892			4.17	0.09202			4.17	-0.18116
			4.18	24.2396			4.18	43.0461			4.18	-0.0033			4.18	-0.000252467			4.18	0.09385			4.18	-0.18056
			4.19	24.1785			4.19	43.1133			4.19	-0.00338			4.19	-0.000258017			4.19	0.09568			4.19	-0.17996
			4.2	24.1175			4.2	43.1804			4.2	-0.00345			4.2	-0.000263543			4.2	0.09751			4.2	-0.17936
			4.21	24.0564			4.21	43.2473			4.21	-0.00352			4.21	-0.000269043			4.21	0.09932			4.21	-0.17877
			4.22	23.9953			4.22	43.314			4.22	-0.00359			4.22	-0.000274521			4.22	0.10113			4.22	-0.17817
			4.23	23.9342			4.23	43.3806			4.23	-0.00367			4.23	-0.000279977			4.23	0.10294			4.23	-0.17758
			4.24	23.8732			4.24	43.447			4.24	-0.00374			4.24	-0.000285413			4.24	0.10474			4.24	-0.17699
			4.25	23.8121			4.25	43.5132			4.25	-0.00381			4.25	-0.000290831			4.25	0.10653			4.25	-0.17639
			4.26	23.7511			4.26	43.5793			4.26	-0.00388			4.26	-0.00029623			4.26	0.10832			4.26	-0.17579
			4.27	23.69			4.27	43.6452			4.27	-0.00395			4.27	-0.000301613			4.27	0.1101			4.27	-0.1752
			4.28	23.6289			4.28	43.7109			4.28	-0.00402			4.28	-0.000306979			4.28	0.11188			4.28	-0.1746
			4.29	23.5679			4.29	43.7764			4.29	-0.00409			4.29	-0.00031233			4.29	0.11365			4.29	-0.174
			4.3	23.5068			4.3	43.8418			4.3	-0.00417			4.3	-0.000317664			4.3	0.11541			4.3	-0.17341
			4.31	23.4458			4.31	43.907			4.31	-0.00424			4.31	-0.000322983			4.31	0.11717			4.31	-0.17281
			4.32	23.3847			4.32	43.9721			4.32	-0.00431			4.32	-0.000328284			4.32	0.11892			4.32	-0.17221
			4.33	23.3237			4.33	44.037			4.33	-0.00438			4.33	-0.000333569			4.33	0.12066			4.33	-0.17161
			4.34	23.2626			4.34	44.1017			4.34	-0.00444			4.34	-0.000338836			4.34	0.12241			4.34	-0.17101
			4.35	23.2016			4.35	44.1662			4.35	-0.00451			4.35	-0.000344085			4.35	0.12414			4.35	-0.17042
			4.36	23.1405			4.36	44.2306			4.36	-0.00458			4.36	-0.000349316			4.36	0.12587			4.36	-0.16982
			4.37	23.0795			4.37	44.2948			4.37	-0.00465			4.37	-0.000354528			4.37	0.12759			4.37	-0.16922
			4.38	23.0185			4.38	44.3588			4.38	-0.00472			4.38	-0.000359721			4.38	0.12931			4.38	-0.16863
			4.39	22.9574			4.39	44.4226			4.39	-0.00479			4.39	-0.000364895			4.39	0.13102			4.39	-0.16803
			4.4	22.8964			4.4	44.4863			4.4	-0.00486			4.4	-0.000370049			4.4	0.13272			4.4	-0.16744
			4.41	22.8354			4.41	44.5498			4.41	-0.00492			4.41	-0.000375185			4.41	0.13442			4.41	-0.16685
			4.42	22.7743			4.42	44.6132			4.42	-0.00499			4.42	-0.000380302			4.42	0.13611			4.42	-0.16625
			4.43	22.7133			4.43	44.6764			4.43	-0.00506			4.43	-0.0003854			4.43	0.1378			4.43	-0.16566
			4.44	22.6523			4.44	44.7394			4.44	-0.00513			4.44	-0.000390479			4.44	0.13948			4.44	-0.16507
			4.45	22.5912			4.45	44.8022			4.45	-0.00519			4.45	-0.000395541			4.45	0.14116			4.45	-0.16447
			4.46	22.5302			4.46	44.8649			4.46	-0.00526			4.46	-0.000400584			4.46	0.14282			4.46	-0.16388
			4.47	22.4692			4.47	44.9274			4.47	-0.00533			4.47	-0.000405609			4.47	0.14449			4.47	-0.16329
			4.48	22.4082			4.48	44.9897			4.48	-0.00539			4.48	-0.000410617			4.48	0.14615			4.48	-0.1627
			4.49	22.3471			4.49	45.0519			4.49	-0.00546			4.49	-0.000415606			4.49	0.1478			4.49	-0.16211
			4.5	22.2861			4.5	45.1138			4.5	-0.00552			4.5	-0.000420578			4.5	0.14944			4.5	-0.16151
			4.51	22.2251			4.51	45.1757			4.51	-0.00559			4.51	-0.000425532			4.51	0.15108			4.51	-0.16092
			4.52	22.1641			4.52	45.2373			4.52	-0.00566			4.52	-0.000430468			4.52	0.15272			4.52	-0.16033
			4.53	22.1031			4.53	45.2988			4.53	-0.00572			4.53	-0.000435387			4.53	0.15435			4.53	-0.15974
			4.54	22.0421			4.54	45.3601			4.54	-0.00579			4.54	-0.000440287			4.54	0.15597			4.54	-0.15915
			4.55	21.9811			4.55	45.4213			4.55	-0.00585			4.55	-0.00044517			4.55	0.15758			4.55	-0.15856
			4.56	21.9201			4.56	45.4822			4.56	-0.00591			4.56	-0.000450035			4.56	0.1592			4.56	-0.15797
			4.57	21.8591			4.57	45.543			4.57	-0.00598			4.57	-0.000454881			4.57	0.1608			4.57	-0.15738
			4.58	21.7981			4.58	45.6037			4.58	-0.00604			4.58	-0.00045971			4.58	0.1624			4.58	-0.15679
			4.59	21.7371			4.59	45.6641			4.59	-0.00611			4.59	-0.00046452			4.59	0.16399			4.59	-0.1562
			4.6	21.6761			4.6	45.7244			4.6	-0.00617			4.6	-0.000469313			4.6	0.16558			4.6	-0.15562
			4.61	21.6151			4.61	45.7846			4.61	-0.00623			4.61	-0.000474087			4.61	0.16716			4.61	-0.15503
			4.62	21.5541			4.62	45.8445			4.62	-0.00629			4.62	-0.000478844			4.62	0.16874			4.62	-0.15444
			4.63	21.4931			4.63	45.9043			4.63	-0.00636			4.63	-0.000483582			4.63	0.17031			4.63	-0.15385
			4.64	21.4321			4.64	45.9639			4.64	-0.00642			4.64	-0.000488303			4.64	0.17187			4.64	-0.15327
			4.65	21.3711			4.65	46.0234			4.65	-0.00648			4.65	-0.000493005			4.65	0.17343			4.65	-0.15268
			4.66	21.3101			4.66	46.0827			4.66	-0.00654			4.66	-0.00049769			4.66	0.17498			4.66	-0.15209
			4.67	21.2491			4.67	46.1418			4.67	-0.00661			4.67	-0.000502357			4.67	0.17653			4.67	-0.15151
			4.68	21.1881			4.68	46.2007			4.68	-0.00667			4.68	-0.000507006			4.68	0.17807			4.68	-0.15092
			4.69	21.1271			4.69	46.2595			4.69	-0.00673			4.69	-0.000511638			4.69	0.17961			4.69	-0.15034
			4.7	21.0662			4.7	46.3181			4.7	-0.00679			4.7	-0.000516252			4.7	0.18114			4.7	-0.14975
			4.71	21.0052			4.71	46.3765			4.71	-0.00685			4.71	-0.000520848			4.71	0.18266			4.71	-0.14917
			4.72	20.9442			4.72	46.4348			4.72	-0.00691			4.72	-0.000525426			4.72	0.18418			4.72	-0.14858
			4.73	20.8832			4.73	46.4929			4.73	-0.00697			4.73	-0.000529987			4.73	0.18569			4.73	-0.148
			4.74	20.8223			4.74	46.5508			4.74	-0.00703			4.74	-0.00053453			4.74	0.18719			4.74	-0.14742
			4.75	20.7613			4.75	46.6086			4.75	-0.00709			4.75	-0.000539055			4.75	0.1887			4.75	-0.14683
			4.76	20.7003			4.76	46.6661			4.76	-0.00715			4.76	-0.000543563			4.76	0.19019			4.76	-0.14625
			4.77	20.6393			4.77	46.7236			4.77	-0.00721			4.77	-0.000548053			4.77	0.19168			4.77	-0.14567
			4.78	20.5784			4.78	46.7808			4.78	-0.00727			4.78	-0.000552525			4.78	0.19316			4.78	-0.14509
			4.79	20.5174			4.79	46.8379			4.79	-0.00733			4.79	-0.00055698			4.79	0.19464			4.79	-0.1445
			4.8	20.4564			4.8	46.8948			4.8	-0.00739			4.8	-0.000561417			4.8	0.19611			4.8	-0.14392
			4.81	20.3955			4.81	46.9515			4.81	-0.00744			4.81	-0.000565837			4.81	0.19758			4.81	-0.14334
			4.82	20.3345			4.82	47.0081			4.82	-0.0075			4.82	-0.000570239			4.82	0.19904			4.82	-0.14276
			4.83	20.2735			4.83	47.0645			4.83	-0.00756			4.83	-0.000574623			4.83	0.20049			4.83	-0.14218
			4.84	20.2126			4.84	47.1207			4.84	-0.00762			4.84	-0.00057899			4.84	0.20194			4.84	-0.1416
			4.85	20.1516			4.85	47.1768			4.85	-0.00768			4.85	-0.00058334			4.85	0.20338			4.85	-0.14102
			4.86	20.0907			4.86	47.2327			4.86	-0.00773			4.86	-0.000587672			4.86	0.20482			4.86	-0.14045
			4.87	20.0297			4.87	47.2884			4.87	-0.00779			4.87	-0.000591986			4.87	0.20625			4.87	-0.13987
			4.88	19.9688			4.88	47.3439			4.88	-0.00785			4.88	-0.000596283			4.88	0.20768			4.88	-0.13929
			4.89	19.9078			4.89	47.3993			4.89	-0.0079			4.89	-0.000600563			4.89	0.2091			4.89	-0.13871
			4.9	19.8469			4.9	47.4545			4.9	-0.00796			4.9	-0.000604825			4.9	0.21051			4.9	-0.13814
			4.91	19.7859			4.91	47.5096			4.91	-0.00802			4.91	-0.00060907			4.91	0.21192			4.91	-0.13756
			4.92	19.725			4.92	47.5645			4.92	-0.00807			4.92	-0.000613297			4.92	0.21333			4.92	-0.13698
			4.93	19.664			4.93	47.6192			4.93	-0.00813			4.93	-0.000617507			4.93	0.21472			4.93	-0.13641
			4.94	19.6031			4.94	47.6737			4.94	-0.00818			4.94	-0.0006217			4.94	0.21612			4.94	-0.13583
			4.95	19.5421			4.95	47.7281			4.95	-0.00824			4.95	-0.000625875			4.95	0.2175			4.95	-0.13526
			4.96	19.4812			4.96	47.7823			4.96	-0.00829			4.96	-0.000630033			4.96	0.21888			4.96	-0.13468
			4.97	19.4203			4.97	47.8363			4.97	-0.00835			4.97	-0.000634174			4.97	0.22026			4.97	-0.13411
			4.98	19.3593			4.98	47.8902			4.98	-0.0084			4.98	-0.000638297			4.98	0.22163			4.98	-0.13354
			4.99	19.2984			4.99	47.9439			4.99	-0.00846			4.99	-0.000642403			4.99	0.22299			4.99	-0.13296
			5	19.2375			5	47.9974			5	-0.00851			5	-0.000646492			5	0.22435			5	-0.13239
			5.01	19.1765			5.01	48.0507			5.01	-0.00856			5.01	-0.000650564			5.01	0.2257			5.01	-0.13182
			5.02	19.1156			5.02	48.1039			5.02	-0.00862			5.02	-0.000654619			5.02	0.22705			5.02	-0.13125
			5.03	19.0547			5.03	48.1569			5.03	-0.00867			5.03	-0.000658656			5.03	0.22839			5.03	-0.13067
			5.04	18.9937			5.04	48.2098			5.04	-0.00872			5.04	-0.000662676			5.04	0.22972			5.04	-0.1301
			5.05	18.9328			5.05	48.2625			5.05	-0.00878			5.05	-0.000666679			5.05	0.23105			5.05	-0.12953
			5.06	18.8719			5.06	48.315			5.06	-0.00883			5.06	-0.000670665			5.06	0.23238			5.06	-0.12896
			5.07	18.811			5.07	48.3673			5.07	-0.00888			5.07	-0.000674634			5.07	0.2337			5.07	-0.12839
			5.08	18.7501			5.08	48.4195			5.08	-0.00893			5.08	-0.000678586			5.08	0.23501			5.08	-0.12782
			5.09	18.6891			5.09	48.4715			5.09	-0.00899			5.09	-0.000682521			5.09	0.23632			5.09	-0.12726
			5.1	18.6282			5.1	48.5233			5.1	-0.00904			5.1	-0.000686438			5.1	0.23762			5.1	-0.12669
			5.11	18.5673			5.11	48.575			5.11	-0.00909			5.11	-0.000690339			5.11	0.23891			5.11	-0.12612
			5.12	18.5064			5.12	48.6264			5.12	-0.00914			5.12	-0.000694223			5.12	0.24021			5.12	-0.12555
			5.13	18.4455			5.13	48.6778			5.13	-0.00919			5.13	-0.00069809			5.13	0.24149			5.13	-0.12499
			5.14	18.3846			5.14	48.7289			5.14	-0.00924			5.14	-0.000701939			5.14	0.24277			5.14	-0.12442
			5.15	18.3236			5.15	48.7799			5.15	-0.00929			5.15	-0.000705772			5.15	0.24404			5.15	-0.12386
			5.16	18.2627			5.16	48.8307			5.16	-0.00934			5.16	-0.000709588			5.16	0.24531			5.16	-0.12329
			5.17	18.2018			5.17	48.8814			5.17	-0.00939			5.17	-0.000713387			5.17	0.24657			5.17	-0.12273
			5.18	18.1409			5.18	48.9318			5.18	-0.00944			5.18	-0.000717169			5.18	0.24783			5.18	-0.12216
			5.19	18.08			5.19	48.9821			5.19	-0.00949			5.19	-0.000720934			5.19	0.24908			5.19	-0.1216
			5.2	18.0191			5.2	49.0323			5.2	-0.00954			5.2	-0.000724683			5.2	0.25033			5.2	-0.12103
			5.21	17.9582			5.21	49.0823			5.21	-0.00959			5.21	-0.000728414			5.21	0.25157			5.21	-0.12047
			5.22	17.8973			5.22	49.1321			5.22	-0.00964			5.22	-0.000732129			5.22	0.2528			5.22	-0.11991
			5.23	17.8364			5.23	49.1817			5.23	-0.00969			5.23	-0.000735827			5.23	0.25403			5.23	-0.11935
			5.24	17.7755			5.24	49.2311			5.24	-0.00974			5.24	-0.000739509			5.24	0.25526			5.24	-0.11879
			5.25	17.7146			5.25	49.2805			5.25	-0.00979			5.25	-0.000743173			5.25	0.25648			5.25	-0.11823
			5.26	17.6537			5.26	49.3296			5.26	-0.00984			5.26	-0.000746821			5.26	0.25769			5.26	-0.11767
			5.27	17.5928			5.27	49.3785			5.27	-0.00988			5.27	-0.000750452			5.27	0.2589			5.27	-0.11711
			5.28	17.5319			5.28	49.4273			5.28	-0.00993			5.28	-0.000754067			5.28	0.2601			5.28	-0.11655
			5.29	17.4711			5.29	49.4759			5.29	-0.00998			5.29	-0.000757665			5.29	0.2613			5.29	-0.11599
			5.3	17.4102			5.3	49.5244			5.3	-0.01003			5.3	-0.000761246			5.3	0.26249			5.3	-0.11543
			5.31	17.3493			5.31	49.5727			5.31	-0.01007			5.31	-0.00076481			5.31	0.26367			5.31	-0.11487
			5.32	17.2884			5.32	49.6208			5.32	-0.01012			5.32	-0.000768358			5.32	0.26485			5.32	-0.11432
			5.33	17.2275			5.33	49.6687			5.33	-0.01017			5.33	-0.00077189			5.33	0.26603			5.33	-0.11376
			5.34	17.1666			5.34	49.7165			5.34	-0.01021			5.34	-0.000775405			5.34	0.2672			5.34	-0.11321
			5.35	17.1057			5.35	49.7641			5.35	-0.01026			5.35	-0.000778903			5.35	0.26836			5.35	-0.11265
			5.36	17.0449			5.36	49.8115			5.36	-0.01031			5.36	-0.000782385			5.36	0.26952			5.36	-0.1121
			5.37	16.984			5.37	49.8588			5.37	-0.01035			5.37	-0.000785851			5.37	0.27067			5.37	-0.11154
			5.38	16.9231			5.38	49.9059			5.38	-0.0104			5.38	-0.0007893			5.38	0.27182			5.38	-0.11099
			5.39	16.8622			5.39	49.9528			5.39	-0.01044			5.39	-0.000792732			5.39	0.27296			5.39	-0.11043
			5.4	16.8013			5.4	49.9995			5.4	-0.01049			5.4	-0.000796149			5.4	0.2741			5.4	-0.10988
			5.41	16.7405			5.41	50.0461			5.41	-0.01053			5.41	-0.000799549			5.41	0.27523			5.41	-0.10933
			5.42	16.6796			5.42	50.0925			5.42	-0.01058			5.42	-0.000802932			5.42	0.27635			5.42	-0.10878
			5.43	16.6187			5.43	50.1388			5.43	-0.01062			5.43	-0.000806299			5.43	0.27747			5.43	-0.10823
			5.44	16.5579			5.44	50.1849			5.44	-0.01066			5.44	-0.00080965			5.44	0.27859			5.44	-0.10768
			5.45	16.497			5.45	50.2308			5.45	-0.01071			5.45	-0.000812985			5.45	0.2797			5.45	-0.10713
			5.46	16.4361			5.46	50.2765			5.46	-0.01075			5.46	-0.000816303			5.46	0.2808			5.46	-0.10658
			5.47	16.3753			5.47	50.3221			5.47	-0.0108			5.47	-0.000819605			5.47	0.2819			5.47	-0.10603
			5.48	16.3144			5.48	50.3675			5.48	-0.01084			5.48	-0.000822891			5.48	0.28299			5.48	-0.10548
			5.49	16.2535			5.49	50.4127			5.49	-0.01088			5.49	-0.00082616			5.49	0.28408			5.49	-0.10494
			5.5	16.1927			5.5	50.4578			5.5	-0.01093			5.5	-0.000829414			5.5	0.28516			5.5	-0.10439
			5.51	16.1318			5.51	50.5027			5.51	-0.01097			5.51	-0.000832651			5.51	0.28624			5.51	-0.10384
			5.52	16.071			5.52	50.5474			5.52	-0.01101			5.52	-0.000835872			5.52	0.28731			5.52	-0.1033
			5.53	16.0101			5.53	50.592			5.53	-0.01105			5.53	-0.000839077			5.53	0.28838			5.53	-0.10275
			5.54	15.9492			5.54	50.6364			5.54	-0.01109			5.54	-0.000842266			5.54	0.28944			5.54	-0.10221
			5.55	15.8884			5.55	50.6806			5.55	-0.01114			5.55	-0.000845439			5.55	0.2905			5.55	-0.10167
			5.56	15.8275			5.56	50.7246			5.56	-0.01118			5.56	-0.000848596			5.56	0.29155			5.56	-0.10112
			5.57	15.7667			5.57	50.7685			5.57	-0.01122			5.57	-0.000851737			5.57	0.29259			5.57	-0.10058
			5.58	15.7058			5.58	50.8122			5.58	-0.01126			5.58	-0.000854862			5.58	0.29363			5.58	-0.10004
			5.59	15.645			5.59	50.8558			5.59	-0.0113			5.59	-0.000857971			5.59	0.29467			5.59	-0.0995
			5.6	15.5841			5.6	50.8991			5.6	-0.01134			5.6	-0.000861064			5.6	0.2957			5.6	-0.09896
			5.61	15.5233			5.61	50.9423			5.61	-0.01138			5.61	-0.000864142			5.61	0.29672			5.61	-0.09842
			5.62	15.4625			5.62	50.9854			5.62	-0.01142			5.62	-0.000867203			5.62	0.29774			5.62	-0.09788
			5.63	15.4016			5.63	51.0282			5.63	-0.01146			5.63	-0.000870248			5.63	0.29876			5.63	-0.09734
			5.64	15.3408			5.64	51.0709			5.64	-0.0115			5.64	-0.000873278			5.64	0.29976			5.64	-0.0968
			5.65	15.2799			5.65	51.1135			5.65	-0.01154			5.65	-0.000876292			5.65	0.30077			5.65	-0.09626
			5.66	15.2191			5.66	51.1558			5.66	-0.01158			5.66	-0.00087929			5.66	0.30177			5.66	-0.09573
			5.67	15.1582			5.67	51.198			5.67	-0.01162			5.67	-0.000882272			5.67	0.30276			5.67	-0.09519
			5.68	15.0974			5.68	51.24			5.68	-0.01166			5.68	-0.000885239			5.68	0.30375			5.68	-0.09466
			5.69	15.0366			5.69	51.2819			5.69	-0.0117			5.69	-0.00088819			5.69	0.30473			5.69	-0.09412
			5.7	14.9757			5.7	51.3236			5.7	-0.01174			5.7	-0.000891125			5.7	0.3057			5.7	-0.09359
			5.71	14.9149			5.71	51.3651			5.71	-0.01178			5.71	-0.000894045			5.71	0.30668			5.71	-0.09305
			5.72	14.8541			5.72	51.4064			5.72	-0.01181			5.72	-0.000896949			5.72	0.30764			5.72	-0.09252
			5.73	14.7932			5.73	51.4476			5.73	-0.01185			5.73	-0.000899837			5.73	0.3086			5.73	-0.09199
			5.74	14.7324			5.74	51.4886			5.74	-0.01189			5.74	-0.00090271			5.74	0.30956			5.74	-0.09146
			5.75	14.6716			5.75	51.5295			5.75	-0.01193			5.75	-0.000905567			5.75	0.31051			5.75	-0.09093
			5.76	14.6107			5.76	51.5701			5.76	-0.01196			5.76	-0.000908409			5.76	0.31146			5.76	-0.0904
			5.77	14.5499			5.77	51.6106			5.77	-0.012			5.77	-0.000911235			5.77	0.3124			5.77	-0.08987
			5.78	14.4891			5.78	51.651			5.78	-0.01204			5.78	-0.000914046			5.78	0.31333			5.78	-0.08934
			5.79	14.4283			5.79	51.6911			5.79	-0.01207			5.79	-0.000916841			5.79	0.31427			5.79	-0.08881
			5.8	14.3674			5.8	51.7311			5.8	-0.01211			5.8	-0.000919621			5.8	0.31519			5.8	-0.08828
			5.81	14.3066			5.81	51.7709			5.81	-0.01215			5.81	-0.000922386			5.81	0.31611			5.81	-0.08776
			5.82	14.2458			5.82	51.8106			5.82	-0.01218			5.82	-0.000925135			5.82	0.31703			5.82	-0.08723
			5.83	14.185			5.83	51.8501			5.83	-0.01222			5.83	-0.000927869			5.83	0.31794			5.83	-0.08671
			5.84	14.1242			5.84	51.8894			5.84	-0.01225			5.84	-0.000930587			5.84	0.31884			5.84	-0.08618
			5.85	14.0633			5.85	51.9286			5.85	-0.01229			5.85	-0.000933291			5.85	0.31974			5.85	-0.08566
			5.86	14.0025			5.86	51.9675			5.86	-0.01233			5.86	-0.000935979			5.86	0.32064			5.86	-0.08513
			5.87	13.9417			5.87	52.0064			5.87	-0.01236			5.87	-0.000938652			5.87	0.32153			5.87	-0.08461
			5.88	13.8809			5.88	52.045			5.88	-0.01239			5.88	-0.000941309			5.88	0.32241			5.88	-0.08409
			5.89	13.8201			5.89	52.0835			5.89	-0.01243			5.89	-0.000943952			5.89	0.32329			5.89	-0.08357
			5.9	13.7593			5.9	52.1218			5.9	-0.01246			5.9	-0.000946579			5.9	0.32417			5.9	-0.08305
			5.91	13.6984			5.91	52.1599			5.91	-0.0125			5.91	-0.000949191			5.91	0.32503			5.91	-0.08253
			5.92	13.6376			5.92	52.1979			5.92	-0.01253			5.92	-0.000951789			5.92	0.3259			5.92	-0.08201
			5.93	13.5768			5.93	52.2357			5.93	-0.01257			5.93	-0.000954371			5.93	0.32676			5.93	-0.08149
			5.94	13.516			5.94	52.2733			5.94	-0.0126			5.94	-0.000956938			5.94	0.32761			5.94	-0.08098
			5.95	13.4552			5.95	52.3108			5.95	-0.01263			5.95	-0.00095949			5.95	0.32846			5.95	-0.08046
			5.96	13.3944			5.96	52.3481			5.96	-0.01267			5.96	-0.000962027			5.96	0.32931			5.96	-0.07994
			5.97	13.3336			5.97	52.3852			5.97	-0.0127			5.97	-0.00096455			5.97	0.33015			5.97	-0.07943
			5.98	13.2728			5.98	52.4221			5.98	-0.01273			5.98	-0.000967057			5.98	0.33098			5.98	-0.07891
			5.99	13.212			5.99	52.4589			5.99	-0.01276			5.99	-0.00096955			5.99	0.33181			5.99	-0.0784
			6	13.1512			6	52.4955			6	-0.0128			6	-0.000972027			6	0.33264			6	-0.07789
			6.01	13.0904			6.01	52.532			6.01	-0.01283			6.01	-0.00097449			6.01	0.33345			6.01	-0.07738
			6.02	13.0296			6.02	52.5683			6.02	-0.01286			6.02	-0.000976939			6.02	0.33427			6.02	-0.07686
			6.03	12.9688			6.03	52.6044			6.03	-0.01289			6.03	-0.000979372			6.03	0.33508			6.03	-0.07635
			6.04	12.908			6.04	52.6403			6.04	-0.01292			6.04	-0.000981791			6.04	0.33588			6.04	-0.07584
			6.05	12.8472			6.05	52.6761			6.05	-0.01295			6.05	-0.000984195			6.05	0.33668			6.05	-0.07534
			6.06	12.7864			6.06	52.7117			6.06	-0.01298			6.06	-0.000986584			6.06	0.33748			6.06	-0.07483
			6.07	12.7256			6.07	52.7471			6.07	-0.01302			6.07	-0.000988959			6.07	0.33827			6.07	-0.07432
			6.08	12.6648			6.08	52.7824			6.08	-0.01305			6.08	-0.000991319			6.08	0.33905			6.08	-0.07381
			6.09	12.604			6.09	52.8175			6.09	-0.01308			6.09	-0.000993664			6.09	0.33984			6.09	-0.07331
			6.1	12.5432			6.1	52.8524			6.1	-0.01311			6.1	-0.000995995			6.1	0.34061			6.1	-0.0728
			6.11	12.4825			6.11	52.8872			6.11	-0.01314			6.11	-0.000998312			6.11	0.34138			6.11	-0.0723
			6.12	12.4217			6.12	52.9218			6.12	-0.01317			6.12	-0.001			6.12	0.34215			6.12	-0.0718
			6.13	12.3609			6.13	52.9562			6.13	-0.0132			6.13	-0.001			6.13	0.34291			6.13	-0.07129
			6.14	12.3001			6.14	52.9904			6.14	-0.01323			6.14	-0.00101			6.14	0.34366			6.14	-0.07079
			6.15	12.2393			6.15	53.0245			6.15	-0.01326			6.15	-0.00101			6.15	0.34442			6.15	-0.07029
			6.16	12.1785			6.16	53.0584			6.16	-0.01328			6.16	-0.00101			6.16	0.34516			6.16	-0.06979
			6.17	12.1177			6.17	53.0922			6.17	-0.01331			6.17	-0.00101			6.17	0.3459			6.17	-0.06929
			6.18	12.057			6.18	53.1257			6.18	-0.01334			6.18	-0.00101			6.18	0.34664			6.18	-0.06879
			6.19	11.9962			6.19	53.1591			6.19	-0.01337			6.19	-0.00102			6.19	0.34737			6.19	-0.0683
			6.2	11.9354			6.2	53.1924			6.2	-0.0134			6.2	-0.00102			6.2	0.3481			6.2	-0.0678
			6.21	11.8746			6.21	53.2255			6.21	-0.01343			6.21	-0.00102			6.21	0.34882			6.21	-0.0673
			6.22	11.8138			6.22	53.2584			6.22	-0.01345			6.22	-0.00102			6.22	0.34954			6.22	-0.06681
			6.23	11.753			6.23	53.2911			6.23	-0.01348			6.23	-0.00102			6.23	0.35025			6.23	-0.06631
			6.24	11.6923			6.24	53.3237			6.24	-0.01351			6.24	-0.00103			6.24	0.35096			6.24	-0.06582
			6.25	11.6315			6.25	53.3561			6.25	-0.01354			6.25	-0.00103			6.25	0.35167			6.25	-0.06533
			6.26	11.5707			6.26	53.3883			6.26	-0.01356			6.26	-0.00103			6.26	0.35237			6.26	-0.06484
			6.27	11.5099			6.27	53.4203			6.27	-0.01359			6.27	-0.00103			6.27	0.35306			6.27	-0.06435
			6.28	11.4492			6.28	53.4522			6.28	-0.01362			6.28	-0.00104			6.28	0.35375			6.28	-0.06386
			6.29	11.3884			6.29	53.4839			6.29	-0.01364			6.29	-0.00104			6.29	0.35443			6.29	-0.06337
			6.3	11.3276			6.3	53.5155			6.3	-0.01367			6.3	-0.00104			6.3	0.35511			6.3	-0.06288
			6.31	11.2669			6.31	53.5469			6.31	-0.0137			6.31	-0.00104			6.31	0.35579			6.31	-0.06239
			6.32	11.2061			6.32	53.5781			6.32	-0.01372			6.32	-0.00104			6.32	0.35646			6.32	-0.06191
			6.33	11.1453			6.33	53.6091			6.33	-0.01375			6.33	-0.00105			6.33	0.35713			6.33	-0.06142
			6.34	11.0846			6.34	53.64			6.34	-0.01377			6.34	-0.00105			6.34	0.35779			6.34	-0.06094
			6.35	11.0238			6.35	53.6707			6.35	-0.0138			6.35	-0.00105			6.35	0.35845			6.35	-0.06045
			6.36	10.963			6.36	53.7013			6.36	-0.01382			6.36	-0.00105			6.36	0.3591			6.36	-0.05997
			6.37	10.9023			6.37	53.7316			6.37	-0.01385			6.37	-0.00105			6.37	0.35975			6.37	-0.05949
			6.38	10.8415			6.38	53.7618			6.38	-0.01387			6.38	-0.00106			6.38	0.36039			6.38	-0.05901
			6.39	10.7807			6.39	53.7918			6.39	-0.0139			6.39	-0.00106			6.39	0.36103			6.39	-0.05853
			6.4	10.72			6.4	53.8217			6.4	-0.01392			6.4	-0.00106			6.4	0.36166			6.4	-0.05805
			6.41	10.6592			6.41	53.8514			6.41	-0.01395			6.41	-0.00106			6.41	0.36229			6.41	-0.05757
			6.42	10.5984			6.42	53.8809			6.42	-0.01397			6.42	-0.00106			6.42	0.36292			6.42	-0.0571
			6.43	10.5377			6.43	53.9103			6.43	-0.01399			6.43	-0.00106			6.43	0.36354			6.43	-0.05662
			6.44	10.4769			6.44	53.9395			6.44	-0.01402			6.44	-0.00107			6.44	0.36416			6.44	-0.05614
			6.45	10.4162			6.45	53.9685			6.45	-0.01404			6.45	-0.00107			6.45	0.36477			6.45	-0.05567
			6.46	10.3554			6.46	53.9973			6.46	-0.01406			6.46	-0.00107			6.46	0.36538			6.46	-0.0552
			6.47	10.2947			6.47	54.026			6.47	-0.01409			6.47	-0.00107			6.47	0.36598			6.47	-0.05472
			6.48	10.2339			6.48	54.0545			6.48	-0.01411			6.48	-0.00107			6.48	0.36658			6.48	-0.05425
			6.49	10.1731			6.49	54.0829			6.49	-0.01413			6.49	-0.00108			6.49	0.36717			6.49	-0.05378
			6.5	10.1124			6.5	54.1111			6.5	-0.01415			6.5	-0.00108			6.5	0.36776			6.5	-0.05331
			6.51	10.0516			6.51	54.1391			6.51	-0.01418			6.51	-0.00108			6.51	0.36835			6.51	-0.05285
			6.52	9.99089			6.52	54.1669			6.52	-0.0142			6.52	-0.00108			6.52	0.36893			6.52	-0.05238
			6.53	9.93014			6.53	54.1946			6.53	-0.01422			6.53	-0.00108			6.53	0.3695			6.53	-0.05191
			6.54	9.86939			6.54	54.2221			6.54	-0.01424			6.54	-0.00108			6.54	0.37008			6.54	-0.05145
			6.55	9.80864			6.55	54.2494			6.55	-0.01426			6.55	-0.00109			6.55	0.37064			6.55	-0.05098
			6.56	9.74789			6.56	54.2766			6.56	-0.01428			6.56	-0.00109			6.56	0.37121			6.56	-0.05052
			6.57	9.68714			6.57	54.3036			6.57	-0.01431			6.57	-0.00109			6.57	0.37177			6.57	-0.05006
			6.58	9.62639			6.58	54.3304			6.58	-0.01433			6.58	-0.00109			6.58	0.37232			6.58	-0.0496
			6.59	9.56565			6.59	54.357			6.59	-0.01435			6.59	-0.00109			6.59	0.37287			6.59	-0.04914
			6.6	9.5049			6.6	54.3835			6.6	-0.01437			6.6	-0.00109			6.6	0.37342			6.6	-0.04868
			6.61	9.44416			6.61	54.4098			6.61	-0.01439			6.61	-0.0011			6.61	0.37396			6.61	-0.04822
			6.62	9.38341			6.62	54.436			6.62	-0.01441			6.62	-0.0011			6.62	0.3745			6.62	-0.04776
			6.63	9.32267			6.63	54.462			6.63	-0.01443			6.63	-0.0011			6.63	0.37503			6.63	-0.04731
			6.64	9.26193			6.64	54.4878			6.64	-0.01445			6.64	-0.0011			6.64	0.37556			6.64	-0.04685
			6.65	9.20118			6.65	54.5134			6.65	-0.01447			6.65	-0.0011			6.65	0.37608			6.65	-0.0464
			6.66	9.14044			6.66	54.5389			6.66	-0.01449			6.66	-0.0011			6.66	0.3766			6.66	-0.04594
			6.67	9.0797			6.67	54.5642			6.67	-0.01451			6.67	-0.00111			6.67	0.37712			6.67	-0.04549
			6.68	9.01896			6.68	54.5893			6.68	-0.01453			6.68	-0.00111			6.68	0.37763			6.68	-0.04504
			6.69	8.95822			6.69	54.6143			6.69	-0.01454			6.69	-0.00111			6.69	0.37814			6.69	-0.04459
			6.7	8.89749			6.7	54.6391			6.7	-0.01456			6.7	-0.00111			6.7	0.37865			6.7	-0.04414
			6.71	8.83675			6.71	54.6638			6.71	-0.01458			6.71	-0.00111			6.71	0.37915			6.71	-0.0437
			6.72	8.77601			6.72	54.6882			6.72	-0.0146			6.72	-0.00111			6.72	0.37964			6.72	-0.04325
			6.73	8.71527			6.73	54.7125			6.73	-0.01462			6.73	-0.00112			6.73	0.38013			6.73	-0.04281
			6.74	8.65454			6.74	54.7366			6.74	-0.01464			6.74	-0.00112			6.74	0.38062			6.74	-0.04236
			6.75	8.59381			6.75	54.7606			6.75	-0.01465			6.75	-0.00112			6.75	0.38111			6.75	-0.04192
			6.76	8.53307			6.76	54.7844			6.76	-0.01467			6.76	-0.00113			6.76	0.38158			6.76	-0.04137
			6.77	8.47234			6.77	54.808			6.77	-0.01469			6.77	-0.00113			6.77	0.38203			6.77	-0.04078
			6.78	8.4116			6.78	54.8314			6.78	-0.01471			6.78	-0.00114			6.78	0.38245			6.78	-0.04014
			6.79	8.35085			6.79	54.8547			6.79	-0.01472			6.79	-0.00116			6.79	0.38285			6.79	-0.03943
			6.8	8.2901			6.8	54.8779			6.8	-0.01474			6.8	-0.00117			6.8	0.38321			6.8	-0.03865
			6.81	8.22934			6.81	54.9008			6.81	-0.01476			6.81	-0.0012			6.81	0.38351			6.81	-0.03759
			6.82	8.16857			6.82	54.9236			6.82	-0.01477			6.82	-0.00126			6.82	0.38369			6.82	-0.03624
			6.83	8.1078			6.83	54.9462			6.83	-0.01479			6.83	-0.00135			6.83	0.38367			6.83	-0.03441
			6.84	8.04702			6.84	54.9686			6.84	-0.01481			6.84	-0.00153			6.84	0.3833			6.84	-0.03168
			6.85	7.98612			6.85	54.9909			6.85	-0.01482			6.85	-0.00102			6.85	0.38198			6.85	-0.02549
			6.86	7.92442			6.86	55.013			6.86	-0.01484			6.86	-0.00934			6.86	0.37425			6.86	0.01555
			6.87	7.87822			6.87	55.035			6.87	-0.01486			6.87	-0.01095			6.87	0.34626			6.87	-0.03303
			6.88	7.82601			6.88	55.0568			6.88	-0.01491			6.88	-0.01273			6.88	0.31576			6.88	-0.02042
			6.89	7.77829			6.89	55.0785			6.89	-0.01497			6.89	-0.01284			6.89	0.28417			6.89	-0.04724
			6.9	7.72632			6.9	55.1001			6.9	-0.01505			6.9	-0.01154			6.9	0.25289			6.9	-0.03628
			6.91	7.67829			6.91	55.1215			6.91	-0.01515			6.91	-0.01129			6.91	0.22503			6.91	-0.05905
			6.92	7.62727			6.92	55.1427			6.92	-0.01526			6.92	-0.01099			6.92	0.19758			6.92	-0.05766
			6.93	7.57823			6.93	55.1639			6.93	-0.01538			6.93	-0.01064			6.93	0.17083			6.93	-0.07725
			6.94	7.52824			6.94	55.1849			6.94	-0.01551			6.94	-0.01022			6.94	0.14489			6.94	-0.09134
			6.95	7.47848			6.95	55.2057			6.95	-0.01565			6.95	-0.00862			6.95	0.11999			6.95	-0.11089
			6.96	7.42895			6.96	55.2264			6.96	-0.0158			6.96	-0.00841			6.96	0.09895			6.96	-0.13198
			6.97	7.37906			6.97	55.247			6.97	-0.01595			6.97	-0.00821			6.97	0.07841			6.97	-0.15365
			6.98	7.3295			6.98	55.2674			6.98	-0.01611			6.98	-0.00802			6.98	0.05835			6.98	-0.18171
			6.99	7.27966			6.99	55.2877			6.99	-0.01628			6.99	-0.00787			6.99	0.03875			6.99	-0.21033
			7	7.22995			7	55.3079			7	-0.01646			7	-0.00659			7	0.01952			7	-0.24253
			7.01	7.18019			7.01	55.3279			7.01	-0.01665			7.01	-0.00671			7.01	0.00356			7.01	-0.27236
			7.02	7.13039			7.02	55.3478			7.02	-0.01685			7.02	-0.00683			7.02	-0.01269			7.02	-0.30387
			7.03	7.0806			7.03	55.3675			7.03	-0.01707			7.03	-0.00697			7.03	-0.02924			7.03	-0.33676
			7.04	7.03078			7.04	55.3871			7.04	-0.01729			7.04	-0.00712			7.04	-0.04615			7.04	-0.37013
			7.05	6.98094			7.05	55.4066			7.05	-0.01753			7.05	-0.00612			7.05	-0.06346			7.05	-0.40352
			7.06	6.93112			7.06	55.4259			7.06	-0.01778			7.06	-0.00646			7.06	-0.0781			7.06	-0.43274
			7.07	6.88129			7.07	55.4451			7.07	-0.01804			7.07	-0.00677			7.07	-0.09365			7.07	-0.46159
			7.08	6.83146			7.08	55.4642			7.08	-0.01831			7.08	-0.00708			7.08	-0.11011			7.08	-0.48966
			7.09	6.78163			7.09	55.4831			7.09	-0.0186			7.09	-0.00737			7.09	-0.12747			7.09	-0.51665
			7.1	6.7318			7.1	55.5018			7.1	-0.0189			7.1	-0.00649			7.1	-0.14573			7.1	-0.54234
			7.11	6.682			7.11	55.5205			7.11	-0.01921			7.11	-0.0069			7.11	-0.16162			7.11	-0.56269
			7.12	6.6322			7.12	55.539			7.12	-0.01953			7.12	-0.00727			7.12	-0.17878			7.12	-0.58184
			7.13	6.58241			7.13	55.5573			7.13	-0.01986			7.13	-0.00761			7.13	-0.19715			7.13	-0.59969
			7.14	6.53262			7.14	55.5755			7.14	-0.0202			7.14	-0.00792			7.14	-0.21668			7.14	-0.61623
			7.15	6.48283			7.15	55.5936			7.15	-0.02054			7.15	-0.00704			7.15	-0.23733			7.15	-0.6315
			7.16	6.43307			7.16	55.6116			7.16	-0.0209			7.16	-0.00741			7.16	-0.25558			7.16	-0.64168
			7.17	6.3833			7.17	55.6294			7.17	-0.02127			7.17	-0.00772			7.17	-0.27514			7.17	-0.65108
			7.18	6.33354			7.18	55.647			7.18	-0.02164			7.18	-0.00799			7.18	-0.29588			7.18	-0.65982
			7.19	6.28378			7.19	55.6646			7.19	-0.02202			7.19	-0.0082			7.19	-0.31767			7.19	-0.66809
			7.2	6.23402			7.2	55.682			7.2	-0.0224			7.2	-0.00721			7.2	-0.34039			7.2	-0.67605
			7.21	6.18427			7.21	55.6992			7.21	-0.0228			7.21	-0.00744			7.21	-0.36033			7.21	-0.67991
			7.22	6.13453			7.22	55.7163			7.22	-0.0232			7.22	-0.00761			7.22	-0.38125			7.22	-0.684
			7.23	6.08478			7.23	55.7333			7.23	-0.02361			7.23	-0.00774			7.23	-0.40301			7.23	-0.68844
			7.24	6.03503			7.24	55.7501			7.24	-0.02402			7.24	-0.00782			7.24	-0.42548			7.24	-0.69339
			7.25	5.98528			7.25	55.7668			7.25	-0.02444			7.25	-0.0067			7.25	-0.44854			7.25	-0.69898
			7.26	5.93554			7.26	55.7834			7.26	-0.02487			7.26	-0.00679			7.26	-0.46825			7.26	-0.70136
			7.27	5.8858			7.27	55.7998			7.27	-0.0253			7.27	-0.00684			7.27	-0.48855			7.27	-0.70477
			7.28	5.83606			7.28	55.8161			7.28	-0.02574			7.28	-0.00685			7.28	-0.50931			7.28	-0.7093
			7.29	5.78631			7.29	55.8322			7.29	-0.02619			7.29	-0.00683			7.29	-0.53041			7.29	-0.71502
			7.3	5.73657			7.3	55.8482			7.3	-0.02664			7.3	-0.00562			7.3	-0.55174			7.3	-0.72204
			7.31	5.68684			7.31	55.8641			7.31	-0.02709			7.31	-0.00562			7.31	-0.56924			7.31	-0.72637
			7.32	5.6371			7.32	55.8798			7.32	-0.02755			7.32	-0.00561			7.32	-0.58704			7.32	-0.73213
			7.33	5.58736			7.33	55.8954			7.33	-0.02802			7.33	-0.00558			7.33	-0.60508			7.33	-0.73927
			7.34	5.53762			7.34	55.9108			7.34	-0.02849			7.34	-0.00555			7.34	-0.62332			7.34	-0.74774
			7.35	5.48788			7.35	55.9261			7.35	-0.02897			7.35	-0.00435			7.35	-0.64176			7.35	-0.75747
			7.36	5.43814			7.36	55.9413			7.36	-0.02945			7.36	-0.00438			7.36	-0.6562			7.36	-0.76431
			7.37	5.38841			7.37	55.9564			7.37	-0.02993			7.37	-0.00441			7.37	-0.671			7.37	-0.77225
			7.38	5.33867			7.38	55.9712			7.38	-0.03042			7.38	-0.00444			7.38	-0.68619			7.38	-0.78117
			7.39	5.28893			7.39	55.986			7.39	-0.03092			7.39	-0.00448			7.39	-0.70179			7.39	-0.79091
			7.4	5.23918			7.4	56.0006			7.4	-0.03141			7.4	-0.00337			7.4	-0.71784			7.4	-0.80135
			7.41	5.18945			7.41	56.0151			7.41	-0.03192			7.41	-0.00347			7.41	-0.72996			7.41	-0.80827
			7.42	5.13971			7.42	56.0294			7.42	-0.03242			7.42	-0.00358			7.42	-0.74274			7.42	-0.81565
			7.43	5.08998			7.43	56.0436			7.43	-0.03293			7.43	-0.0037			7.43	-0.75623			7.43	-0.82333
			7.44	5.04024			7.44	56.0577			7.44	-0.03344			7.44	-0.00382			7.44	-0.77046			7.44	-0.83122
			7.45	4.9905			7.45	56.0716			7.45	-0.03396			7.45	-0.00511			7.45	-0.78548			7.45	-0.8392
			7.46	4.94076			7.46	56.0854			7.46	-0.03448			7.46	-0.0052			7.46	-0.806			7.46	-0.85125
			7.47	4.89101			7.47	56.0991			7.47	-0.035			7.47	-0.0053			7.47	-0.82731			7.47	-0.86318
			7.48	4.84126			7.48	56.1126			7.48	-0.03553			7.48	-0.00541			7.48	-0.84947			7.48	-0.87492
			7.49	4.79151			7.49	56.126			7.49	-0.03607			7.49	-0.00552			7.49	-0.87253			7.49	-0.88636
			7.5	4.74175			7.5	56.1392			7.5	-0.03661			7.5	-0.00446			7.5	-0.89654			7.5	-0.89743
			7.51	4.692			7.51	56.1523			7.51	-0.03716			7.51	-0.00461			7.51	-0.91659			7.51	-0.904
			7.52	4.64225			7.52	56.1653			7.52	-0.03771			7.52	-0.00474			7.52	-0.9377			7.52	-0.91013
			7.53	4.5925			7.53	56.1781			7.53	-0.03827			7.53	-0.00486			7.53	-0.95984			7.53	-0.91581
			7.54	4.54275			7.54	56.1908			7.54	-0.03883			7.54	-0.00496			7.54	-0.98299			7.54	-0.9211
			7.55	4.49301			7.55	56.2033			7.55	-0.0394			7.55	-0.00527			7.55	-1.00714			7.55	-0.92605
			7.56	4.43443			7.56	56.2157			7.56	-0.03996			7.56	0.00361			7.56	-1.01971			7.56	-0.87687
			7.57	4.37373			7.57	56.2279			7.57	-0.04051			7.57	0.00412			7.57	-1.0066			7.57	-0.84953
			7.58	4.31313			7.58	56.24			7.58	-0.04104			7.58	0.00422			7.58	-0.99272			7.58	-0.82448
			7.59	4.25257			7.59	56.2518			7.59	-0.04156			7.59	0.00426			7.59	-0.9785			7.59	-0.80085
			7.6	4.19206			7.6	56.2635			7.6	-0.04206			7.6	0.00456			7.6	-0.96409			7.6	-0.77853
			7.61	4.13159			7.61	56.2751			7.61	-0.04255			7.61	0.00456			7.61	-0.9481			7.61	-0.75646
			7.62	4.07113			7.62	56.2864			7.62	-0.04303			7.62	0.00455			7.62	-0.932			7.62	-0.73554
			7.63	4.01068			7.63	56.2976			7.63	-0.04349			7.63	0.00452			7.63	-0.91583			7.63	-0.7154
			7.64	3.95021			7.64	56.3086			7.64	-0.04395			7.64	0.00448			7.64	-0.89967			7.64	-0.69594
			7.65	3.88969			7.65	56.3195			7.65	-0.0444			7.65	0.00326			7.65	-0.88351			7.65	-0.67699
			7.66	3.82911			7.66	56.3302			7.66	-0.04484			7.66	0.00325			7.66	-0.87349			7.66	-0.66254
			7.67	3.76846			7.67	56.3407			7.67	-0.04527			7.67	0.00324			7.67	-0.8635			7.67	-0.64826
			7.68	3.70775			7.68	56.3511			7.68	-0.0457			7.68	0.00322			7.68	-0.85354			7.68	-0.63404
			7.69	3.64697			7.69	56.3613			7.69	-0.04612			7.69	0.0032			7.69	-0.84361			7.69	-0.61974
			7.7	3.58615			7.7	56.3714			7.7	-0.04653			7.7	0.00437			7.7	-0.83369			7.7	-0.60528
			7.71	3.52531			7.71	56.3812			7.71	-0.04694			7.71	0.00433			7.71	-0.81712			7.71	-0.58642
			7.72	3.46446			7.72	56.3909			7.72	-0.04734			7.72	0.00429			7.72	-0.80048			7.72	-0.5673
			7.73	3.40363			7.73	56.4005			7.73	-0.04773			7.73	0.00425			7.73	-0.78376			7.73	-0.54791
			7.74	3.34283			7.74	56.4098			7.74	-0.04811			7.74	0.00422			7.74	-0.76693			7.74	-0.52829
			7.75	3.28207			7.75	56.419			7.75	-0.04848			7.75	0.00301			7.75	-0.74998			7.75	-0.50853
			7.76	3.22135			7.76	56.428			7.76	-0.04884			7.76	0.003			7.76	-0.74014			7.76	-0.49289
			7.77	3.16066			7.77	56.4369			7.77	-0.04919			7.77	0.00299			7.77	-0.73024			7.77	-0.47731
			7.78	3.10001			7.78	56.4456			7.78	-0.04953			7.78	0.00298			7.78	-0.72027			7.78	-0.4619
			7.79	3.03938			7.79	56.4541			7.79	-0.04986			7.79	0.00297			7.79	-0.71022			7.79	-0.4467
			7.8	2.97877			7.8	56.4624			7.8	-0.05018			7.8	0.00351			7.8	-0.70008			7.8	-0.43175
			7.81	2.91817			7.81	56.4706			7.81	-0.05049			7.81	0.00348			7.81	-0.68634			7.81	-0.41522
			7.82	2.85757			7.82	56.4786			7.82	-0.05079			7.82	0.00346			7.82	-0.67241			7.82	-0.3989
			7.83	2.79696			7.83	56.4865			7.83	-0.05109			7.83	0.00344			7.83	-0.65829			7.83	-0.38274
			7.84	2.73634			7.84	56.4941			7.84	-0.05137			7.84	0.00342			7.84	-0.64395			7.84	-0.36673
			7.85	2.67572			7.85	56.5017			7.85	-0.05165			7.85	0.00222			7.85	-0.62936			7.85	-0.35083
			7.86	2.61507			7.86	56.509			7.86	-0.05192			7.86	0.00222			7.86	-0.62347			7.86	-0.3392
			7.87	2.55441			7.87	56.5162			7.87	-0.05218			7.87	0.00222			7.87	-0.61754			7.87	-0.32767
			7.88	2.49374			7.88	56.5232			7.88	-0.05243			7.88	0.00222			7.88	-0.61154			7.88	-0.31626
			7.89	2.43306			7.89	56.53			7.89	-0.05268			7.89	0.00221			7.89	-0.60547			7.89	-0.30494
			7.9	2.37236			7.9	56.5367			7.9	-0.05292			7.9	0.00339			7.9	-0.59931			7.9	-0.29366
			7.91	2.31167			7.91	56.5432			7.91	-0.05316			7.91	0.00336			7.91	-0.58287			7.91	-0.27822
			7.92	2.25098			7.92	56.5495			7.92	-0.05338			7.92	0.00334			7.92	-0.56595			7.92	-0.26273
			7.93	2.19029			7.93	56.5557			7.93	-0.0536			7.93	0.00333			7.93	-0.54848			7.93	-0.24715
			7.94	2.12961			7.94	56.5617			7.94	-0.0538			7.94	0.00331			7.94	-0.53042			7.94	-0.23149
			7.95	2.06894			7.95	56.5675			7.95	-0.054			7.95	0.00211			7.95	-0.51168			7.95	-0.21579
			7.96	2.00827			7.96	56.5731			7.96	-0.05419			7.96	0.00211			7.96	-0.50394			7.96	-0.20426
			7.97	1.9476			7.97	56.5786			7.97	-0.05437			7.97	0.00211			7.97	-0.49594			7.97	-0.19282
			7.98	1.88693			7.98	56.584			7.98	-0.05455			7.98	0.00209			7.98	-0.48774			7.98	-0.1815
			7.99	1.82626			7.99	56.5891			7.99	-0.05472			7.99	0.00207			7.99	-0.47933			7.99	-0.17033
			8	1.76559			8	56.5941			8	-0.05488			8	8.82782E-4			8	-0.47073			8	-0.15929
			8.01	1.70492			8.01	56.5989			8.01	-0.05503			8.01	8.79756E-4			8.01	-0.47379			8.01	-0.15199
			8.02	1.64424			8.02	56.6036			8.02	-0.05518			8.02	8.70721E-4			8.02	-0.47732			8.02	-0.14486
			8.03	1.58356			8.03	56.608			8.03	-0.05532			8.03	8.61009E-4			8.03	-0.48139			8.03	-0.13788
			8.04	1.52288			8.04	56.6123			8.04	-0.05546			8.04	8.50765E-4			8.04	-0.48606			8.04	-0.131
			8.05	1.4622			8.05	56.6165			8.05	-0.05559			8.05	0.00202			8.05	-0.49141			8.05	-0.12417
			8.06	1.40152			8.06	56.6205			8.06	-0.05572			8.06	0.00199			8.06	-0.48074			8.06	-0.11309
			8.07	1.34083			8.07	56.6243			8.07	-0.05584			8.07	0.00196			8.07	-0.46968			8.07	-0.10192
			8.08	1.28015			8.08	56.6279			8.08	-0.05596			8.08	0.00193			8.08	-0.45817			8.08	-0.0906
			8.09	1.21947			8.09	56.6314			8.09	-0.05607			8.09	0.00191			8.09	-0.44617			8.09	-0.07915
			8.1	1.1588			8.1	56.6347			8.1	-0.05617			8.1	6.99352E-4			8.1	-0.43363			8.1	-0.06759
			8.11	1.09812			8.11	56.6378			8.11	-0.05626			8.11	6.85572E-4			8.11	-0.4419			8.11	-0.06031
			8.12	1.03745			8.12	56.6408			8.12	-0.05635			8.12	6.62142E-4			8.12	-0.45173			8.12	-0.05309
			8.13	0.97677			8.13	56.6436			8.13	-0.05644			8.13	6.35848E-4			8.13	-0.46346			8.13	-0.04597
			8.14	0.9161			8.14	56.6462			8.14	-0.05651			8.14	6.06323E-4			8.14	-0.47754			8.14	-0.03898
			8.15	0.85542			8.15	56.6487			8.15	-0.05659			8.15	0.00175			8.15	-0.49454			8.15	-0.03214
			8.16	0.79474			8.16	56.6509			8.16	-0.05665			8.16	0.00169			8.16	-0.48572			8.16	-0.02096
			8.17	0.73407			8.17	56.6531			8.17	-0.05671			8.17	0.00163			8.17	-0.4772			8.17	-0.00986
			8.18	0.67339			8.18	56.655			8.18	-0.05677			8.18	0.00157			8.18	-0.46926			8.18	0.00117
			8.19	0.61272			8.19	56.6568			8.19	-0.05681			8.19	0.00149			8.19	-0.46237			8.19	0.01212
			8.2	0.55205			8.2	56.6584			8.2	-0.05685			8.2	2.28087E-4			8.2	-0.45733			8.2	0.02292
			8.21	0.49138			8.21	56.6599			8.21	-0.05689			8.21	1.45372E-4			8.21	-0.50305			8.21	0.02888
			8.22	0.4307			8.22	56.6611			8.22	-0.05692			8.22	2.94571E-5			8.22	-0.567			8.22	0.03451
			8.23	0.37003			8.23	56.6623			8.23	-0.05694			8.23	-0.000117053			8.23				8.23	0.03973
			8.24	0.30929			8.24	56.6632			8.24	-0.05697			8.24	-0.000311745			8.24				8.24	0.04454
			8.25	0.248			8.25	56.664			8.25	-0.05699			8.25	6.0224E-4			8.25				8.25	0.04894
			8.26	0.18581			8.26	56.6646			8.26	-0.057			8.26	2.15481E-4			8.26				8.26	0.05765
			8.27	0.12311			8.27	56.665			8.27	-0.05701			8.27	3.55721E-4			8.27				8.27	0.06523
			8.28	0.06117			8.28	56.6653			8.28	-0.05702			8.28	8.06077E-4			8.28				8.28	0.07244
			8.29	-0.000111122			8.29	56.6653			8.29	-0.05702			8.29	9.46235E-4			8.29				8.29	0.08021
			8.3				8.3				8.3				8.3				8.3				8.3
			8.31				8.31				8.31				8.31				8.31				8.31
			8.32				8.32				8.32				8.32				8.32				8.32
			8.33				8.33				8.33				8.33				8.33				8.33
			8.34				8.34				8.34				8.34				8.34				8.34
			8.35				8.35				8.35				8.35				8.35				8.35
			8.36				8.36				8.36				8.36				8.36				8.36
			8.37				8.37				8.37				8.37				8.37				8.37
			8.38				8.38				8.38				8.38				8.38				8.38
			8.39				8.39				8.39				8.39				8.39				8.39
			8.4				8.4				8.4				8.4				8.4				8.4
			8.41				8.41				8.41				8.41				8.41				8.41
			8.42				8.42				8.42				8.42				8.42				8.42
			8.43				8.43				8.43				8.43				8.43				8.43
			8.44				8.44				8.44				8.44				8.44				8.44
			8.45				8.45				8.45				8.45				8.45				8.45
			8.46				8.46				8.46				8.46				8.46				8.46
			8.47				8.47				8.47				8.47				8.47				8.47
			8.48				8.48				8.48				8.48				8.48				8.48
			8.49				8.49				8.49				8.49				8.49				8.49
			8.5				8.5				8.5				8.5				8.5				8.5
			8.51				8.51				8.51				8.51				8.51				8.51
			8.52				8.52				8.52				8.52				8.52				8.52
			8.53				8.53				8.53				8.53				8.53				8.53
			8.54				8.54				8.54				8.54				8.54				8.54
			8.55				8.55				8.55				8.55				8.55				8.55
			8.56				8.56				8.56				8.56				8.56				8.56
			8.57				8.57				8.57				8.57								8.57
			8.58				8.58				8.58				8.58								8.58
			8.59				8.59				8.59				8.59								8.59
			8.6				8.6				8.6				8.6								8.6
			8.61				8.61				8.61				8.61								8.61
			8.62				8.62				8.62				8.62								8.62
			8.63				8.63				8.63				8.63								8.63
			8.64				8.64				8.64				8.64								8.64
			8.65				8.65				8.65				8.65								8.65
			8.66				8.66				8.66				8.66								8.66
			8.67				8.67				8.67				8.67								8.67
			8.68				8.68				8.68				8.68								8.68
			8.69				8.69				8.69				8.69								8.69
			8.7				8.7				8.7				8.7								8.7
			8.71				8.71				8.71				8.71								8.71
			8.72				8.72				8.72				8.72								8.72
			8.73				8.73				8.73				8.73								8.73
			8.74				8.74				8.74				8.74								8.74
			8.75				8.75				8.75				8.75								8.75
			8.76				8.76				8.76				8.76								8.76
			8.77				8.77				8.77				8.77								8.77
			8.78				8.78				8.78				8.78								8.78
			8.79				8.79				8.79				8.79								8.79
			8.8				8.8				8.8				8.8								8.8
			8.81				8.81				8.81				8.81								8.81
			8.82				8.82				8.82				8.82								8.82
			8.83				8.83				8.83				8.83								8.83
			8.84				8.84				8.84				8.84								8.84
			8.85				8.85				8.85				8.85								8.85
			8.86				8.86				8.86				8.86								8.86
			8.87				8.87				8.87				8.87								8.87
			8.88				8.88				8.88				8.88								8.88
			8.89				8.89				8.89				8.89								8.89
			8.9				8.9				8.9				8.9								8.9
			8.91				8.91				8.91				8.91								8.91
			8.92				8.92				8.92				8.92								8.92
			8.93				8.93				8.93				8.93								8.93
			8.94				8.94				8.94				8.94								8.94
			8.95				8.95				8.95				8.95								8.95
			8.96				8.96				8.96				8.96								8.96
			8.97				8.97				8.97				8.97								8.97
			8.98				8.98				8.98				8.98								8.98
			8.99				8.99				8.99				8.99								8.99
			9				9				9				9								9
			9.01				9.01				9.01				9.01								9.01
			9.02				9.02				9.02				9.02								9.02
			9.03				9.03				9.03				9.03								9.03
			9.04				9.04				9.04				9.04								9.04
			9.05				9.05				9.05				9.05								9.05
			9.06				9.06				9.06				9.06								9.06
			9.07				9.07				9.07				9.07								9.07
			9.08				9.08				9.08				9.08								9.08
			9.09				9.09				9.09				9.09								9.09
			9.1				9.1				9.1				9.1								9.1
			9.11				9.11				9.11				9.11								9.11
			9.12				9.12				9.12				9.12								9.12
			9.13				9.13				9.13				9.13								9.13
			9.14				9.14				9.14				9.14								9.14
			9.15				9.15				9.15				9.15								9.15
			9.16				9.16				9.16				9.16								9.16
			9.17				9.17				9.17				9.17								9.17
			9.18				9.18				9.18				9.18								9.18
			9.19				9.19				9.19				9.19								9.19
			9.2				9.2				9.2				9.2								9.2
			9.21				9.21				9.21				9.21								9.21
			9.22				9.22				9.22				9.22								9.22
			9.23				9.23				9.23				9.23								9.23
			9.24				9.24				9.24				9.24								9.24
			9.25				9.25				9.25				9.25								9.25
			9.26				9.26				9.26				9.26								9.26
			9.27				9.27				9.27				9.27								9.27
			9.28				9.28				9.28				9.28								9.28
			9.29				9.29				9.29				9.29								9.29
			9.3				9.3				9.3				9.3								9.3
			9.31				9.31				9.31				9.31								9.31
			9.32				9.32				9.32				9.32								9.32
			9.33				9.33				9.33				9.33								9.33
			9.34				9.34				9.34				9.34								9.34
			9.35				9.35				9.35				9.35								9.35
			9.36				9.36				9.36				9.36								9.36
			9.37				9.37				9.37				9.37								9.37
			9.38				9.38				9.38				9.38								9.38
			9.39				9.39				9.39				9.39								9.39
			9.4				9.4				9.4				9.4								9.4
			9.41				9.41				9.41				9.41								9.41
			9.42				9.42				9.42				9.42								9.42
			9.43				9.43				9.43				9.43								9.43
			9.44				9.44				9.44				9.44								9.44
			9.45				9.45				9.45				9.45								9.45
			9.46				9.46				9.46				9.46								9.46
			9.47				9.47				9.47				9.47								9.47
			9.48				9.48				9.48				9.48								9.48
			9.49				9.49				9.49				9.49								9.49
			9.5				9.5				9.5				9.5								9.5
			9.51				9.51				9.51				9.51								9.51
			9.52				9.52				9.52				9.52								9.52
			9.53				9.53				9.53				9.53								9.53
			9.54				9.54				9.54				9.54								9.54
			9.55				9.55				9.55				9.55								9.55
			9.56				9.56				9.56				9.56								9.56
			9.57				9.57				9.57				9.57								9.57
			9.58				9.58				9.58				9.58								9.58
			9.59				9.59				9.59				9.59								9.59
			9.6				9.6				9.6				9.6								9.6
			9.61				9.61				9.61				9.61								9.61
			9.62				9.62				9.62				9.62								9.62
			9.63				9.63				9.63				9.63								9.63
			9.64				9.64				9.64				9.64								9.64
			9.65				9.65				9.65				9.65								9.65
			9.66				9.66				9.66				9.66								9.66
			9.67				9.67				9.67				9.67								9.67
			9.68				9.68				9.68				9.68								9.68
			9.69				9.69				9.69				9.69								9.69
			9.7				9.7				9.7				9.7								9.7
			9.71				9.71				9.71				9.71								9.71
			9.72				9.72				9.72				9.72								9.72
			9.73				9.73				9.73				9.73								9.73
			9.74				9.74				9.74				9.74								9.74
			9.75				9.75				9.75				9.75								9.75
			9.76				9.76				9.76				9.76								9.76
			9.77				9.77				9.77				9.77								9.77
			9.78				9.78				9.78				9.78								9.78
			9.79				9.79				9.79				9.79								9.79
			9.8				9.8				9.8				9.8								9.8
			9.81				9.81				9.81				9.81								9.81
			9.82				9.82				9.82				9.82								9.82
			9.83				9.83				9.83				9.83								9.83
			9.84				9.84				9.84				9.84								9.84
			9.85				9.85				9.85				9.85								9.85
			9.86				9.86				9.86				9.86								9.86
			9.87				9.87				9.87				9.87								9.87
			9.88				9.88				9.88				9.88								9.88
			9.89				9.89				9.89				9.89								9.89
			9.9				9.9				9.9				9.9								9.9
			9.91				9.91				9.91				9.91								9.91
			9.92				9.92				9.92				9.92								9.92
			9.93				9.93				9.93				9.93								9.93
			9.94				9.94				9.94				9.94								9.94
			9.95				9.95				9.95				9.95								9.95
			9.96				9.96				9.96				9.96								9.96
			9.97				9.97				9.97				9.97								9.97
			9.98				9.98				9.98				9.98								9.98
			9.99				9.99				9.99				9.99								9.99
			10				10				10				10								10
			10.01				10.01				10.01				10.01								10.01
			10.02				10.02				10.02				10.02								10.02
			10.03				10.03				10.03				10.03								10.03
			10.04				10.04				10.04				10.04								10.04
			10.05				10.05				10.05				10.05								10.05
			10.06				10.06				10.06				10.06								10.06
			10.07				10.07				10.07				10.07								10.07
			10.08				10.08				10.08				10.08								10.08
			10.09				10.09				10.09				10.09								10.09
			10.1				10.1				10.1				10.1								10.1
