# Supplementary material for: Research on vehicle lateral stability control under low-adhesion road conditions using proximal policy optimization algorithm
Source: PLoS One. 2025 Nov 26;20(11):e0335686. doi: 10.1371/journal.pone.0335686 (PMC12654942; doi:10.1371/journal.pone.0335686)
Supplement: S1 File — (ZIP) [file pone.0335686.s001.zip › sp1 raw data/Fig 15. HIL test results of curved road.xls]

## Sheet: Sheet1
			Vehicle velocity				Braking distance				Lateral displacement				Lateral acceleration				Vehicle sideslip angle				Yaw rate
			Time	Vx			Time	Station			Time	Yo			Time	Ay			Time	Beta			Time	AVz
			0	80			0	0			0	0			0	0			0	0			0	0
			0.05	79.546			0.05	1.10703			0.05	-0.00443			0.01	0.0172			0.01	0.00117			0.01	0.03496
			0.1	79.0878			0.1	2.20698			0.1	-0.01586			0.02	0.06656			0.02	0.01032			0.02	0.20232
			0.15	78.6237			0.15	3.30125			0.15	-0.03185			0.03	0.13131			0.03	0.03136			0.03	0.59671
			0.2	78.1524			0.2	4.38942			0.2	-0.04992			0.04	0.20146			0.04	0.06437			0.04	1.27676
			0.25	77.6493			0.25	5.47078			0.25	-0.06876			0.05	0.26191			0.05	0.10626			0.05	2.26621
			0.3	77.1173			0.3	6.54462			0.3	-0.08723			0.06	0.27695			0.06	0.14714			0.06	3.42663
			0.35	76.5611			0.35	7.61043			0.35	-0.10393			0.07	0.27205			0.07	0.17712			0.07	4.57783
			0.4	75.8892			0.4	8.66728			0.4	-0.11709			0.08	0.2643			0.08	0.19433			0.08	5.64164
			0.45	75.054			0.45	9.71248			0.45	-0.12975			0.09	0.25743			0.09	0.1996			0.09	6.60181
			0.5	74.3826			0.5	10.7473			0.5	-0.14675			0.1	0.25249			0.1	0.19428			0.1	7.46533
			0.55	74.1436			0.55	11.7776			0.55	-0.15233			0.11	0.24931			0.11	0.17973			0.11	8.24741
			0.6	73.4983			0.6	12.8011			0.6	-0.15454			0.12	0.24831			0.12	0.15718			0.12	8.96375
			0.65	72.9271			0.65	13.815			0.65	-0.16418			0.13	0.24985			0.13	0.12782			0.13	9.62587
			0.7	72.628			0.7	14.8245			0.7	-0.16086			0.14	0.25367			0.14	0.0928			0.14	10.2432
			0.75	71.8884			0.75	15.8254			0.75	-0.15168			0.15	0.25971			0.15	0.05313			0.15	10.8218
			0.8	71.2043			0.8	16.8152			0.8	-0.15013			0.16	0.26739			0.16	0.00968			0.16	11.3656
			0.85	70.5158			0.85	17.7973			0.85	-0.15155			0.17	0.27601			0.17	-0.03686			0.17	11.8778
			0.9	69.7593			0.9	18.7698			0.9	-0.15297			0.18	0.28472			0.18	-0.08607			0.18	12.3584
			0.95	68.975			0.95	19.7313			0.95	-0.15475			0.19	0.29317			0.19	-0.13761			0.19	12.8021
			1	68.1785			1	20.682			1	-0.15861			0.2	0.30163			0.2	-0.19111			0.2	13.2011
			1.05	67.3665			1.05	21.6216			1.05	-0.16423			0.21	0.31035			0.21	-0.24605			0.21	13.5461
			1.1	66.5541			1.1	22.5497			1.1	-0.17058			0.22	0.31897			0.22	-0.30177			0.22	13.8288
			1.15	65.7681			1.15	23.4666			1.15	-0.1774			0.23	0.32677			0.23	-0.35777			0.23	14.0477
			1.2	64.9967			1.2	24.3729			1.2	-0.18491			0.24	0.33341			0.24	-0.41369			0.24	14.2105
			1.25	64.2233			1.25	25.2685			1.25	-0.19304			0.25	0.3389			0.25	-0.46933			0.25	14.3274
			1.3	63.4536			1.3	26.1532			1.3	-0.20153			0.26	0.34291			0.26	-0.52463			0.26	14.4104
			1.35	62.6855			1.35	27.0272			1.35	-0.21013			0.27	0.3459			0.27	-0.57963			0.27	14.4696
			1.4	61.9145			1.4	27.8905			1.4	-0.21865			0.28	0.3481			0.28	-0.63437			0.28	14.5122
			1.45	61.1264			1.45	28.7429			1.45	-0.22693			0.29	0.34964			0.29	-0.6889			0.29	14.5431
			1.5	60.3151			1.5	29.5842			1.5	-0.23468			0.3	0.35059			0.3	-0.74327			0.3	14.5667
			1.55	59.4835			1.55	30.4139			1.55	-0.24163			0.31	0.35111			0.31	-0.79757			0.31	14.5872
			1.6	58.6368			1.6	31.232			1.6	-0.24756			0.32	0.35121			0.32	-0.85189			0.32	14.6063
			1.65	57.7855			1.65	32.0383			1.65	-0.25261			0.33	0.35108			0.33	-0.90632			0.33	14.6243
			1.7	56.9599			1.7	32.8329			1.7	-0.25731			0.34	0.35055			0.34	-0.96091			0.34	14.6422
			1.75	56.1671			1.75	33.6164			1.75	-0.26193			0.35	0.35169			0.35	-1.01565			0.35	14.6629
			1.8	55.3953			1.8	34.3891			1.8	-0.266			0.36	0.3567			0.36	-1.06962			0.36	14.6971
			1.85	54.6399			1.85	35.1512			1.85	-0.26954			0.37	0.36396			0.37	-1.12224			0.37	14.7468
			1.9	53.8853			1.9	35.9028			1.9	-0.27278			0.38	0.37389			0.38	-1.17296			0.38	14.8095
			1.95	53.1353			1.95	36.6439			1.95	-0.27512			0.39	0.38671			0.39	-1.22103			0.39	14.8782
			2	52.3818			2	37.3747			2	-0.27671			0.4	0.40076			0.4	-1.26585			0.4	14.9389
			2.05	51.632			2.05	38.095			2.05	-0.27716			0.41	0.41138			0.41	-1.30735			0.41	14.9701
			2.1	50.8817			2.1	38.805			2.1	-0.27705			0.42	0.41623			0.42	-1.34668			0.42	14.9508
			2.15	50.1364			2.15	39.5046			2.15	-0.27632			0.43	0.4183			0.43	-1.38445			0.43	14.8786
			2.2	49.3889			2.2	40.194			2.2	-0.27518			0.44	0.41853			0.44	-1.42074			0.44	14.7552
			2.25	48.6461			2.25	40.873			2.25	-0.27307			0.45	0.41666			0.45	-1.45564			0.45	14.5878
			2.3	47.9085			2.3	41.5417			2.3	-0.27173			0.46	0.41312			0.46	-1.48934			0.46	14.3914
			2.35	47.17			2.35	42.2003			2.35	-0.27102			0.47	0.40849			0.47	-1.52202			0.47	14.1804
			2.4	46.4364			2.4	42.8487			2.4	-0.26986			0.48	0.40328			0.48	-1.55383			0.48	13.968
			2.45	45.6998			2.45	43.4869			2.45	-0.26925			0.49	0.39784			0.49	-1.58494			0.49	13.7646
			2.5	44.9672			2.5	44.1149			2.5	-0.26841			0.5	0.39236			0.5	-1.6155			0.5	13.5779
			2.55	44.2332			2.55	44.7328			2.55	-0.26792			0.51	0.38692			0.51	-1.64572			0.51	13.4123
			2.6	43.5035			2.6	45.3406			2.6	-0.267			0.52	0.38161			0.52	-1.67579			0.52	13.2696
			2.65	42.7721			2.65	45.9383			2.65	-0.26646			0.53	0.38047			0.53	-1.70539			0.53	13.1564
			2.7	42.0444			2.7	46.5259			2.7	-0.26548			0.54	0.38148			0.54	-1.73389			0.54	13.0754
			2.75	41.2948			2.75	47.1033			2.75	-0.26535			0.55	0.38523			0.55	-1.76087			0.55	13.0238
			2.8	40.4937			2.8	47.6698			2.8	-0.26529			0.56	0.39157			0.56	-1.78582			0.56	12.9967
			2.85	39.6418			2.85	48.2248			2.85	-0.26445			0.57	0.40038			0.57	-1.80816			0.57	12.9828
			2.9	38.7447			2.9	48.7677			2.9	-0.26441			0.58	0.41053			0.58	-1.82734			0.58	12.9648
			2.95	37.8154			2.95	49.2978			2.95	-0.26547			0.59	0.42024			0.59	-1.84299			0.59	12.9239
			3	36.9103			3	49.8152			3	-0.26632			0.6	0.42502			0.6	-1.85566			0.6	12.8392
			3.05	36.0767			3.05	50.3206			3.05	-0.26852			0.61	0.42694			0.61	-1.86602			0.61	12.7057
			3.1	35.313			3.1	50.8152			3.1	-0.272			0.62	0.42677			0.62	-1.87433			0.62	12.5233
			3.15	34.5967			3.15	51.2996			3.15	-0.27488			0.63	0.42454			0.63	-1.88069			0.63	12.2957
			3.2	33.8998			3.2	51.7742			3.2	-0.27694			0.64	0.42027			0.64	-1.88536			0.64	12.0366
			3.25	33.2058			3.25	52.2391			3.25	-0.27938			0.65	0.41461			0.65	-1.88861			0.65	11.7625
			3.3	32.5107			3.3	52.6945			3.3	-0.28065			0.66	0.40752			0.66	-1.89075			0.66	11.4939
			3.35	31.8149			3.35	53.1402			3.35	-0.28127			0.67	0.39862			0.67	-1.89243			0.67	11.2379
			3.4	31.1135			3.4	53.5762			3.4	-0.28251			0.68	0.38968			0.68	-1.8941			0.68	11.0157
			3.45	30.4126			3.45	54.0025			3.45	-0.28339			0.69	0.38254			0.69	-1.89601			0.69	10.8312
			3.5	29.7093			3.5	54.4191			3.5	-0.28461			0.7	0.37852			0.7	-1.89762			0.7	10.6967
			3.55	29.007			3.55	54.8259			3.55	-0.28572			0.71	0.37791			0.71	-1.89858			0.71	10.6083
			3.6	28.3039			3.6	55.223			3.6	-0.28729			0.72	0.38078			0.72	-1.89821			0.72	10.5568
			3.65	27.6028			3.65	55.6103			3.65	-0.2886			0.73	0.38645			0.73	-1.89587			0.73	10.5302
			3.7	26.9012			3.7	55.9879			3.7	-0.29016			0.74	0.39417			0.74	-1.89101			0.74	10.5146
			3.75	26.2018			3.75	56.3559			3.75	-0.29139			0.75	0.40304			0.75	-1.88317			0.75	10.4933
			3.8	25.5022			3.8	56.7141			3.8	-0.29281			0.76	0.41222			0.76	-1.87197			0.76	10.4478
			3.85	24.805			3.85	57.0626			3.85	-0.29389			0.77	0.41817			0.77	-1.85742			0.77	10.3574
			3.9	24.0438			3.9	57.401			3.9	-0.29492			0.78	0.42142			0.78	-1.8401			0.78	10.2123
			3.95	23.3497			3.95	57.7293			3.95	-0.2955			0.79	0.42248			0.79	-1.82015			0.79	10.0093
			4	22.5567			4	58.0474			4	-0.29612			0.8	0.42005			0.8	-1.79774			0.8	9.74957
			4.05	21.8655			4.05	58.3551			4.05	-0.29635			0.81	0.41213			0.81	-1.77393			0.81	9.46642
			4.1	21.0082			4.1	58.6521			4.1	-0.29647			0.82	0.40033			0.82	-1.75017			0.82	9.20296
			4.15	20.3185			4.15	58.9384			4.15	-0.29607			0.83	0.38672			0.83	-1.72771			0.83	8.98952
			4.2	19.3816			4.2	59.2134			4.2	-0.29552			0.84	0.37452			0.84	-1.70721			0.84	8.8379
			4.25	18.6161			4.25	59.4765			4.25	-0.2941			0.85	0.36483			0.85	-1.68857			0.85	8.73793
			4.3	17.5839			4.3	59.7271			4.3	-0.29233			0.86	0.36022			0.86	-1.67093			0.86	8.67998
			4.35	16.6172			4.35	59.9638			4.35	-0.28897			0.87	0.3588			0.87	-1.6535			0.87	8.66211
			4.4	15.5309			4.4	60.1863			4.4	-0.28353			0.88	0.36035			0.88	-1.63564			0.88	8.67832
			4.45	14.3155			4.45	60.3928			4.45	-0.27646			0.89	0.36433			0.89	-1.61681			0.89	8.71942
			4.5	13.0199			4.5	60.5814			4.5	-0.26994			0.9	0.3712			0.9	-1.59644			0.9	8.77634
			4.55	11.6624			4.55	60.7518			4.55	-0.26515			0.91	0.38465			0.91	-1.57324			0.91	8.85757
			4.6	10.3032			4.6	60.9036			4.6	-0.26173			0.92	0.40265			0.92	-1.54568			0.92	8.9789
			4.65	8.94041			4.65	61.0365			4.65	-0.25905			0.93	0.42318			0.93	-1.5131			0.93	9.14246
			4.7	7.58177			4.7	61.1507			4.7	-0.25699			0.94	0.44225			0.94	-1.47565			0.94	9.34011
			4.75	6.22577			4.75	61.2461			4.75	-0.25565			0.95	0.4585			0.95	-1.43443			0.95	9.56417
			4.8	4.86923			4.8	61.3227			4.8	-0.25495			0.96	0.46684			0.96	-1.39112			0.96	9.77511
			4.85	3.51257			4.85	61.3805			4.85	-0.25475			0.97	0.46717			0.97	-1.34793			0.97	9.91321
			4.9	2.15607			4.9	61.4196			4.9	-0.25493			0.98	0.45767			0.98	-1.30689			0.98	9.97857
			4.95	0.78758			4.95	61.4399			4.95	-0.25533			0.99	0.44159			0.99	-1.27023			0.99	10.0177
															1	0.42305			1	-1.23932			1	10.0677
															1.01	0.40611			1.01	-1.21461			1.01	10.1452
															1.02	0.39578			1.02	-1.19485			1.02	10.252
															1.03	0.39005			1.03	-1.17855			1.03	10.3814
															1.04	0.38681			1.04	-1.16474			1.04	10.5397
															1.05	0.38641			1.05	-1.15272			1.05	10.7001
															1.06	0.38814			1.06	-1.14178			1.06	10.8741
															1.07	0.39161			1.07	-1.13132			1.07	11.0492
															1.08	0.39606			1.08	-1.12088			1.08	11.2151
															1.09	0.40077			1.09	-1.11008			1.09	11.3603
															1.1	0.40249			1.1	-1.09916			1.1	11.4711
															1.11	0.40226			1.11	-1.08865			1.11	11.5442
															1.12	0.40133			1.12	-1.07865			1.12	11.5747
															1.13	0.40039			1.13	-1.06881			1.13	11.5552
															1.14	0.39953			1.14	-1.05854			1.14	11.4711
															1.15	0.39751			1.15	-1.04723			1.15	11.3116
															1.16	0.38969			1.16	-1.03529			1.16	11.0987
															1.17	0.37704			1.17	-1.02438			1.17	10.8895
															1.18	0.36527			1.18	-1.01553			1.18	10.7305
															1.19	0.35636			1.19	-1.00859			1.19	10.6439
															1.2	0.35656			1.2	-1.00254			1.2	10.6344
															1.21	0.36682			1.21	-0.99467			1.21	10.7168
															1.22	0.3834			1.22	-0.98322			1.22	10.9121
															1.23	0.40294			1.23	-0.96775			1.23	11.2064
															1.24	0.42288			1.24	-0.94853			1.24	11.6019
															1.25	0.43573			1.25	-0.92746			1.25	12.0443
															1.26	0.44142			1.26	-0.90716			1.26	12.4649
															1.27	0.44077			1.27	-0.88964			1.27	12.819
															1.28	0.43699			1.28	-0.87575			1.28	13.094
															1.29	0.43171			1.29	-0.86546			1.29	13.2861
															1.3	0.42591			1.3	-0.85831			1.3	13.396
															1.31	0.42037			1.31	-0.85356			1.31	13.4261
															1.32	0.41518			1.32	-0.85031			1.32	13.3796
															1.33	0.40873			1.33	-0.84789			1.33	13.2652
															1.34	0.40142			1.34	-0.84639			1.34	13.1197
															1.35	0.39486			1.35	-0.84554			1.35	12.9903
															1.36	0.38932			1.36	-0.84541			1.36	12.907
															1.37	0.38553			1.37	-0.84605			1.37	12.8827
															1.38	0.38443			1.38	-0.84728			1.38	12.9146
															1.39	0.3868			1.39	-0.84842			1.39	12.9833
															1.4	0.39106			1.4	-0.84876			1.4	13.0667
															1.41	0.39493			1.41	-0.84793			1.41	13.1463
															1.42	0.39494			1.42	-0.84682			1.42	13.2064
															1.43	0.39326			1.43	-0.84616			1.43	13.2448
															1.44	0.39085			1.44	-0.84615			1.44	13.2587
															1.45	0.38818			1.45	-0.84671			1.45	13.2417
															1.46	0.38584			1.46	-0.84752			1.46	13.1862
															1.47	0.38411			1.47	-0.84798			1.47	13.0836
															1.48	0.38272			1.48	-0.84738			1.48	12.9262
															1.49	0.37801			1.49	-0.84557			1.49	12.7206
															1.5	0.36942			1.5	-0.84387			1.5	12.5108
															1.51	0.36235			1.51	-0.84275			1.51	12.3477
															1.52	0.3573			1.52	-0.84226			1.52	12.2585
															1.53	0.3569			1.53	-0.84194			1.53	12.2394
															1.54	0.36073			1.54	-0.84063			1.54	12.2658
															1.55	0.36707			1.55	-0.83747			1.55	12.3216
															1.56	0.37449			1.56	-0.83199			1.56	12.391
															1.57	0.37894			1.57	-0.82435			1.57	12.4559
															1.58	0.37892			1.58	-0.81621			1.58	12.5035
															1.59	0.37702			1.59	-0.80841			1.59	12.5326
															1.6	0.37433			1.6	-0.80124			1.6	12.5405
															1.61	0.37152			1.61	-0.79468			1.61	12.5217
															1.62	0.36917			1.62	-0.78838			1.62	12.4699
															1.63	0.36776			1.63	-0.78172			1.63	12.3772
															1.64	0.36727			1.64	-0.77389			1.64	12.2344
															1.65	0.36553			1.65	-0.76426			1.65	12.0379
															1.66	0.35933			1.66	-0.75363			1.66	11.8177
															1.67	0.35134			1.67	-0.74336			1.67	11.6168
															1.68	0.34718			1.68	-0.7332			1.68	11.4749
															1.69	0.34585			1.69	-0.72266			1.69	11.4117
															1.7	0.34877			1.7	-0.71125			1.7	11.4203
															1.71	0.35631			1.71	-0.69776			1.71	11.483
															1.72	0.3663			1.72	-0.68123			1.72	11.5774
															1.73	0.37145			1.73	-0.66201			1.73	11.6803
															1.74	0.37073			1.74	-0.6426			1.74	11.7711
															1.75	0.36793			1.75	-0.62425			1.75	11.8423
															1.76	0.36466			1.76	-0.6072			1.76	11.8899
															1.77	0.36166			1.77	-0.59122			1.77	11.9084
															1.78	0.35938			1.78	-0.57584			1.78	11.8911
															1.79	0.35812			1.79	-0.56032			1.79	11.8298
															1.8	0.35732			1.8	-0.54381			1.8	11.7162
															1.81	0.35474			1.81	-0.5261			1.81	11.5543
															1.82	0.35012			1.82	-0.50757			1.82	11.3632
															1.83	0.34391			1.83	-0.48875			1.83	11.1639
															1.84	0.33673			1.84	-0.47016			1.84	10.9741
															1.85	0.32903			1.85	-0.45222			1.85	10.8058
															1.86	0.32123			1.86	-0.43533			1.86	10.6658
															1.87	0.31315			1.87	-0.41983			1.87	10.5553
															1.88	0.30481			1.88	-0.40613			1.88	10.4701
															1.89	0.29763			1.89	-0.39444			1.89	10.4042
															1.9	0.29682			1.9	-0.38336			1.9	10.3638
															1.91	0.30111			1.91	-0.37086			1.91	10.3566
															1.92	0.30993			1.92	-0.35536			1.92	10.381
															1.93	0.31983			1.93	-0.33564			1.93	10.4255
															1.94	0.31797			1.94	-0.31405			1.94	10.4561
															1.95	0.30842			1.95	-0.29457			1.95	10.4483
															1.96	0.29608			1.96	-0.27885			1.96	10.3999
															1.97	0.28317			1.97	-0.26715			1.97	10.3154
															1.98	0.27042			1.98	-0.25925			1.98	10.2007
															1.99	0.25882			1.99	-0.25469			1.99	10.0594
															2	0.24895			2	-0.25258			2	9.88953
															2.01	0.24062			2.01	-0.25198			2.01	9.68858
															2.02	0.23356			2.02	-0.25199			2.02	9.4518
															2.03	0.2263			2.03	-0.252			2.03	9.18187
															2.04	0.2185			2.04	-0.25198			2.04	8.89122
															2.05	0.21062			2.05	-0.25189			2.05	8.58994
															2.06	0.20296			2.06	-0.25167			2.06	8.28494
															2.07	0.1956			2.07	-0.25119			2.07	7.97991
															2.08	0.18854			2.08	-0.25034			2.08	7.67564
															2.09	0.18184			2.09	-0.24903			2.09	7.37186
															2.1	0.17545			2.1	-0.24711			2.1	7.06838
															2.11	0.16934			2.11	-0.24451			2.11	6.76494
															2.12	0.16378			2.12	-0.24106			2.12	6.46326
															2.13	0.15891			2.13	-0.23655			2.13	6.16792
															2.14	0.15446			2.14	-0.23082			2.14	5.88231
															2.15	0.15032			2.15	-0.22384			2.15	5.60824
															2.16	0.14638			2.16	-0.21562			2.16	5.34693
															2.17	0.14218			2.17	-0.20631			2.17	5.09968
															2.18	0.13792			2.18	-0.19615			2.18	4.86544
															2.19	0.13363			2.19	-0.18528			2.19	4.64169
															2.2	0.12908			2.2	-0.17385			2.2	4.42593
															2.21	0.12442			2.21	-0.16203			2.21	4.21603
															2.22	0.11963			2.22	-0.14995			2.22	4.00911
															2.23	0.11471			2.23	-0.13768			2.23	3.80355
															2.24	0.10965			2.24	-0.1253			2.24	3.5967
															2.25	0.10446			2.25	-0.11288			2.25	3.38766
															2.26	0.0992			2.26	-0.10046			2.26	3.17588
															2.27	0.09396			2.27	-0.08804			2.27	2.96031
															2.28	0.08898			2.28	-0.07553			2.28	2.74225
															2.29	0.0842			2.29	-0.06284			2.29	2.52351
															2.3	0.07961			2.3	-0.04987			2.3	2.30426
															2.31	0.07535			2.31	-0.03655			2.31	2.08754
															2.32	0.07147			2.32	-0.02276			2.32	1.87635
															2.33	0.06783			2.33	-0.00843			2.33	1.67369
															2.34	0.06448			2.34	0.00644			2.34	1.4823
															2.35	0.06131			2.35	0.02184			2.35	1.30284
															2.36	0.05817			2.36	0.03769			2.36	1.13636
															2.37	0.0551			2.37	0.05385			2.37	0.98413
															2.38	0.05208			2.38	0.0702			2.38	0.84647
															2.39	0.04911			2.39	0.08661			2.39	0.7233
															2.4	0.04613			2.4	0.10293			2.4	0.61453
															2.41	0.04325			2.41	0.11903			2.41	0.51991
															2.42	0.0405			2.42	0.13482			2.42	0.43881
															2.43	0.03789			2.43	0.15022			2.43	0.37011
															2.44	0.0355			2.44	0.16517			2.44	0.31367
															2.45	0.03338			2.45	0.17967			2.45	0.26947
															2.46	0.03158			2.46	0.19373			2.46	0.23753
															2.47	0.03018			2.47	0.20739			2.47	0.2175
															2.48	0.02917			2.48	0.22072			2.48	0.20936
															2.49	0.0285			2.49	0.23379			2.49	0.21313
															2.5	0.0281			2.5	0.24661			2.5	0.22852
															2.51	0.02792			2.51	0.25921			2.51	0.25499
															2.52	0.0279			2.52	0.27155			2.52	0.29184
															2.53	0.02802			2.53	0.28363			2.53	0.33825
															2.54	0.02825			2.54	0.2954			2.54	0.39333
															2.55	0.02857			2.55	0.30684			2.55	0.45615
															2.56	0.02899			2.56	0.31793			2.56	0.52578
															2.57	0.0295			2.57	0.32864			2.57	0.60131
															2.58	0.03011			2.58	0.33898			2.58	0.68186
															2.59	0.03082			2.59	0.34895			2.59	0.76659
															2.6	0.03162			2.6	0.35856			2.6	0.85474
															2.61	0.03253			2.61	0.36785			2.61	0.94561
															2.62	0.03352			2.62	0.37683			2.62	1.03857
															2.63	0.03461			2.63	0.38555			2.63	1.13305
															2.64	0.03576			2.64	0.39404			2.64	1.22855
															2.65	0.03698			2.65	0.40232			2.65	1.32464
															2.66	0.03825			2.66	0.41045			2.66	1.42089
															2.67	0.03954			2.67	0.41843			2.67	1.51684
															2.68	0.04086			2.68	0.42629			2.68	1.61225
															2.69	0.04219			2.69	0.43406			2.69	1.70692
															2.7	0.04352			2.7	0.44177			2.7	1.80067
															2.71	0.04485			2.71	0.44941			2.71	1.89332
															2.72	0.04618			2.72	0.45702			2.72	1.98474
															2.73	0.04749			2.73	0.46461			2.73	2.0748
															2.74	0.04878			2.74	0.4722			2.74	2.16336
															2.75	0.05005			2.75	0.47978			2.75	2.25034
															2.76	0.05129			2.76	0.48738			2.76	2.33561
															2.77	0.0525			2.77	0.49501			2.77	2.41909
															2.78	0.05368			2.78	0.50267			2.78	2.50068
															2.79	0.05482			2.79	0.51038			2.79	2.58033
															2.8	0.05594			2.8	0.51814			2.8	2.65797
															2.81	0.05701			2.81	0.52596			2.81	2.73354
															2.82	0.05803			2.82	0.53385			2.82	2.80699
															2.83	0.05901			2.83	0.5418			2.83	2.87826
															2.84	0.05994			2.84	0.54983			2.84	2.94733
															2.85	0.06081			2.85	0.55793			2.85	3.01416
															2.86	0.06162			2.86	0.56609			2.86	3.07877
															2.87	0.06232			2.87	0.57431			2.87	3.14093
															2.88	0.06276			2.88	0.5825			2.88	3.19947
															2.89	0.06299			2.89	0.59058			2.89	3.25342
															2.9	0.06303			2.9	0.5985			2.9	3.30373
															2.91	0.06292			2.91	0.60617			2.91	3.35008
															2.92	0.06277			2.92	0.6136			2.92	3.3921
															2.93	0.06267			2.93	0.62083			2.93	3.43017
															2.94	0.0626			2.94	0.62795			2.94	3.46422
															2.95	0.06234			2.95	0.63493			2.95	3.49291
															2.96	0.06213			2.96	0.6418			2.96	3.51704
															2.97	0.06196			2.97	0.64862			2.97	3.53777
															2.98	0.06182			2.98	0.65546			2.98	3.55608
															2.99	0.06159			2.99	0.6623			2.99	3.57336
															3	0.06126			3	0.66912			3	3.58827
															3.01	0.06095			3.01	0.6759			3.01	3.6006
															3.02	0.06064			3.02	0.68269			3.02	3.61076
															3.03	0.06035			3.03	0.6895			3.03	3.61897
															3.04	0.06014			3.04	0.6964			3.04	3.62572
															3.05	0.05994			3.05	0.70342			3.05	3.63085
															3.06	0.05976			3.06	0.71061			3.06	3.63454
															3.07	0.05953			3.07	0.71796			3.07	3.6376
															3.08	0.05931			3.08	0.72545			3.08	3.64035
															3.09	0.05911			3.09	0.73312			3.09	3.64299
															3.1	0.05894			3.1	0.74097			3.1	3.64573
															3.11	0.05884			3.11	0.74904			3.11	3.64858
															3.12	0.05937			3.12	0.75752			3.12	3.65333
															3.13	0.06072			3.13	0.76693			3.13	3.66434
															3.14	0.06275			3.14	0.77771			3.14	3.68528
															3.15	0.06505			3.15	0.79012			3.15	3.71858
															3.16	0.06741			3.16	0.80415			3.16	3.76534
															3.17	0.06949			3.17	0.81963			3.17	3.82343
															3.18	0.0711			3.18	0.83623			3.18	3.88869
															3.19	0.07189			3.19	0.85347			3.19	3.95857
															3.2	0.07166			3.2	0.87062			3.2	4.02783
															3.21	0.07064			3.21	0.88706			3.21	4.09152
															3.22	0.06903			3.22	0.90238			3.22	4.1468
															3.23	0.06699			3.23	0.91627			3.23	4.19052
															3.24	0.06471			3.24	0.92859			3.24	4.22028
															3.25	0.06238			3.25	0.93936			3.25	4.2367
															3.26	0.06003			3.26	0.94864			3.26	4.24067
															3.27	0.05784			3.27	0.95658			3.27	4.23288
															3.28	0.05591			3.28	0.96345			3.28	4.21338
															3.29	0.05422			3.29	0.96954			3.29	4.18347
															3.3	0.05272			3.3	0.97509			3.3	4.14467
															3.31	0.05131			3.31	0.98028			3.31	4.09869
															3.32	0.04998			3.32	0.98522			3.32	4.04736
															3.33	0.04873			3.33	0.99002			3.33	3.99277
															3.34	0.04754			3.34	0.99475			3.34	3.93695
															3.35	0.04638			3.35	0.99943			3.35	3.88116
															3.36	0.04522			3.36	1.00405			3.36	3.82687
															3.37	0.04408			3.37	1.0086			3.37	3.77531
															3.38	0.04296			3.38	1.01305			3.38	3.72725
															3.39	0.04187			3.39	1.01737			3.39	3.68314
															3.4	0.04083			3.4	1.02155			3.4	3.64322
															3.41	0.03986			3.41	1.02558			3.41	3.60741
															3.42	0.03896			3.42	1.02948			3.42	3.57547
															3.43	0.03814			3.43	1.03327			3.43	3.54703
															3.44	0.03741			3.44	1.03696			3.44	3.52162
															3.45	0.03674			3.45	1.04061			3.45	3.49874
															3.46	0.03613			3.46	1.04422			3.46	3.47788
															3.47	0.03557			3.47	1.04784			3.47	3.45854
															3.48	0.03496			3.48	1.05145			3.48	3.44019
															3.49	0.03419			3.49	1.05497			3.49	3.42177
															3.5	0.03341			3.5	1.05836			3.5	3.40265
															3.51	0.03251			3.51	1.06157			3.51	3.38191
															3.52	0.03131			3.52	1.06449			3.52	3.35805
															3.53	0.0299			3.53	1.06685			3.53	3.33182
															3.54	0.0285			3.54	1.06865			3.54	3.30243
															3.55	0.02716			3.55	1.06991			3.55	3.2696
															3.56	0.02575			3.56	1.07071			3.56	3.23188
															3.57	0.02423			3.57	1.07092			3.57	3.19123
															3.58	0.02279			3.58	1.07053			3.58	3.14679
															3.59	0.0213			3.59	1.06961			3.59	3.0983
															3.6	0.01989			3.6	1.06815			3.6	3.04669
															3.61	0.01853			3.61	1.06622			3.61	2.99174
															3.62	0.01728			3.62	1.06389			3.62	2.93427
															3.63	0.01614			3.63	1.06126			3.63	2.87507
															3.64	0.01513			3.64	1.05843			3.64	2.81457
															3.65	0.01424			3.65	1.05551			3.65	2.75362
															3.66	0.01347			3.66	1.05261			3.66	2.69287
															3.67	0.01283			3.67	1.04982			3.67	2.6331
															3.68	0.01229			3.68	1.04723			3.68	2.57518
															3.69	0.01184			3.69	1.04491			3.69	2.51978
															3.7	0.01149			3.7	1.04293			3.7	2.46761
															3.71	0.0117			3.71	1.04144			3.71	2.42022
															3.72	0.01593			3.72	1.0425			3.72	2.38622
															3.73	0.02771			3.73	1.05307			3.73	2.37498
															3.74	0.03617			3.74	1.07571			3.74	2.37446
															3.75	0.04367			3.75	1.10746			3.75	2.42182
															3.76	0.04526			3.76	1.14475			3.76	2.54461
															3.77	0.04133			3.77	1.17973			3.77	2.69899
															3.78	0.03644			3.78	1.20889			3.78	2.843
															3.79	0.03222			3.79	1.23231			3.79	2.96674
															3.8	0.02896			3.8	1.25102			3.8	3.06966
															3.81	0.02655			3.81	1.26615			3.81	3.15185
															3.82	0.02479			3.82	1.27867			3.82	3.21285
															3.83	0.02325			3.83	1.28925			3.83	3.24966
															3.84	0.02169			3.84	1.29815			3.84	3.25939
															3.85	0.01992			3.85	1.30544			3.85	3.23898
															3.86	0.01772			3.86	1.31088			3.86	3.19056
															3.87	0.01542			3.87	1.31432			3.87	3.11674
															3.88	0.01308			3.88	1.31588			3.88	3.01749
															3.89	0.01072			3.89	1.31565			3.89	2.89987
															3.9	0.0084			3.9	1.31376			3.9	2.76971
															3.91	0.00615			3.91	1.31036			3.91	2.63251
															3.92	0.00409			3.92	1.30561			3.92	2.49395
															3.93	0.00223			3.93	1.29966			3.93	2.35952
															3.94	5.9629E-4			3.94	1.29266			3.94	2.23399
															3.95	-0.000781775			3.95	1.28476			3.95	2.12126
															3.96	-0.00191			3.96	1.27612			3.96	2.02423
															3.97	-0.00273			3.97	1.26693			3.97	1.94473
															3.98	-0.00323			3.98	1.25743			3.98	1.88333
															3.99	-0.00343			3.99	1.24788			3.99	1.83965
															4	-0.00334			4	1.23852			4	1.8125
															4.01	-0.00303			4.01	1.22958			4.01	1.79957
															4.02	-0.00255			4.02	1.22125			4.02	1.79909
															4.03	-0.00194			4.03	1.21366			4.03	1.80846
															4.04	-0.00126			4.04	1.20692			4.04	1.82501
															4.05	-0.00054752			4.05	1.20109			4.05	1.84595
															4.06	1.59312E-4			4.06	1.1962			4.06	1.86867
															4.07	8.27291E-4			4.07	1.19226			4.07	1.89074
															4.08	0.00143			4.08	1.18926			4.08	1.91005
															4.09	0.00195			4.09	1.18714			4.09	1.92483
															4.1	0.00238			4.1	1.18587			4.1	1.9337
															4.11	0.00271			4.11	1.18539			4.11	1.93567
															4.12	0.00295			4.12	1.18564			4.12	1.93031
															4.13	0.00309			4.13	1.18656			4.13	1.91749
															4.14	0.00314			4.14	1.18809			4.14	1.89746
															4.15	0.0031			4.15	1.19018			4.15	1.87078
															4.16	0.003			4.16	1.19277			4.16	1.83827
															4.17	0.00282			4.17	1.1958			4.17	1.80097
															4.18	0.00258			4.18	1.1992			4.18	1.76002
															4.19	0.00228			4.19	1.20289			4.19	1.71665
															4.2	0.00194			4.2	1.20678			4.2	1.67211
															4.21	0.00154			4.21	1.21079			4.21	1.62756
															4.22	0.00112			4.22	1.21483			4.22	1.5841
															4.23	6.63273E-4			4.23	1.21881			4.23	1.54265
															4.24	1.90748E-4			4.24	1.22264			4.24	1.50397
															4.25	-0.000291259			4.25	1.22624			4.25	1.46862
															4.26	-0.000773265			4.26	1.22954			4.26	1.43693
															4.27	-0.00124			4.27	1.23249			4.27	1.40903
															4.28	-0.00168			4.28	1.23507			4.28	1.38488
															4.29	-0.00208			4.29	1.23729			4.29	1.36426
															4.3	-0.00245			4.3	1.23915			4.3	1.34677
															4.31	-0.00278			4.31	1.24068			4.31	1.33187
															4.32	-0.00308			4.32	1.24192			4.32	1.31898
															4.33	-0.00333			4.33	1.24292			4.33	1.30746
															4.34	-0.00355			4.34	1.24374			4.34	1.29661
															4.35	-0.00374			4.35	1.24444			4.35	1.28578
															4.36	-0.0039			4.36	1.24507			4.36	1.27436
															4.37	-0.00405			4.37	1.24569			4.37	1.26183
															4.38	-0.00418			4.38	1.24633			4.38	1.24775
															4.39	-0.00431			4.39	1.24703			4.39	1.23177
															4.4	-0.00444			4.4	1.24782			4.4	1.21371
															4.41	-0.00457			4.41	1.24871			4.41	1.19349
															4.42	-0.0047			4.42	1.2497			4.42	1.17118
															4.43	-0.00485			4.43	1.25081			4.43	1.14691
															4.44	-0.005			4.44	1.25201			4.44	1.12093
															4.45	-0.00517			4.45	1.25328			4.45	1.09362
															4.46	-0.00534			4.46	1.2546			4.46	1.06522
															4.47	-0.00552			4.47	1.25595			4.47	1.03612
															4.48	-0.0057			4.48	1.25731			4.48	1.00674
															4.49	-0.00588			4.49	1.25866			4.49	0.97746
															4.5	-0.00607			4.5	1.25999			4.5	0.94865
															4.51	-0.00624			4.51	1.26129			4.51	0.92063
															4.52	-0.00641			4.52	1.26255			4.52	0.89366
															4.53	-0.00658			4.53	1.26377			4.53	0.86791
															4.54	-0.00673			4.54	1.26494			4.54	0.8435
															4.55	-0.00688			4.55	1.26608			4.55	0.82045
															4.56	-0.00702			4.56	1.2672			4.56	0.79873
															4.57	-0.00715			4.57	1.26829			4.57	0.77821
															4.58	-0.00726			4.58	1.2694			4.58	0.75874
															4.59	-0.00736			4.59	1.27053			4.59	0.74011
															4.6	-0.00745			4.6	1.27173			4.6	0.72209
															4.61	-0.00753			4.61	1.27303			4.61	0.70443
															4.62	-0.0076			4.62	1.27445			4.62	0.68686
															4.63	-0.00766			4.63	1.27602			4.63	0.66913
															4.64	-0.00772			4.64	1.27776			4.64	0.65101
															4.65	-0.00778			4.65	1.27969			4.65	0.63229
															4.66	-0.00785			4.66	1.2818			4.66	0.6128
															4.67	-0.00792			4.67	1.28409			4.67	0.59242
															4.68	-0.00799			4.68	1.28654			4.68	0.57107
															4.69	-0.00807			4.69	1.28915			4.69	0.54875
															4.7	-0.00815			4.7	1.29189			4.7	0.52549
															4.71	-0.00823			4.71	1.29475			4.71	0.50141
															4.72	-0.00832			4.72	1.29771			4.72	0.47663
															4.73	-0.0084			4.73	1.30073			4.73	0.45132
															4.74	-0.00849			4.74	1.3038			4.74	0.42566
															4.75	-0.00858			4.75	1.30688			4.75	0.39986
															4.76	-0.00866			4.76	1.30997			4.76	0.37412
															4.77	-0.00875			4.77	1.31304			4.77	0.34863
															4.78	-0.00883			4.78	1.31607			4.78	0.32355
															4.79	-0.00889			4.79	1.31908			4.79	0.29889
															4.8	-0.00895			4.8	1.32206			4.8	0.27519
															4.81	-0.009			4.81	1.3251			4.81	0.25205
															4.82	-0.00905			4.82	1.3283			4.82	0.23002
															4.83	-0.00907			4.83	1.33178			4.83	0.20844
															4.84	-0.0091			4.84	1.33583			4.84	0.1877
															4.85	-0.00911			4.85	1.34076			4.85	0.16746
															4.86	-0.00911			4.86	1.34717			4.86	0.14754
															4.87	-0.00911			4.87	1.35604			4.87	0.12798
															4.88	-0.00909			4.88	1.36919			4.88	0.10834
															4.89	-0.00907			4.89	1.39053			4.89	0.08871
															4.9	-0.00903			4.9	1.42995			4.9	0.06879
															4.91	-0.00899			4.91	1.52313			4.91	0.04848
															4.92	-0.0093			4.92	2.0005			4.92	0.02797
															4.93	-0.00634			4.93				4.93	0.0099
															4.94	-0.000544454			4.94				4.94	0.02447
															4.95	9.29623E-4			4.95				4.95
															4.96	4.23582E-4			4.96				4.96
															4.97	-0.00137			4.97				4.97
															4.98	-0.00386			4.98				4.98
															4.99	-0.00621			4.99				4.99
															5	-0.00802			5				5
															5.01				5.01				5.01
															5.02				5.02				5.02
															5.03				5.03				5.03
															5.04				5.04				5.04
															5.05				5.05				5.05
															5.06				5.06				5.06
															5.07				5.07				5.07
															5.08				5.08				5.08
															5.09				5.09				5.09
															5.1				5.1				5.1
															5.11				5.11				5.11
															5.12				5.12				5.12
															5.13				5.13				5.13
															5.14				5.14				5.14
															5.15				5.15				5.15
															5.16				5.16				5.16
															5.17				5.17				5.17
															5.18				5.18				5.18
															5.19				5.19				5.19
															5.2				5.2				5.2
															5.21				5.21				5.21
															5.22				5.22				5.22
															5.23				5.23				5.23
															5.24				5.24				5.24
															5.25				5.25				5.25
															5.26				5.26				5.26
															5.27				5.27				5.27
															5.28				5.28				5.28
															5.29				5.29				5.29
															5.3				5.3				5.3
															5.31				5.31				5.31
															5.32				5.32				5.32
															5.33				5.33				5.33
															5.34				5.34				5.34
															5.35				5.35				5.35
															5.36				5.36				5.36
															5.37				5.37				5.37
															5.38				5.38				5.38
															5.39				5.39				5.39
															5.4				5.4				5.4
															5.41				5.41				5.41
															5.42				5.42				5.42
															5.43				5.43				5.43
															5.44				5.44				5.44
															5.45				5.45				5.45
															5.46				5.46				5.46
															5.47				5.47				5.47
															5.48				5.48				5.48
															5.49				5.49				5.49
															5.5				5.5				5.5
															5.51				5.51				5.51
															5.52				5.52				5.52
															5.53				5.53				5.53
															5.54				5.54				5.54
															5.55				5.55				5.55
															5.56				5.56				5.56
															5.57				5.57				5.57
															5.58				5.58				5.58
															5.59				5.59				5.59
															5.6				5.6				5.6
															5.61				5.61				5.61
															5.62				5.62				5.62
															5.63				5.63				5.63
															5.64				5.64				5.64
															5.65				5.65				5.65
															5.66				5.66				5.66
															5.67				5.67				5.67
															5.68				5.68				5.68
															5.69				5.69				5.69
															5.7				5.7				5.7
															5.71				5.71				5.71
															5.72				5.72				5.72
															5.73				5.73				5.73
															5.74				5.74				5.74
															5.75				5.75				5.75
															5.76				5.76				5.76
															5.77				5.77				5.77
															5.78				5.78				5.78
															5.79				5.79				5.79
															5.8				5.8				5.8
															5.81				5.81				5.81
															5.82				5.82				5.82
															5.83				5.83				5.83
															5.84				5.84				5.84
															5.85				5.85				5.85
															5.86				5.86				5.86
															5.87				5.87				5.87
															5.88				5.88				5.88
															5.89				5.89				5.89
															5.9				5.9				5.9
															5.91				5.91				5.91
															5.92				5.92				5.92
															5.93				5.93				5.93
															5.94				5.94				5.94
															5.95				5.95				5.95
															5.96				5.96				5.96
															5.97				5.97				5.97
															5.98				5.98				5.98
															5.99				5.99				5.99
															6				6				6
															6.01				6.01				6.01
															6.02				6.02				6.02
															6.03				6.03				6.03
															6.04				6.04				6.04
															6.05				6.05				6.05
															6.06				6.06				6.06
															6.07				6.07				6.07
															6.08				6.08				6.08
															6.09				6.09				6.09
															6.1				6.1				6.1
															6.11				6.11				6.11
															6.12				6.12				6.12
															6.13				6.13				6.13
															6.14				6.14				6.14
															6.15				6.15				6.15
															6.16				6.16				6.16
															6.17				6.17				6.17
															6.18				6.18				6.18
															6.19				6.19				6.19
															6.2				6.2				6.2
															6.21				6.21				6.21
															6.22				6.22				6.22
															6.23				6.23				6.23
															6.24				6.24				6.24
															6.25				6.25				6.25
															6.26				6.26				6.26
															6.27				6.27				6.27
															6.28				6.28				6.28
															6.29				6.29				6.29
															6.3				6.3				6.3
															6.31				6.31				6.31
															6.32				6.32				6.32
															6.33				6.33				6.33
															6.34				6.34				6.34
															6.35				6.35				6.35
															6.36				6.36				6.36
															6.37				6.37				6.37
															6.38				6.38				6.38
															6.39				6.39				6.39
															6.4				6.4				6.4
															6.41				6.41				6.41
															6.42				6.42				6.42
															6.43				6.43				6.43
															6.44				6.44				6.44
															6.45				6.45				6.45
															6.46				6.46				6.46
															6.47				6.47				6.47
															6.48				6.48				6.48
															6.49				6.49				6.49
															6.5				6.5				6.5
															6.51				6.51				6.51
															6.52				6.52				6.52
															6.53				6.53				6.53
															6.54				6.54				6.54
															6.55				6.55				6.55
															6.56				6.56				6.56
															6.57				6.57				6.57
															6.58				6.58				6.58
															6.59				6.59				6.59
															6.6				6.6				6.6
															6.61				6.61				6.61
															6.62				6.62				6.62
															6.63				6.63				6.63
															6.64				6.64				6.64
															6.65				6.65				6.65
															6.66				6.66				6.66
															6.67				6.67				6.67
															6.68				6.68				6.68
															6.69				6.69				6.69
															6.7				6.7				6.7
															6.71				6.71				6.71
															6.72				6.72				6.72
															6.73				6.73				6.73
															6.74				6.74				6.74
															6.75				6.75				6.75
															6.76				6.76				6.76
															6.77				6.77				6.77
															6.78				6.78				6.78
															6.79				6.79				6.79
															6.8				6.8				6.8
															6.81				6.81				6.81
															6.82				6.82				6.82
															6.83				6.83				6.83
															6.84				6.84				6.84
															6.85				6.85				6.85
															6.86				6.86				6.86
															6.87				6.87				6.87
															6.88				6.88				6.88
															6.89				6.89				6.89
															6.9				6.9				6.9
															6.91				6.91				6.91
															6.92				6.92				6.92
															6.93				6.93				6.93
															6.94				6.94				6.94
															6.95				6.95				6.95
															6.96				6.96				6.96
															6.97				6.97				6.97
															6.98				6.98				6.98
															6.99				6.99				6.99
															7				7				7
															7.01				7.01				7.01
															7.02				7.02				7.02
															7.03				7.03				7.03
															7.04				7.04				7.04
															7.05				7.05				7.05
															7.06				7.06				7.06
															7.07				7.07				7.07
															7.08				7.08				7.08
															7.09				7.09				7.09
															7.1				7.1				7.1
															7.11				7.11				7.11
															7.12				7.12				7.12
															7.13				7.13				7.13
															7.14				7.14				7.14
															7.15				7.15				7.15
															7.16				7.16				7.16
															7.17				7.17				7.17
															7.18				7.18				7.18
															7.19				7.19				7.19
															7.2				7.2				7.2
															7.21				7.21				7.21
															7.22				7.22				7.22
															7.23				7.23				7.23
															7.24				7.24				7.24
															7.25				7.25				7.25
															7.26				7.26				7.26
															7.27				7.27				7.27
															7.28				7.28				7.28
															7.29				7.29				7.29
															7.3				7.3				7.3
															7.31				7.31				7.31
															7.32				7.32				7.32
															7.33				7.33				7.33
															7.34				7.34				7.34
															7.35				7.35				7.35
															7.36				7.36				7.36
															7.37				7.37				7.37
															7.38				7.38				7.38
															7.39				7.39				7.39
															7.4				7.4				7.4
															7.41				7.41				7.41
															7.42				7.42				7.42
															7.43				7.43				7.43
															7.44				7.44				7.44
															7.45				7.45				7.45
															7.46				7.46				7.46
															7.47				7.47				7.47
															7.48				7.48				7.48
															7.49				7.49				7.49
															7.5				7.5				7.5
															7.51				7.51				7.51
															7.52				7.52				7.52
															7.53				7.53				7.53
															7.54				7.54				7.54
															7.55				7.55				7.55
															7.56				7.56				7.56
															7.57				7.57				7.57
															7.58				7.58				7.58
															7.59				7.59				7.59
															7.6				7.6				7.6
															7.61				7.61				7.61
															7.62				7.62				7.62
															7.63				7.63				7.63
															7.64				7.64				7.64
															7.65				7.65				7.65
															7.66				7.66				7.66
															7.67				7.67				7.67
															7.68				7.68				7.68
															7.69				7.69				7.69
															7.7				7.7				7.7
															7.71				7.71				7.71
															7.72				7.72				7.72
															7.73				7.73				7.73
															7.74				7.74				7.74
															7.75				7.75				7.75
															7.76				7.76				7.76
															7.77				7.77				7.77
															7.78				7.78				7.78
															7.79				7.79				7.79
															7.8				7.8				7.8
															7.81				7.81				7.81
															7.82				7.82				7.82
															7.83				7.83				7.83
															7.84				7.84				7.84
															7.85				7.85				7.85
															7.86				7.86				7.86
															7.87				7.87				7.87
															7.88				7.88				7.88
															7.89				7.89				7.89
															7.9				7.9				7.9
															7.91				7.91				7.91
															7.92				7.92				7.92
															7.93				7.93				7.93
															7.94				7.94				7.94
															7.95				7.95				7.95
															7.96				7.96				7.96
															7.97				7.97				7.97
															7.98				7.98				7.98
															7.99				7.99				7.99
															8				8				8
															8.01				8.01				8.01
															8.02				8.02				8.02
															8.03				8.03				8.03
															8.04				8.04				8.04
															8.05				8.05				8.05
															8.06				8.06				8.06
															8.07				8.07				8.07
															8.08				8.08				8.08
															8.09				8.09				8.09
															8.1				8.1				8.1
															8.11				8.11				8.11
															8.12				8.12				8.12
															8.13				8.13				8.13
															8.14				8.14				8.14
															8.15				8.15				8.15
															8.16				8.16				8.16
															8.17				8.17				8.17
															8.18				8.18				8.18
															8.19				8.19				8.19
															8.2				8.2				8.2
															8.21				8.21				8.21
															8.22				8.22				8.22
															8.23				8.23				8.23
															8.24				8.24				8.24
															8.25				8.25				8.25
															8.26				8.26				8.26
															8.27				8.27				8.27
															8.28				8.28				8.28
															8.29				8.29				8.29
															8.3				8.3				8.3
															8.31				8.31				8.31
															8.32				8.32				8.32
															8.33				8.33				8.33
															8.34				8.34				8.34
															8.35				8.35				8.35
															8.36				8.36				8.36
															8.37				8.37				8.37
															8.38				8.38				8.38
															8.39				8.39				8.39
															8.4				8.4				8.4
															8.41				8.41				8.41
															8.42				8.42				8.42
															8.43				8.43				8.43
															8.44				8.44				8.44
															8.45				8.45				8.45
															8.46				8.46				8.46
															8.47				8.47				8.47
															8.48				8.48				8.48
															8.49				8.49				8.49
															8.5				8.5				8.5
															8.51				8.51				8.51
															8.52				8.52				8.52
															8.53				8.53				8.53
															8.54				8.54				8.54
															8.55				8.55				8.55
															8.56				8.56				8.56
															8.57				8.57				8.57
															8.58				8.58				8.58
															8.59				8.59				8.59
															8.6				8.6				8.6
															8.61				8.61				8.61
															8.62				8.62				8.62
															8.63				8.63				8.63
															8.64				8.64				8.64
															8.65				8.65				8.65
															8.66				8.66				8.66
															8.67				8.67				8.67
															8.68				8.68				8.68
															8.69				8.69				8.69
															8.7				8.7				8.7
															8.71				8.71				8.71
															8.72				8.72				8.72
															8.73				8.73				8.73
															8.74				8.74				8.74
															8.75				8.75				8.75
															8.76				8.76				8.76
															8.77				8.77				8.77
															8.78				8.78				8.78
															8.79				8.79				8.79
															8.8				8.8				8.8
															8.81				8.81				8.81
															8.82				8.82				8.82
															8.83				8.83				8.83
															8.84				8.84				8.84
															8.85				8.85				8.85
															8.86				8.86				8.86
															8.87				8.87				8.87
															8.88				8.88				8.88
															8.89				8.89				8.89
															8.9				8.9				8.9
															8.91				8.91				8.91
															8.92				8.92				8.92
															8.93				8.93				8.93
															8.94				8.94				8.94
															8.95				8.95				8.95
															8.96				8.96				8.96
															8.97				8.97				8.97
															8.98				8.98				8.98
															8.99				8.99				8.99
															9				9				9
															9.01				9.01				9.01
															9.02				9.02				9.02
															9.03				9.03				9.03
															9.04				9.04				9.04
															9.05				9.05				9.05
															9.06				9.06				9.06
															9.07				9.07				9.07
															9.08				9.08				9.08
															9.09				9.09				9.09
															9.1				9.1				9.1
															9.11				9.11				9.11
															9.12				9.12				9.12
															9.13				9.13				9.13
															9.14				9.14				9.14
															9.15				9.15				9.15
															9.16				9.16				9.16
															9.17				9.17				9.17
															9.18				9.18				9.18
															9.19				9.19				9.19
															9.2				9.2				9.2
															9.21				9.21				9.21
															9.22				9.22				9.22
															9.23				9.23				9.23
															9.24				9.24				9.24
															9.25				9.25				9.25
															9.26				9.26				9.26
															9.27				9.27				9.27
															9.28				9.28				9.28
															9.29				9.29				9.29
															9.3				9.3				9.3
															9.31				9.31				9.31
															9.32				9.32				9.32
															9.33				9.33				9.33
															9.34				9.34				9.34
															9.35				9.35				9.35
															9.36				9.36				9.36
															9.37				9.37				9.37
															9.38				9.38				9.38
															9.39				9.39				9.39
															9.4				9.4				9.4
															9.41				9.41				9.41
															9.42				9.42				9.42
															9.43				9.43				9.43
															9.44				9.44				9.44
															9.45				9.45				9.45
															9.46				9.46				9.46
															9.47				9.47				9.47
															9.48				9.48				9.48
															9.49				9.49				9.49
															9.5				9.5				9.5
															9.51				9.51				9.51
															9.52				9.52				9.52
															9.53				9.53				9.53
															9.54				9.54				9.54
															9.55				9.55				9.55
															9.56				9.56				9.56
															9.57				9.57				9.57
															9.58				9.58				9.58
															9.59				9.59				9.59
															9.6				9.6				9.6
															9.61				9.61				9.61
															9.62				9.62				9.62
															9.63				9.63				9.63
															9.64				9.64				9.64
															9.65				9.65				9.65
															9.66				9.66				9.66
															9.67				9.67				9.67
															9.68				9.68				9.68
															9.69				9.69				9.69
															9.7				9.7				9.7
															9.71				9.71				9.71
															9.72				9.72				9.72
															9.73				9.73				9.73
															9.74				9.74				9.74
															9.75				9.75				9.75
															9.76				9.76				9.76
															9.77				9.77				9.77
															9.78				9.78				9.78
															9.79				9.79				9.79
															9.8				9.8				9.8
															9.81				9.81				9.81
															9.82				9.82				9.82
															9.83				9.83				9.83
															9.84				9.84				9.84
															9.85				9.85				9.85
															9.86				9.86				9.86
															9.87				9.87				9.87
															9.88				9.88				9.88
															9.89				9.89				9.89
															9.9				9.9				9.9
															9.91				9.91				9.91
															9.92				9.92				9.92
															9.93				9.93				9.93
															9.94				9.94				9.94
															9.95				9.95				9.95
															9.96				9.96				9.96
															9.97				9.97				9.97
															9.98				9.98				9.98
															9.99				9.99				9.99
															10				10				10
															10.01				10.01				10.01
															10.02				10.02				10.02
															10.03				10.03				10.03
															10.04				10.04				10.04
															10.05				10.05				10.05
															10.06				10.06				10.06
															10.07				10.07				10.07
															10.08				10.08				10.08
															10.09				10.09				10.09
															10.1				10.1				10.1
