# Supplementary material for: Research on vehicle lateral stability control under low-adhesion road conditions using proximal policy optimization algorithm
Source: PLoS One. 2025 Nov 26;20(11):e0335686. doi: 10.1371/journal.pone.0335686 (PMC12654942; doi:10.1371/journal.pone.0335686)
Supplement: S1 File — (ZIP) [file pone.0335686.s001.zip › sp1 raw data/Fig 5. Simulation Results Plot of the EMB System Response.xls]

## Sheet: Sheet1
	Step response curve of the EMB system					Sine response curve of the EMB system					Steady state error curve of the EMB system
	Time	Output	Input			Time	Iutput	Output			Time	Step	Sin
	0.01	0	0			0.01	18.6965	7.49997			0.01
	0.02	0	0			0.02	19.2715	14.9998			0.02
	0.03	0	0			0.03	20.4522	22.4992			0.03
	0.04	0	0			0.04	22.1902	29.998			0.04
	0.05	0	0			0.05	24.3849	37.4961			0.05
	0.06	0	0			0.06	26.9634	44.9933			0.06
	0.07	0	0			0.07	29.8303	52.4893			0.07
	0.08	0	0			0.08	32.9939	59.984			0.08
	0.09	0	0			0.09	36.8477	67.4772			0.09
	0.1	0	0			0.1	41.0704	74.9688			0.1
	0.11	0	0			0.11	45.6947	82.4584			0.11
	0.12	0	0			0.12	51.1497	89.946			0.12
	0.13	0	0			0.13	57.013	97.4314			0.13
	0.14	0	0			0.14	63.1348	104.914			0.14
	0.15	0	0			0.15	68.9314	112.395			0.15
	0.16	0	0			0.16	74.3423	119.872			0.16
	0.17	0	0			0.17	79.9741	127.347			0.17
	0.18	0	0			0.18	86.5743	134.818			0.18
	0.19	0	0			0.19	93.6917	142.286			0.19
	0.2	0	0			0.2	100.53	149.75			0.2
	0.21	0	0			0.21	108.445	157.211			0.21
	0.22	0	0			0.22	116.232	164.667			0.22
	0.23	0	0			0.23	124.634	172.12			0.23
	0.24	0	0			0.24	133.827	179.568			0.24
	0.25	0	0			0.25	143.652	187.012			0.25
	0.26	0	0			0.26	155.134	194.451			0.26
	0.27	0	0			0.27	167.506	201.885			0.27
	0.28	0	0			0.28	178.643	209.315			0.28
	0.29	0	0			0.29	187.901	216.739			0.29
	0.3	0	0			0.3	196.438	224.157			0.3
	0.31	0	0			0.31	204.369	231.57			0.31
	0.32	0	0			0.32	209.881	238.977			0.32
	0.33	0	0			0.33	213.74	246.379			0.33
	0.34	0	0			0.34	214.097	253.774			0.34
	0.35	0	0			0.35	213.528	261.162			0.35
	0.36	0	0			0.36	213.303	268.544			0.36
	0.37	0	0			0.37	212.299	275.92			0.37
	0.38	0	0			0.38	211.825	283.288			0.38
	0.39	0	0			0.39	214.838	290.65			0.39
	0.4	0	0			0.4	220.948	298.004			0.4
	0.41	0	0			0.41	227.98	305.351			0.41
	0.42	0	0			0.42	237.491	312.69			0.42
	0.43	0	0			0.43	250.315	320.021			0.43
	0.44	0	0			0.44	264.861	327.344			0.44
	0.45	0	0			0.45	282.188	334.66			0.45
	0.46	0	0			0.46	298.167	341.966			0.46
	0.47	0	0			0.47	313.326	349.264			0.47
	0.48	0	0			0.48	329.431	356.554			0.48
	0.49	0	0			0.49	344.485	363.834			0.49
	0.5	0	0			0.5	357.1	371.106			0.5		-14.0059
	0.51	0	0			0.51	367.504	378.368			0.51		-10.8639
	0.52	0	0			0.52	378.671	385.621			0.52		-6.94965
	0.53	0	0			0.53	386.704	392.864			0.53		-6.15947
	0.54	0	0			0.54	393.506	400.097			0.54		-6.59078
	0.55	0	0			0.55	400.578	407.32			0.55		-6.74286
	0.56	0	0			0.56	405.728	414.533			0.56		-8.80523
	0.57	0	0			0.57	413.817	421.736			0.57		-7.91919
	0.58	0	0			0.58	420.862	428.928			0.58		-8.06646
	0.59	0	0			0.59	426.369	436.11			0.59		-9.74088
	0.6	0	0			0.6	433.594	443.28			0.6		-9.68662
	0.61	0	0			0.61	439.807	450.44			0.61		-10.6332
	0.62	0	0			0.62	447.046	457.588			0.62		-10.5417
	0.63	0	0			0.63	453.575	464.725			0.63		-11.1498
	0.64	0	0			0.64	461.487	471.85			0.64		-10.363
	0.65	0	0			0.65	468.407	478.963			0.65		-10.5557
	0.66	0	0			0.66	476.377	486.065			0.66		-9.68729
	0.67	0	0			0.67	485.166	493.154			0.67		-7.9877
	0.68	0	0			0.68	491.961	500.231			0.68		-8.26923
	0.69	0	0			0.69	501.762	507.295			0.69		-5.53338
	0.7	0	0			0.7	510.346	514.347			0.7		-4.00057
	0.71	0	0			0.71	517.306	521.386			0.71		-4.0794
	0.72	0	0			0.72	527.362	528.411			0.72		-1.04932
	0.73	0	0			0.73	535.086	535.424			0.73		-0.33774
	0.74	0	0			0.74	542.412	542.423			0.74		-0.01097
	0.75	0	0			0.75	551.504	549.409			0.75		2.09525
	0.76	0	0			0.76	559.193	556.381			0.76		2.81196
	0.77	0	0			0.77	565.645	563.339			0.77		2.30675
	0.78	0	0			0.78	574.389	570.283			0.78		4.10645
	0.79	0	0			0.79	581.721	577.212			0.79		4.50899
	0.8	0	0			0.8	587.446	584.128			0.8		3.31855
	0.81	0	0			0.81	596.06	591.028			0.81		5.03175
	0.82	0	0			0.82	602.848	597.914			0.82		4.93443
	0.83	0	0			0.83	608.251	604.785			0.83		3.46632
	0.84	0	0			0.84	616.605	611.641			0.84		4.96453
	0.85	0	0			0.85	622.844	618.481			0.85		4.36293
	0.86	0	0			0.86	627.957	625.306			0.86		2.65068
	0.87	0	0			0.87	635.953	632.116			0.87		3.83747
	0.88	0	0			0.88	641.531	638.909			0.88		2.62192
	0.89	0	0			0.89	646.097	645.687			0.89		0.41029
	0.9	0	0			0.9	653.598	652.448			0.9		1.14959
	0.91	0	0			0.91	658.58	659.193			0.91		-0.61387
	0.92	0	0			0.92	662.896	665.922			0.92		-3.0264
	0.93	0	0			0.93	670.17	672.634			0.93		-2.46395
	0.94	0	0			0.94	674.779	679.329			0.94		-4.55074
	0.95	0	0			0.95	678.963	686.008			0.95		-7.04443
	0.96	0	0			0.96	686.192	692.669			0.96		-6.47668
	0.97	0	0			0.97	690.678	699.313			0.97		-8.63446
	0.98	0	0			0.98	695.066	705.939			0.98		-10.8729
	0.99	0	0			0.99	702.695	712.547			0.99		-9.85264
	1	0	0			1	707.656	719.138			1		-11.4822
	1.01	0	0			1.01	712.601	725.711			1.01		-13.1097
	1.02	0	0			1.02	720.726	732.266			1.02		-11.5396
	1.03	0	0			1.03	725.983	738.802			1.03		-12.8191
	1.04	0	0			1.04	731.32	745.32			1.04		-14.0005
	1.05	0	0			1.05	739.851	751.82			1.05		-11.9686
	1.06	0	0			1.06	745.411	758.3			1.06		-12.8892
	1.07	0	0			1.07	750.964	764.762			1.07		-13.7978
	1.08	0	0			1.08	759.64	771.204			1.08		-11.5644
	1.09	0	0			1.09	765.154	777.627			1.09		-12.4735
	1.1	0	0			1.1	770.502	784.031			1.1		-13.5289
	1.11	0	0			1.11	778.96	790.415			1.11		-11.4546
	1.12	0	0			1.12	784.351	796.779			1.12		-12.4279
	1.13	0	0			1.13	789.825	803.124			1.13		-13.2987
	1.14	0	0			1.14	798.337	809.448			1.14		-11.1107
	1.15	0	0			1.15	803.643	815.752			1.15		-12.1096
	1.16	0	0			1.16	808.881	822.036			1.16		-13.155
	1.17	0	0			1.17	817.158	828.299			1.17		-11.141
	1.18	0	0			1.18	822.27	834.542			1.18		-12.2719
	1.19	0	0			1.19	827.296	840.763			1.19		-13.4674
	1.2	0	0			1.2	835.42	846.964			1.2		-11.5435
	1.21	0	0			1.21	840.469	853.143			1.21		-12.6736
	1.22	0	0			1.22	845.346	859.301			1.22		-13.9553
	1.23	0	0			1.23	853.239	865.438			1.23		-12.1985
	1.24	0	0			1.24	857.926	871.553			1.24		-13.6269
	1.25	0	0			1.25	862.674	877.646			1.25		-14.9715
	1.26	0	0			1.26	870.559	883.717			1.26		-13.1577
	1.27	0	0			1.27	875.386	889.766			1.27		-14.3805
	1.28	0	0			1.28	880.288	895.793			1.28		-15.5057
	1.29	0	0			1.29	888.343	901.798			1.29		-13.455
	1.3	0	0			1.3	893.328	907.78			1.3		-14.4514
	1.31	0	0			1.31	898.322	913.739			1.31		-15.4168
	1.32	0	0			1.32	906.508	919.675			1.32		-13.1674
	1.33	0	0			1.33	911.73	925.589			1.33		-13.8585
	1.34	0	0			1.34	917.003	931.479			1.34		-14.4764
	1.35	0	0			1.35	925.31	937.346			1.35		-12.0355
	1.36	0	0			1.36	930.41	943.19			1.36		-12.7799
	1.37	0	0			1.37	935.443	949.01			1.37		-13.567
	1.38	0	0			1.38	943.488	954.806			1.38		-11.3173
	1.39	0	0			1.39	948.307	960.578			1.39		-12.2713
	1.4	0	0			1.4	953.034	966.327			1.4		-13.2922
	1.41	0	0			1.41	960.839	972.051			1.41		-11.2122
	1.42	0	0			1.42	965.501	977.751			1.42		-12.2495
	1.43	0	0			1.43	970.069	983.426			1.43		-13.3576
	1.44	0	0			1.44	977.661	989.077			1.44		-11.4157
	1.45	0	0			1.45	982.071	994.703			1.45		-12.6326
	1.46	0	0			1.46	986.551	1000.3			1.46		-13.7534
	1.47	0	0			1.47	994.185	1005.88			1.47		-11.6953
	1.48	0	0			1.48	998.775	1011.43			1.48		-12.6573
	1.49	0	0			1.49	1003.47	1016.96			1.49		-13.4842
	1.5	0	0			1.5	1011.31	1022.46			1.5		-11.1432
	1.51	0	0			1.51	1016.05	1027.93			1.51		-11.888
	1.52	0	0			1.52	1020.7	1033.38			1.52		-12.6826
	1.53	0	0			1.53	1028.51	1038.81			1.53		-10.2909
	1.54	0	0			1.54	1033.27	1044.2			1.54		-10.9284
	1.55	0	0			1.55	1038.05	1049.57			1.55		-11.5269
	1.56	0	0			1.56	1045.91	1054.92			1.56		-9.00832
	1.57	0	0			1.57	1050.54	1060.24			1.57		-9.69905
	1.58	0	0			1.58	1055.01	1065.53			1.58		-10.5198
	1.59	0	0			1.59	1062.55	1070.8			1.59		-8.24063
	1.6	0	0			1.6	1066.91	1076.03			1.6		-9.12064
	1.61	0	0			1.61	1071.28	1081.25			1.61		-9.96183
	1.62	0	0			1.62	1078.81	1086.43			1.62		-7.62547
	1.63	0	0			1.63	1083.24	1091.59			1.63		-8.35296
	1.64	0	0			1.64	1087.53	1096.72			1.64		-9.18502
	1.65	0	0			1.65	1094.92	1101.82			1.65		-6.90512
	1.66	0	0			1.66	1099.14	1106.9			1.66		-7.75853
	1.67	0	0			1.67	1103.3	1111.94			1.67		-8.64966
	1.68	0	0			1.68	1110.61	1116.96			1.68		-6.35923
	1.69	0	0			1.69	1114.85	1121.96			1.69		-7.10889
	1.7	0	0			1.7	1118.95	1126.92			1.7		-7.9689
	1.71	0	0			1.71	1126.14	1131.86			1.71		-5.71253
	1.72	0	0			1.72	1130.15	1136.76			1.72		-6.61244
	1.73	0	0			1.73	1134.06	1141.64			1.73		-7.5786
	1.74	0	0			1.74	1141.13	1146.49			1.74		-5.35941
	1.75	0	0			1.75	1145.12	1151.32			1.75		-6.19794
	1.76	0	0			1.76	1148.99	1156.11			1.76		-7.11475
	1.77	0	0			1.77	1156.02	1160.87			1.77		-4.8553
	1.78	0	0			1.78	1159.91	1165.61			1.78		-5.69799
	1.79	0	0			1.79	1163.68	1170.31			1.79		-6.63246
	1.8	0	0			1.8	1170.64	1174.99			1.8		-4.34834
	1.81	0	0			1.81	1174.52	1179.64			1.81		-5.11858
	1.82	0	0			1.82	1178.25	1184.26			1.82		-6.00593
	1.83	0	0			1.83	1185.17	1188.84			1.83		-3.66951
	1.84	0	0			1.84	1188.99	1193.4			1.84		-4.41231
	1.85	0	0			1.85	1192.63	1197.93			1.85		-5.30329
	1.86	0	0			1.86	1199.48	1202.43			1.86		-2.94862
	1.87	0	0			1.87	1203.23	1206.9			1.87		-3.66682
	1.88	0	0			1.88	1206.77	1211.34			1.88		-4.57105
	1.89	0	0			1.89	1213.54	1215.75			1.89		-2.2082
	1.9	0	0			1.9	1217.22	1220.12			1.9		-2.90367
	1.91	0	0			1.91	1220.64	1224.47			1.91		-3.82577
	1.92	0	0			1.92	1227.33	1228.79			1.92		-1.46115
	1.93	0	0			1.93	1230.93	1233.07			1.93		-2.13857
	1.94	0	0			1.94	1234.24	1237.33			1.94		-3.08484
	1.95	0	0			1.95	1240.83	1241.55			1.95		-0.72439
	1.96	191.982	0			1.96	1244.36	1245.75			1.96		-1.38484
	1.97	416.552	0			1.97	1247.55	1249.91			1.97		-2.3585
	1.98	427.348	0			1.98	1254.03	1254.04			1.98		-0.00591
	1.99	641.735	0			1.99	1257.49	1258.14			1.99		-0.65095
	2	791.562	1500			2	1260.55	1262.21			2		-1.65345
	2.01	845.893	1500			2.01	1266.93	1266.24			2.01		0.69014
	2.02	1087.9	1500			2.02	1270.31	1270.25			2.02		0.05988
	2.03	1114.35	1500			2.03	1273.25	1274.22			2.03		-0.97156
	2.04	1353.59	1500			2.04	1279.53	1278.16			2.04		1.36308
	2.05	1382.07	1500			2.05	1282.82	1282.07			2.05		0.74827
	2.06	1422.84	1500			2.06	1285.64	1285.95			2.06		-0.31093
	2.07	1509.83	1500			2.07	1291.81	1289.79			2.07		2.01657
	2.08	1479.28	1500			2.08	1295.03	1293.61			2.08		1.42069
	2.09	1491.62	1500			2.09	1297.72	1297.39			2.09		0.33691
	2.1	1468.6	1500			2.1	1303.8	1301.13			2.1		2.66043
	2.11	1457.4	1500			2.11	1306.94	1304.85			2.11		2.08683
	2.12	1456.5	1500			2.12	1309.51	1308.53			2.12		0.9803
	2.13	1472.7	1500			2.13	1315.48	1312.18			2.13		3.30146
	2.14	1485.69	1500			2.14	1318.55	1315.8			2.14		2.75218
	2.15	1513.56	1500			2.15	1321.01	1319.39			2.15		1.62371
	2.16	1538.53	1500			2.16	1326.88	1322.94			2.16		3.94312
	2.17	1544.58	1500			2.17	1329.87	1326.46			2.17		3.41916
	2.18	1547.99	1500			2.18	1332.21	1329.94			2.18		2.26811
	2.19	1544.6	1500			2.19	1337.98	1333.39			2.19		4.5848
	2.2	1535.25	1500			2.2	1340.9	1336.81			2.2		4.08631
	2.21	1519.29	1500			2.21	1343.11	1340.2			2.21		2.91203
	2.22	1513.86	1500			2.22	1348.77	1343.55			2.22		5.22566
	2.23	1511.8	1500			2.23	1351.62	1346.87			2.23		4.75383
	2.24	1502.36	1500			2.24	1353.71	1350.15			2.24		3.55571
	2.25	1491.24	1500			2.25	1359.27	1353.4			2.25		5.86512
	2.26	1489.46	1500			2.26	1362.04	1356.62			2.26		5.41993
	2.27	1484.68	1500			2.27	1364	1359.8			2.27		4.19647
	2.28	1482.08	1500			2.28	1369.45	1362.95			2.28		6.50054
	2.29	1485.36	1500			2.29	1372.15	1366.07			2.29		6.08267
	2.3	1487.28	1500			2.3	1373.98	1369.15			2.3		4.83295
	2.31	1497.23	1500			2.31	1379.32	1372.19			2.31		7.13035
	2.32	1504.07	1500			2.32	1381.94	1375.2			2.32		6.73976
	2.33	1510.92	1500			2.33	1383.64	1378.18			2.33		5.46243
	2.34	1513.3	1500			2.34	1388.88	1381.13			2.34		7.75144
	2.35	1511.61	1500			2.35	1391.42	1384.03			2.35		7.38823
	2.36	1507.23	1500			2.36	1392.99	1386.91			2.36		6.08215
	2.37	1506.65	1500			2.37	1398.11	1389.75			2.37		8.36129
	2.38	1505.5	1500			2.38	1400.58	1392.55			2.38		8.02549
	2.39	1491.02	1500			2.39	1402.01	1395.32			2.39		6.68881
	2.4	1497.3	1500			2.4	1407.01	1398.06			2.4		8.95582
	2.41	1502.66	1500			2.41	1409.41	1400.76			2.41		8.64725
	2.42	1504.49	1500			2.42	1410.7	1403.42			2.42		7.27864
	2.43	1495.39	1500			2.43	1415.59	1406.05			2.43		9.53188
	2.44	1507.56	1500			2.44	1417.9	1408.65			2.44		9.25081
	2.45	1489.18	1500			2.45	1419.06	1411.21			2.45		7.84935
	2.46	1497.31	1500			2.46	1423.82	1413.73			2.46		10.0871
	2.47	1498.55	1500			2.47	1426.06	1416.22			2.47		9.8337
	2.48	1502.89	1500			2.48	1427.07	1418.68			2.48		8.3985
	2.49	1504.56	1500			2.49	1431.71	1421.09			2.49		10.6177
	2.5	1505.24	1500			2.5	1433.87	1423.48			2.5	5.24256	10.3894
	2.51	1503.11	1500			2.51	1434.74	1425.82			2.51	3.11407	8.91516
	2.52	1504.42	1500			2.52	1439.24	1428.14			2.52	4.4213	11.1058
	2.53	1505.06	1500			2.53	1441.3	1430.41			2.53	5.06259	10.8918
	2.54	1502.93	1500			2.54	1442.02	1432.65			2.54	2.92882	9.36484
	2.55	1504.23	1500			2.55	1446.37	1434.86			2.55	4.22759	11.511
	2.56	1504.88	1500			2.56	1448.32	1437.02			2.56	4.87677	11.2974
	2.57	1502.74	1500			2.57	1448.86	1439.16			2.57	2.74067	9.70369
	2.58	1504.03	1500			2.58	1453.04	1441.25			2.58	4.03109	11.7919
	2.59	1504.69	1500			2.59	1454.88	1443.31			2.59	4.68749	11.5693
	2.6	1502.55	1500			2.6	1455.24	1445.34			2.6	2.54869	9.90339
	2.61	1503.83	1500			2.61	1459.26	1447.33			2.61	3.83079	11.9302
	2.62	1504.5	1500			2.62	1460.98	1449.28			2.62	4.49523	11.7008
	2.63	1502.35	1500			2.63	1461.16	1451.19			2.63	2.35435	9.97066
	2.64	1503.63	1500			2.64	1465.02	1453.07			2.64	3.62851	11.9455
	2.65	1504.3	1500			2.65	1466.64	1454.92			2.65	4.30097	11.7223
	2.66	1502.16	1500			2.66	1466.67	1456.72			2.66	2.158	9.94273
	2.67	1503.42	1500			2.67	1470.37	1458.49			2.67	3.42398	11.879
	2.68	1504.1	1500			2.68	1471.9	1460.23			2.68	4.10441	11.6769
	2.69	1501.96	1500			2.69	1471.79	1461.92			2.69	1.95945	9.86306
	2.7	1503.22	1500			2.7	1475.36	1463.59			2.7	3.21755	11.7722
	2.71	1503.91	1500			2.71	1476.81	1465.21			2.71	3.90567	11.6007
	2.72	1501.76	1500			2.72	1476.56	1466.8			2.72	1.75793	9.7619
	2.73	1503.01	1500			2.73	1480	1468.35			2.73	3.00689	11.6489
	2.74	1503.7	1500			2.74	1481.37	1469.86			2.74	3.70242	11.511
	2.75	1501.55	1500			2.75	1480.99	1471.34			2.75	1.55209	9.65155
	2.76	1502.79	1500			2.76	1484.3	1472.78			2.76	2.7924	11.5182
	2.77	1503.5	1500			2.77	1485.6	1474.18			2.77	3.4956	11.4155
	2.78	1501.34	1500			2.78	1485.09	1475.55			2.78	1.34293	9.5384
	2.79	1502.57	1500			2.79	1488.27	1476.88			2.79	2.57451	11.3858
	2.8	1503.29	1500			2.8	1489.49	1478.17			2.8	3.28536	11.3174
	2.81	1501.13	1500			2.81	1488.86	1479.43			2.81	1.13036	9.42554
	2.82	1502.35	1500			2.82	1491.91	1480.65			2.82	2.35366	11.2559
	2.83	1503.07	1500			2.83	1493.06	1481.83			2.83	3.07285	11.2235
	2.84	1500.92	1500			2.84	1492.3	1482.98			2.84	0.9161	9.32234
	2.85	1502.13	1500			2.85	1495.23	1484.09			2.85	2.13085	11.1403
	2.86	1502.86	1500			2.86	1496.3	1485.16			2.86	2.85805	11.1472
	2.87	1500.7	1500			2.87	1495.43	1486.19			2.87	0.6994	9.24382
	2.88	1501.91	1500			2.88	1498.24	1487.19			2.88	1.90584	11.0549
	2.89	1502.64	1500			2.89	1499.25	1488.15			2.89	2.64142	11.1036
	2.9	1500.48	1500			2.9	1498.27	1489.07			2.9	0.4814	9.20271
	2.91	1501.68	1500			2.91	1500.96	1489.95			2.91	1.67979	11.0095
	2.92	1502.42	1500			2.92	1501.9	1490.8			2.92	2.42375	11.0978
	2.93	1500.26	1500			2.93	1500.81	1491.61			2.93	0.26187	9.19833
	2.94	1501.45	1500			2.94	1503.38	1492.39			2.94	1.45152	10.998
	2.95	1502.2	1500			2.95	1504.24	1493.12			2.95	2.20338	11.1194
	2.96	1500.04	1500			2.96	1503.04	1493.82			2.96	0.0397	9.21746
	2.97	1501.22	1500			2.97	1505.49	1494.48			2.97	1.22068	11.0057
	2.98	1501.98	1500			2.98	1506.26	1495.11			2.98	1.98044	11.1521
	2.99	1499.81	1500			2.99	1504.94	1495.69			2.99	-0.18536	9.24433
	3	1500.99	1500			3	1507.26	1496.24			3	0.98653	11.0183
	3.01	1501.75	1500			3.01	1507.94	1496.75			3.01	1.75375	11.1851
	3.02	1499.59	1500			3.02	1506.5	1497.23			3.02	-0.41405	9.2711
	3.03	1500.75	1500			3.03	1508.7	1497.67			3.03	0.74916	11.0317
	3.04	1501.52	1500			3.04	1509.28	1498.07			3.04	1.52468	11.2174
	3.05	1499.36	1500			3.05	1507.73	1498.43			3.05	-0.64449	9.29931
	3.06	1500.51	1500			3.06	1509.8	1498.75			3.06	0.51035	11.0486
	3.07	1501.29	1500			3.07	1510.29	1499.04			3.07	1.29417	11.2523
	3.08	1499.12	1500			3.08	1508.62	1499.29			3.08	-0.87605	9.33245
	3.09	1500.27	1500			3.09	1510.57	1499.5			3.09	0.27071	11.0733
	3.1	1501.06	1500			3.1	1510.97	1499.68			3.1	1.06313	11.2941
	3.11	1498.89	1500			3.11	1509.19	1499.81			3.11	-1.10815	9.37485
	3.12	1500.03	1500			3.12	1511.02	1499.91			3.12	0.0303	11.1095
	3.13	1500.83	1500			3.13	1511.32	1499.97			3.13	0.83074	11.3459
	3.14	1498.66	1500			3.14	1509.43	1500			3.14	-1.34206	9.42935
	3.15	1499.79	1500			3.15	1511.15	1499.99			3.15	-0.21226	11.1602
	3.16	1500.6	1500			3.16	1511.35	1499.94			3.16	0.59652	11.4113
	3.17	1498.42	1500			3.17	1509.35	1499.85			3.17	-1.57745	9.49901
	3.18	1499.54	1500			3.18	1510.95	1499.72			3.18	-0.45609	11.228
	3.19	1500.36	1500			3.19	1511.05	1499.56			3.19	0.36077	11.4919
	3.2	1498.19	1500			3.2	1508.95	1499.36			3.2	-1.81445	9.58468
	3.21	1499.3	1500			3.21	1510.44	1499.12			3.21	-0.70155	11.3127
	3.22	1500.12	1500			3.22	1510.43	1498.85			3.22	0.12364	11.5873
	3.23	1497.95	1500			3.23	1508.22	1498.53			3.23	-2.05275	9.68581
	3.24	1499.05	1500			3.24	1509.6	1498.18			3.24	-0.94844	11.4141
	3.25	1499.88	1500			3.25	1509.49	1497.8			3.25	-0.11556	11.6967
	3.26	1497.71	1500			3.26	1507.17	1497.37			3.26	-2.29369	9.80122
	3.27	1498.8	1500			3.27	1508.44	1496.91			3.27	-1.19868	11.5308
	3.28	1499.64	1500			3.28	1508.23	1496.41			3.28	-0.35811	11.8194
	3.29	1497.46	1500			3.29	1505.8	1495.87			3.29	-2.53819	9.93101
	3.3	1498.55	1500			3.3	1506.96	1495.3			3.3	-1.45279	11.6633
	3.31	1499.39	1500			3.31	1506.64	1494.69			3.31	-0.60504	11.9562
	3.32	1497.21	1500			3.32	1504.11	1494.04			3.32	-2.78762	10.0759
	3.33	1498.29	1500			3.33	1505.16	1493.35			3.33	-1.7123	11.8123
	3.34	1499.14	1500			3.34	1504.73	1492.63			3.34	-0.85744	12.108
	3.35	1496.96	1500			3.35	1502.1	1491.86			3.35	-3.04215	10.2365
	3.36	1498.02	1500			3.36	1503.04	1491.06			3.36	-1.97629	11.9782
	3.37	1498.89	1500			3.37	1502.5	1490.23			3.37	-1.11417	12.2743
	3.38	1496.7	1500			3.38	1499.77	1489.36			3.38	-3.30081	10.4116
	3.39	1497.76	1500			3.39	1500.6	1488.44			3.39	-2.24458	12.1592
	3.4	1498.63	1500			3.4	1499.95	1487.5			3.4	-1.37442	12.4529
	3.41	1496.44	1500			3.41	1497.11	1486.51			3.41	-3.56208	10.5995
	3.42	1497.49	1500			3.42	1497.84	1485.49			3.42	-2.51456	12.3533
	3.43	1498.36	1500			3.43	1497.07	1484.43			3.43	-1.63558	12.6421
	3.44	1496.18	1500			3.44	1494.13	1483.33			3.44	-3.82378	10.7976
	3.45	1497.22	1500			3.45	1494.76	1482.2			3.45	-2.78486	12.5581
	3.46	1498.1	1500			3.46	1493.87	1481.03			3.46	-1.89726	12.8401
	3.47	1495.91	1500			3.47	1490.83	1479.82			3.47	-4.08604	11.005
	3.48	1496.94	1500			3.48	1491.35	1478.58			3.48	-3.0556	12.7731
	3.49	1497.84	1500			3.49	1490.34	1477.3			3.49	-2.15957	13.0462
	3.5	1495.65	1500			3.5	1487.2	1475.98			3.5	-4.34924	11.2209
	3.51	1496.67	1500			3.51	1487.62	1474.62			3.51	-3.32814	12.997
	3.52	1497.58	1500			3.52	1486.49	1473.23			3.52	-2.42421	13.2585
	3.53	1495.38	1500			3.53	1483.25	1471.8			3.53	-4.6152	11.4429
	3.54	1496.4	1500			3.54	1483.56	1470.34			3.54	-3.60348	13.2274
	3.55	1497.31	1500			3.55	1482.31	1468.83			3.55	-2.69142	13.4749
	3.56	1495.12	1500			3.56	1478.96	1467.29			3.56	-4.88332	11.669
	3.57	1496.12	1500			3.57	1479.18	1465.72			3.57	-3.88081	13.4616
	3.58	1497.04	1500			3.58	1477.8	1464.11			3.58	-2.96071	13.6928
	3.59	1494.85	1500			3.59	1474.35	1462.46			3.59	-5.15367	11.8965
	3.6	1495.84	1500			3.6	1474.47	1460.77			3.6	-4.16051	13.6974
	3.61	1496.77	1500			3.61	1472.96	1459.05			3.61	-3.23258	13.9096
	3.62	1494.56	1500			3.62	1469.41	1457.29			3.62	-5.44371	12.1225
	3.63	1495.51	1500			3.63	1469.43	1455.5			3.63	-4.49116	13.9323
	3.64	1496.4	1500			3.64	1467.79	1453.66			3.64	-3.59741	14.1247
	3.65	1494.14	1500			3.65	1464.14	1451.8			3.65	-5.85922	12.349
	3.66	1495.03	1500			3.66	1464.06	1449.89			3.66	-4.97007	14.1708
	3.67	1495.88	1500			3.67	1462.3	1447.95			3.67	-4.12352	14.3451
	3.68	1493.56	1500			3.68	1458.56	1445.97			3.68	-6.43921	12.5854
	3.69	1494.39	1500			3.69	1458.39	1443.96			3.69	-5.60714	14.4241
	3.7	1495.21	1500			3.7	1456.5	1441.91			3.7	-4.79199	14.5832
	3.71	1492.86	1500			3.71	1452.67	1439.83			3.71	-7.13672	12.8432
	3.72	1493.67	1500			3.72	1452.41	1437.71			3.72	-6.32807	14.7021
	3.73	1494.52	1500			3.73	1450.4	1435.55			3.73	-5.4849	14.8465
	3.74	1492.2	1500			3.74	1446.48	1433.36			3.74	-7.79634	13.1254
	3.75	1493.05	1500			3.75	1446.13	1431.13			3.75	-6.95227	15.0025
	3.76	1493.95	1500			3.76	1443.99	1428.86			3.76	-6.04912	15.1276
	3.77	1491.7	1500			3.77	1439.99	1426.56			3.77	-8.30485	13.4214
	3.78	1492.59	1500			3.78	1439.54	1424.23			3.78	-7.41244	15.3118
	3.79	1493.55	1500			3.79	1437.27	1421.86			3.79	-6.44581	15.4108
	3.8	1491.35	1500			3.8	1433.16	1419.45			3.8	-8.65163	13.714
	3.81	1492.27	1500			3.81	1432.62	1417.01			3.81	-7.72587	15.6122
	3.82	1493.28	1500			3.82	1430.21	1414.53			3.82	-6.71932	15.68
	3.83	1491.09	1500			3.83	1426.01	1412.02			3.83	-8.90752	13.9892
	3.84	1492.01	1500			3.84	1425.36	1409.47			3.84	-7.98989	15.8912
	3.85	1493.03	1500			3.85	1422.81	1406.88			3.85	-6.97436	15.924
	3.86	1490.84	1500			3.86	1418.5	1404.27			3.86	-9.16172	14.2386
	3.87	1491.75	1500			3.87	1417.76	1401.61			3.87	-8.25182	16.1484
	3.88	1492.77	1500			3.88	1415.08	1398.92			3.88	-7.22695	16.1532
	3.89	1490.59	1500			3.89	1410.68	1396.2			3.89	-9.4132	14.4792
	3.9	1491.49	1500			3.9	1409.84	1393.44			3.9	-8.51066	16.4037
	3.91	1492.52	1500			3.91	1407.03	1390.65			3.91	-7.476	16.3875
	3.92	1490.34	1500			3.92	1402.55	1387.82			3.92	-9.66076	14.731
	3.93	1491.23	1500			3.93	1401.63	1384.95			3.93	-8.76571	16.675
	3.94	1492.28	1500			3.94	1398.7	1382.06			3.94	-7.72145	16.6415
	3.95	1490.1	1500			3.95	1394.13	1379.12			3.95	-9.90459	15.0075
	3.96	1490.98	1500			3.96	1393.13	1376.16			3.96	-9.01657	16.9739
	3.97	1492.04	1500			3.97	1390.08	1373.16			3.97	-7.96267	16.9207
	3.98	1489.86	1500			3.98	1385.42	1370.12			3.98	-10.1443	15.3016
	3.99	1490.74	1500			3.99	1384.33	1367.05			3.99	-9.26381	17.2819
	4	1491.8	1500			4	1381.15	1363.95			4	-8.20088	17.2055
	4.01	1489.62	1500			4.01	1376.4	1360.81			4.01	-10.3817	15.5941
	4.02	1490.49	1500			4.02	1375.22	1357.64			4.02	-9.50936	17.5815
	4.03	1491.56	1500			4.03	1371.91	1354.43			4.03	-8.43792	17.4778
	4.04	1489.38	1500			4.04	1367.06	1351.19			4.04	-10.618	15.8695
	4.05	1490.25	1500			4.05	1365.78	1347.92			4.05	-9.75402	17.8602
	4.06	1491.33	1500			4.06	1362.34	1344.61			4.06	-8.6742	17.7266
	4.07	1489.15	1500			4.07	1357.39	1341.27			4.07	-10.8536	16.1208
	4.08	1490	1500			4.08	1356.01	1337.89			4.08	-9.99747	18.1168
	4.09	1491.09	1500			4.09	1352.44	1334.48			4.09	-8.90873	17.956
	4.1	1488.91	1500			4.1	1347.39	1331.04			4.1	-11.0869	16.3507
	4.11	1489.76	1500			4.11	1345.92	1327.57			4.11	-10.2385	18.3467
	4.12	1490.86	1500			4.12	1342.22	1324.06			4.12	-9.14065	18.1569
	4.13	1488.68	1500			4.13	1337.07	1320.52			4.13	-11.3175	16.5471
	4.14	1489.52	1500			4.14	1335.48	1316.95			4.14	-10.4767	18.5382
	4.15	1490.63	1500			4.15	1331.66	1313.34			4.15	-9.37014	18.3172
	4.16	1488.45	1500			4.16	1326.4	1309.7			4.16	-11.5458	16.7014
	4.17	1489.29	1500			4.17	1324.71	1306.03			4.17	-10.7129	18.6871
	4.18	1490.4	1500			4.18	1320.76	1302.32			4.18	-9.59783	18.4375
	4.19	1488.23	1500			4.19	1315.4	1298.58			4.19	-11.7726	16.8181
	4.2	1489.05	1500			4.2	1313.62	1294.81			4.2	-10.9477	18.8021
	4.21	1490.18	1500			4.21	1309.54	1291.01			4.21	-9.82387	18.5299
	4.22	1488	1500			4.22	1304.09	1287.18			4.22	-11.9972	16.9118
	4.23	1488.82	1500			4.23	1302.21	1283.31			4.23	-11.1799	18.8995
	4.24	1489.95	1500			4.24	1298.02	1279.41			4.24	-10.0467	18.6126
	4.25	1487.78	1500			4.25	1292.48	1275.48			4.25	-12.2184	17.0006
	4.26	1488.59	1500			4.26	1290.51	1271.52			4.26	-11.4085	18.9961
	4.27	1489.73	1500			4.27	1286.22	1267.52			4.27	-10.2664	18.6989
	4.28	1487.56	1500			4.28	1280.59	1263.5			4.28	-12.4365	17.0928
	4.29	1488.37	1500			4.29	1278.53	1259.44			4.29	-11.6344	19.0959
	4.3	1489.52	1500			4.3	1274.14	1255.35			4.3	-10.4836	18.7892
	4.31	1487.35	1500			4.31	1268.41	1251.23			4.31	-12.6528	17.1856
	4.32	1488.14	1500			4.32	1266.27	1247.08			4.32	-11.8592	19.1939
	4.33	1489.3	1500			4.33	1261.77	1242.89			4.33	-10.7006	18.8773
	4.34	1487.13	1500			4.34	1255.95	1238.68			4.34	-12.8691	17.2719
	4.35	1487.92	1500			4.35	1253.72	1234.43			4.35	-12.084	19.2834
	4.36	1489.08	1500			4.36	1249.11	1230.16			4.36	-10.9171	18.9588
	4.37	1486.92	1500			4.37	1243.2	1225.85			4.37	-13.0842	17.351
	4.38	1487.69	1500			4.38	1240.88	1221.51			4.38	-12.3069	19.3677
	4.39	1488.87	1500			4.39	1236.19	1217.14			4.39	-11.1314	19.0422
	4.4	1486.7	1500			4.4	1230.18	1212.74			4.4	-13.2967	17.434
	4.41	1487.47	1500			4.41	1227.78	1208.32			4.41	-12.5267	19.4604
	4.42	1488.66	1500			4.42	1223	1203.86			4.42	-11.3419	19.1439
	4.43	1486.5	1500			4.43	1216.91	1199.37			4.43	-13.5047	17.5389
	4.44	1487.26	1500			4.44	1214.43	1194.85			4.44	-12.7419	19.5807
	4.45	1488.45	1500			4.45	1209.58	1190.3			4.45	-11.548	19.2831
	4.46	1486.29	1500			4.46	1203.4	1185.72			4.46	-13.7089	17.6834
	4.47	1487.05	1500			4.47	1200.85	1181.11			4.47	-12.9536	19.743
	4.48	1488.25	1500			4.48	1195.94	1176.47			4.48	-11.7511	19.47
	4.49	1486.09	1500			4.49	1189.68	1171.81			4.49	-13.9102	17.8733
	4.5	1486.84	1500			4.5	1187.06	1167.11			4.5	-13.1627	19.9489
	4.51	1488.05	1500			4.51	1182.09	1162.38			4.51	-11.952	19.7038
	4.52	1485.89	1500			4.52	1175.73	1157.63			4.52	-14.1099	18.1058
	4.53	1486.63	1500			4.53	1173.04	1152.85			4.53	-13.3708	20.1915
	4.54	1487.85	1500			4.54	1168.01	1148.03			4.54	-12.1521	19.973
	4.55	1485.69	1500			4.55	1161.55	1143.19			4.55	-14.3087	18.3634
	4.56	1486.42	1500			4.56	1158.77	1138.32			4.56	-13.5775	20.4481
	4.57	1487.65	1500			4.57	1153.67	1133.42			4.57	-12.3509	20.2506
	4.58	1485.49	1500			4.58	1147.11	1128.5			4.58	-14.506	18.6154
	4.59	1486.22	1500			4.59	1144.23	1123.54			4.59	-13.783	20.6847
	4.6	1487.45	1500			4.6	1139.06	1118.56			4.6	-12.5482	20.5004
	4.61	1485.3	1500			4.61	1132.37	1113.55			4.61	-14.7014	18.8247
	4.62	1486.01	1500			4.62	1129.37	1108.51			4.62	-13.9858	20.8646
	4.63	1487.26	1500			4.63	1124.13	1103.44			4.63	-12.7423	20.6878
	4.64	1485.11	1500			4.64	1117.31	1098.35			4.64	-14.8933	18.9626
	4.65	1485.81	1500			4.65	1114.19	1093.23			4.65	-14.1852	20.9654
	4.66	1487.07	1500			4.66	1108.87	1088.08			4.66	-12.9331	20.7972
	4.67	1484.92	1500			4.67	1101.92	1082.9			4.67	-15.0819	19.0204
	4.68	1485.62	1500			4.68	1098.68	1077.7			4.68	-14.381	20.9855
	4.69	1486.88	1500			4.69	1093.3	1072.47			4.69	-13.1204	20.8345
	4.7	1484.73	1500			4.7	1086.22	1067.21			4.7	-15.267	19.0101
	4.71	1485.43	1500			4.71	1082.87	1061.93			4.71	-14.5738	20.9406
	4.72	1486.69	1500			4.72	1077.43	1056.62			4.72	-13.3052	20.8173
	4.73	1484.55	1500			4.73	1070.23	1051.28			4.73	-15.45	18.9495
	4.74	1485.24	1500			4.74	1066.77	1045.92			4.74	-14.7645	20.8495
	4.75	1486.51	1500			4.75	1061.29	1040.53			4.75	-13.4878	20.7666
	4.76	1484.37	1500			4.76	1053.98	1035.11			4.76	-15.6306	18.8639
	4.77	1485.05	1500			4.77	1050.41	1029.67			4.77	-14.9527	20.7401
	4.78	1486.33	1500			4.78	1044.91	1024.2			4.78	-13.6679	20.7098
	4.79	1484.19	1500			4.79	1037.49	1018.71			4.79	-15.8086	18.7786
	4.8	1484.86	1500			4.8	1033.83	1013.19			4.8	-15.1384	20.6332
	4.81	1486.15	1500			4.81	1028.31	1007.65			4.81	-13.8456	20.6631
	4.82	1484.02	1500			4.82	1020.79	1002.08			4.82	-15.9843	18.7049
	4.83	1484.68	1500			4.83	1017.02	996.49			4.83	-15.3216	20.5323
	4.84	1485.98	1500			4.84	1011.49	990.872			4.84	-14.0209	20.6211
	4.85	1483.84	1500			4.85	1003.85	985.229			4.85	-16.1576	18.6231
	4.86	1484.5	1500			4.86	999.965	979.561			4.86	-15.5024	20.4036
	4.87	1485.81	1500			4.87	994.406	973.869			4.87	-14.1937	20.537
	4.88	1483.67	1500			4.88	986.634	968.153			4.88	-16.3283	18.481
	4.89	1484.32	1500			4.89	982.602	962.412			4.89	-15.6811	20.1906
	4.9	1485.64	1500			4.9	976.998	956.647			4.9	-14.3645	20.351
	4.91	1483.5	1500			4.91	967	950.858			4.91	-16.4972	16.1415
	4.92	1484.14	1500			4.92	959.052	945.046			4.92	-15.8578
	4.93	1485.47	1500			4.93	950.586	939.21			4.93	-14.5335
	4.94	1483.34	1500			4.94	938.716	933.35			4.94	-16.6644
	4.95	1483.97	1500			4.95	929.948	927.467			4.95	-16.0331
	4.96	1485.3	1500			4.96	921.946	921.561			4.96	-14.7015
	4.97	1483.17	1500			4.97	911.676	915.632			4.97	-16.8306
	4.98	1483.79	1500			4.98	905.629	909.68			4.98	-16.2071
	4.99	1485.13	1500			4.99	901.634	903.706			4.99	-14.8679
	5	1483.01	1500			5	896.438	897.708			5	-16.995
