# Supplementary material for: Research on vehicle lateral stability control under low-adhesion road conditions using proximal policy optimization algorithm
Source: PLoS One. 2025 Nov 26;20(11):e0335686. doi: 10.1371/journal.pone.0335686 (PMC12654942; doi:10.1371/journal.pone.0335686)
Supplement: S1 File — (ZIP) [file pone.0335686.s001.zip › sp1 raw data/Fig 6. Simulation Results Plot of the SBW System Response.xls]

## Sheet: Sheet1
		Step response curve of the SBW system					Sine response curve of the SBW system					Steady state error curve of the SBW system
		Time	Input	Output			Time	Input	Output			Time	Sin	Step
			0	--			0.01	0.50932	0.2			0.01		0.30932
			0	--			0.02	0.63045	0.39999			0.02		0.23046
			0	--			0.03	0.75893	0.59998			0.03		0.15895
			0	--			0.04	0.80454	0.79995			0.04		0.00459
			0	--			0.05	0.86676	0.9999			0.05		-0.13314
			0	--			0.06	1.03947	1.19982			0.06		-0.16035
			0	--			0.07	1.30059	1.39971			0.07		-0.09912
			0	--			0.08	1.53266	1.59957			0.08		-0.06691
			0	--			0.09	1.73036	1.79939			0.09		-0.06903
			0	--			0.1	1.90278	1.99917			0.1		-0.09639
			0	--			0.11	2.04316	2.19889			0.11		-0.15573
			0	--			0.12	2.1566	2.39856			0.12		-0.24196
			0	--			0.13	2.29704	2.59817			0.13		-0.30113
			0	--			0.14	2.56074	2.79771			0.14		-0.23697
			0	--			0.15	2.88103	2.99719			0.15		-0.11616
			0	--			0.16	3.14793	3.19659			0.16		-0.04866
			0	--			0.17	3.28093	3.39591			0.17		-0.11498
			0	--			0.18	3.31273	3.59514			0.18		-0.28241
			0	--			0.19	3.3496	3.79429			0.19		-0.44469
			0	--			0.2	3.48626	3.99334			0.2		-0.50708
			0	--			0.21	3.79763	4.19229			0.21		-0.39466
		0	0	0			0.22	4.18243	4.39113			0.22		-0.2087
		0.01	0	0			0.23	4.51354	4.58987			0.23		-0.07633
		0.02	0	0			0.24	4.71103	4.78849			0.24		-0.07746
		0.03	0	0			0.25	4.71436	4.98699			0.25		-0.27263
		0.04	0	0			0.26	4.68384	5.18537			0.26		-0.50153
		0.05	0	0			0.27	4.7063	5.38361			0.27		-0.67731
		0.06	0	0			0.28	4.86313	5.58172			0.28		-0.71859
		0.07	0	0			0.29	5.13141	5.7797			0.29		-0.64829
		0.08	0	0			0.3	5.50838	5.97753			0.3		-0.46915
		0.09	0	0			0.31	5.89472	6.1752			0.31		-0.28048
		0.1	0	0			0.32	6.1694	6.37273			0.32		-0.20333
		0.11	0	0			0.33	6.32311	6.57009			0.33		-0.24698
		0.12	0	0			0.34	6.38278	6.76729			0.34		-0.38451
		0.13	0	0			0.35	6.4247	6.96433			0.35		-0.53963
		0.14	0	0			0.36	6.55386	7.16118			0.36		-0.60732
		0.15	0	0			0.37	6.7324	7.35786			0.37		-0.62546
		0.16	0	0			0.38	6.96823	7.55436			0.38		-0.58613
		0.17	0	0			0.39	7.25705	7.75066			0.39		-0.49361
		0.18	0	0			0.4	7.59682	7.94677			0.4		-0.34995
		0.19	0	0			0.41	7.87011	8.14269			0.41		-0.27258
		0.2	0	0			0.42	8.07337	8.3384			0.42		-0.26503
		0.21	0	0			0.43	8.2295	8.5339			0.43		-0.3044
		0.22	0	0			0.44	8.32551	8.72918			0.44		-0.40367
		0.23	0	0			0.45	8.42724	8.92425			0.45		-0.49701
		0.24	0	0			0.46	8.57247	9.1191			0.46		-0.54663
		0.25	0	0			0.47	8.73561	9.31372			0.47		-0.57811
		0.26	0	0			0.48	8.92863	9.50811			0.48		-0.57948
		0.27	0	0			0.49	9.14453	9.70225			0.49		-0.55772
		0.28	0	0			0.5	9.38978	9.89616			0.5		-0.50638
		0.29	0	0			0.51	9.62393	10.0898			0.51		-0.46589
		0.3	0	0			0.52	9.82433	10.2832			0.52		-0.45889
		0.31	0	0			0.53	10.0125	10.4764			0.53		-0.46382
		0.32	0	0			0.54	10.1762	10.6693			0.54		-0.49308
		0.33	0	0			0.55	10.3283	10.8619			0.55		-0.53354
		0.34	0	0			0.56	10.5042	11.0542			0.56		-0.54999
		0.35	0	0			0.57	10.6921	11.2463			0.57		-0.55416
		0.36	0	0			0.58	10.8946	11.4381			0.58		-0.54345
		0.37	0	0			0.59	11.1103	11.6296			0.59		-0.51926
		0.38	0	0			0.6	11.3389	11.8208			0.6		-0.48191
		0.39	0	0			0.61	11.5816	12.0117			0.61		-0.43013
		0.4	0	0			0.62	11.7942	12.2023			0.62		-0.40813
		0.41	0	0			0.63	11.9908	12.3927			0.63		-0.40187
		0.42	0	0			0.64	12.1688	12.5827			0.64		-0.41382
		0.43	0	0			0.65	12.3288	12.7723			0.65		-0.44357
		0.44	0	0			0.66	12.4852	12.9617			0.66		-0.47649
		0.45	0	0			0.67	12.6637	13.1508			0.67		-0.48703
		0.46	0	0			0.68	12.8502	13.3395			0.68		-0.48931
		0.47	0	0			0.69	13.0504	13.5279			0.69		-0.47748
		0.48	0	0			0.7	13.2612	13.7159			0.7		-0.45476
		0.49	0	0			0.71	13.4843	13.9036			0.71		-0.41932
		0.5	0	0			0.72	13.7131	14.091			0.72		-0.37784
		0.51	0	0			0.73	13.9129	14.278			0.73		-0.36508
		0.52	0	0			0.74	14.1033	14.4646			0.74		-0.36135
		0.53	0	0			0.75	14.2755	14.6509			0.75		-0.37538
		0.54	0	0			0.76	14.4339	14.8368			0.76		-0.4029
		0.55	0	0			0.77	14.5843	15.0224			0.77		-0.43811
		0.56	0	0			0.78	14.7334	15.2075			0.78		-0.47409
		0.57	0	0			0.79	14.8786	15.3923			0.79		-0.51372
		0.58	0	0			0.8	15.0235	15.5767			0.8		-0.55328
		0.59	0	0			0.81	15.1682	15.7607			0.81		-0.59255
		0.6	0	0			0.82	15.3143	15.9444			0.82		-0.63006
		0.61	0	0			0.83	15.4662	16.1276			0.83		-0.66136
		0.62	0	0			0.84	15.6444	16.3104			0.84		-0.66602
		0.63	0	0			0.85	15.8349	16.4928			0.85		-0.65795
		0.64	0	0			0.86	16.0414	16.6748			0.86		-0.63342
		0.65	0	0			0.87	16.2601	16.8564			0.87		-0.59627
		0.66	0	0			0.88	16.4795	17.0376			0.88		-0.55805
		0.67	0	0			0.89	16.6885	17.2183			0.89		-0.52983
		0.68	0	0			0.9	16.8953	17.3986			0.9		-0.50333
		0.69	0	0			0.91	17.0962	17.5785			0.91		-0.48234
		0.7	0	0			0.92	17.2936	17.7579			0.92		-0.46434
		0.71	0	0			0.93	17.4867	17.9369			0.93		-0.45019
		0.72	0	0			0.94	17.6769	18.1154			0.94		-0.43856
		0.73	0	0			0.95	17.8641	18.2935			0.95		-0.42947
		0.74	0	0			0.96	18.0467	18.4712			0.96		-0.42446
		0.75	0	0			0.97	18.2253	18.6483			0.97		-0.42306
		0.76	0	0			0.98	18.3987	18.825			0.98		-0.42631
		0.77	0	0			0.99	18.5689	19.0013			0.99		-0.43236
		0.78	0	0			1	18.7392	19.177			1		-0.43778
		0.79	0	0			1.01	18.9087	19.3523			1.01		-0.44357
		0.8	0	0			1.02	19.0789	19.5271			1.02		-0.44815
		0.81	0	0			1.03	19.2501	19.7014			1.03		-0.4513
		0.82	0	0			1.04	19.4231	19.8752			1.04		-0.45208
		0.83	0	0			1.05	19.5983	20.0485			1.05		-0.45026
		0.84	0	0			1.06	19.7758	20.2213			1.06		-0.44554
		0.85	0	0			1.07	19.9541	20.3936			1.07		-0.43952
		0.86	0	0			1.08	20.1327	20.5654			1.08		-0.43277
		0.87	0	0			1.09	20.3105	20.7367			1.09		-0.42625
		0.88	0	0			1.1	20.4843	20.9075			1.1		-0.42317
		0.89	0	0			1.11	20.6511	21.0777			1.11		-0.42666
		0.9	0	0			1.12	20.8142	21.2475			1.12		-0.43326
		0.91	0	0			1.13	20.9735	21.4166			1.13		-0.44311
		0.92	0	0			1.14	21.1307	21.5853			1.14		-0.4546
		0.93	0	0			1.15	21.2864	21.7534			1.15		-0.46703
		0.94	0	0			1.16	21.442	21.921			1.16		-0.479
		0.95	0	0			1.17	21.6103	22.088			1.17		-0.47764
		0.96	0	0			1.18	21.7831	22.2544			1.18		-0.47137
		0.97	0	0			1.19	21.9621	22.4203			1.19		-0.4583
		0.98	0	0			1.2	22.1447	22.5857			1.2		-0.44096
		0.99	0	0			1.21	22.3246	22.7505			1.21		-0.42585
		1	0	0			1.22	22.4887	22.9147			1.22		-0.42595
		1.01	0	0			1.23	22.646	23.0783			1.23		-0.43229
		1.02	0	0			1.24	22.7944	23.2414			1.24		-0.44704
		1.03	0	0			1.25	22.9368	23.4039			1.25		-0.4671
		1.04	0	0			1.26	23.0738	23.5658			1.26		-0.49201
		1.05	0	0			1.27	23.2064	23.7271			1.27		-0.52069
		1.06	0	0			1.28	23.3619	23.8878			1.28		-0.52597
		1.07	0	0			1.29	23.5273	24.0479			1.29		-0.52059
		1.08	0	0			1.3	23.705	24.2075			1.3		-0.50242
		1.09	0	0			1.31	23.8922	24.3664			1.31		-0.47421
		1.1	0	0			1.32	24.0818	24.5247			1.32		-0.44283
		1.11	0	0			1.33	24.2463	24.6824			1.33		-0.43603
		1.12	0	0			1.34	24.3997	24.8394			1.34		-0.43979
		1.13	0	0			1.35	24.5385	24.9959			1.35		-0.45739
		1.14	0	0			1.36	24.6668	25.1517			1.36		-0.48494
		1.15	0	0			1.37	24.7852	25.3069			1.37		-0.52172
		1.16	0	0			1.38	24.8936	25.4615			1.38		-0.56793
		1.17	0	0			1.39	25.0277	25.6154			1.39		-0.58768
		1.18	0	0			1.4	25.1838	25.7687			1.4		-0.58491
		1.19	0	0			1.41	25.356	25.9214			1.41		-0.56539
		1.2	0	0			1.42	25.5454	26.0734			1.42		-0.52792
		1.21	0	0			1.43	25.7459	26.2247			1.43		-0.47877
		1.22	0	0			1.44	25.9184	26.3754			1.44		-0.45701
		1.23	0	0			1.45	26.0699	26.5254			1.45		-0.45553
		1.24	0	0			1.46	26.2033	26.6748			1.46		-0.47145
		1.25	0	0			1.47	26.3195	26.8235			1.47		-0.50396
		1.26	0	0			1.48	26.4215	26.9715			1.48		-0.54999
		1.27	0	0			1.49	26.5093	27.1189			1.49		-0.60962
		1.28	0	0			1.5	26.609	27.2656			1.5		-0.65652
		1.29	0	0			1.51	26.7539	27.4115			1.51		-0.65768
		1.3	0	0			1.52	26.9164	27.5569			1.52		-0.6405
		1.31	0	0			1.53	27.1072	27.7015			1.53		-0.59424
		1.32	0	0			1.54	27.3168	27.8454			1.54		-0.52862
		1.33	0	0			1.55	27.5177	27.9886			1.55		-0.47089
		1.34	0	0			1.56	27.6873	28.1312			1.56		-0.4439
		1.35	0	0			1.57	27.8436	28.273			1.57		-0.42943
		1.36	0	0			1.58	27.9797	28.4141			1.58		-0.43447
		1.37	0	0			1.59	28.1018	28.5545			1.59		-0.4527
		1.38	0	0			1.6	28.209	28.6942			1.6		-0.48528
		1.39	0	0			1.61	28.3076	28.8332			1.61		-0.52559
		1.4	0	0			1.62	28.4426	28.9715			1.62		-0.52893
		1.41	0	0			1.63	28.5887	29.109			1.63		-0.52036
		1.42	0	0			1.64	28.7539	29.2458			1.64		-0.49191
		1.43	0	0			1.65	28.9321	29.3819			1.65		-0.44984
		1.44	0	0			1.66	29.1129	29.5173			1.66		-0.40435
		1.45	0	0			1.67	29.258	29.6519			1.67		-0.39388
		1.46	0	0			1.68	29.3876	29.7857			1.68		-0.39813
		1.47	0	0			1.69	29.4962	29.9188			1.69		-0.42266
		1.48	0	0			1.7	29.5895	30.0512			1.7		-0.46175
		1.49	0	0			1.71	29.6678	30.1828			1.71		-0.51502
		1.5	0	0			1.72	29.7323	30.3137			1.72		-0.58142
		1.51	0	0			1.73	29.8336	30.4438			1.73		-0.61024
		1.52	0	0			1.74	29.9664	30.5732			1.74		-0.6068
		1.53	0	0			1.75	30.123	30.7017			1.75		-0.57875
		1.54	0	0			1.76	30.3052	30.8296			1.76		-0.52434
		1.55	0	0			1.77	30.5048	30.9566			1.77		-0.45178
		1.56	0	0			1.78	30.6685	31.0829			1.78		-0.41435
		1.57	0	0			1.79	30.8004	31.2084			1.79		-0.408
		1.58	0	0			1.8	30.9073	31.3331			1.8		-0.42581
		1.59	0	2.15296E-8			1.81	30.9884	31.457			1.81		-0.46859
		1.6	0	3.93647E-7			1.82	31.0487	31.5801			1.82		-0.53148
		1.61	0	3.41121E-6			1.83	31.0881	31.7025			1.83		-0.6144
		1.62	0	1.96404E-5			1.84	31.1345	31.8241			1.84		-0.68958
		1.63	0	8.61611E-5			1.85	31.2432	31.9448			1.85		-0.70165
		1.64	0	3.09719E-4			1.86	31.3751	32.0648			1.86		-0.68968
		1.65	0	9.53615E-4			1.87	31.5453	32.184			1.87		-0.63862
		1.66	0	0.00259			1.88	31.7415	32.3023			1.88		-0.56079
		1.67	0	0.00634			1.89	31.9389	32.4199			1.89		-0.48098
		1.68	0	0.01419			1.9	32.0911	32.5366			1.9		-0.44551
		1.69	0	0.02942			1.91	32.227	32.6525			1.91		-0.42554
		1.7	0	0.057			1.92	32.3355	32.7677			1.92		-0.43214
		1.71	0	0.10397			1.93	32.425	32.882			1.93		-0.45691
		1.72	0	0.17964			1.94	32.4937	32.9954			1.94		-0.50171
		1.73	0	0.29547			1.95	32.5464	33.1081			1.95		-0.56172
		1.74	0	0.46621			1.96	32.6419	33.2199			1.96		-0.57802
		1.75	0	0.70792			1.97	32.7608	33.3309			1.97		-0.57009
		1.76	0	1.03562			1.98	32.9042	33.441			1.98		-0.53686
		1.77	0	1.46075			1.99	33.0696	33.5504			1.99		-0.48078
		1.78	0	1.98851			2	33.2487	33.6588			2		-0.41014
		1.79	0	2.61559			2.01	33.386	33.7665			2.01		-0.38045
		1.8	10	3.33077			2.02	33.496	33.8733			2.02		-0.37724
		1.81	10	4.11454			2.03	33.5795	33.9792			2.03		-0.39967
		1.82	10	4.93981			2.04	33.639	34.0843			2.04		-0.44533
		1.83	10	5.77384			2.05	33.6774	34.1886			2.05		-0.51119
		1.84	10	6.58121			2.06	33.6956	34.292			2.06		-0.5964
		1.85	10	7.32753			2.07	33.7348	34.3945			2.07		-0.65972
		1.86	10	7.98508			2.08	33.8363	34.4962			2.08		-0.65985
		1.87	10	8.53567			2.09	33.9657	34.597			2.09		-0.63126
		1.88	10	8.97219			2.1	34.1361	34.6969			2.1		-0.5608
		1.89	10	9.29845			2.11	34.3349	34.796			2.11		-0.4611
		1.9	10	9.52733			2.12	34.5231	34.8942			2.12		-0.37108
		1.91	10	9.67726			2.13	34.6531	34.9916			2.13	-0.32274	-0.33843
		1.92	10	9.77026			2.14	34.7578	35.088			2.14	-0.22974	-0.33023
		1.93	10	9.8281			2.15	34.8246	35.1836			2.15	-0.1719	-0.35903
		1.94	10	9.86887			2.16	34.8644	35.2783			2.16	-0.13113	-0.4139
		1.95	10	9.90469			2.17	34.875	35.3721			2.17	-0.09531	-0.49711
		1.96	10	9.94092			2.18	34.8662	35.4651			2.18	-0.05908	-0.59886
		1.97	10	9.97696			2.19	34.9235	35.5571			2.19	-0.02304	-0.63362
		1.98	10	10.0083			2.2	35.02	35.6483			2.2	0.00833	-0.62832
		1.99	10	10.0293			2.21	35.1574	35.7386			2.21	0.02929	-0.58119
		2	10	10.0355			2.22	35.3319	35.828			2.22	0.03554	-0.496
		2	10	10.0261			2.23	35.5329	35.9164			2.23	0.0261	-0.38355
		2	10	10.0039			2.24	35.6798	36.004			2.24	0.00395	-0.32418
		2.01	10	9.9755			2.25	35.7825	36.0907			2.25	-0.0245	-0.30821
		2.02	10	9.94881			2.26	35.8478	36.1765			2.26	-0.05119	-0.3287
		2.03	10	9.93144			2.27	35.8752	36.2614			2.27	-0.06856	-0.38621
		2.04	10	9.92829			2.28	35.8703	36.3453			2.28	-0.07171	-0.47506
		2.05	10	9.94025			2.29	35.8332	36.4284			2.29	-0.05975	-0.59525
		2.06	10	9.96393			2.3	35.8049	36.5106			2.3	-0.03607	-0.70562
		2.07	10	9.99263			2.31	35.8575	36.5918			2.31	-0.00737	-0.7343
		2.08	10	10.0182			2.32	35.9443	36.6721			2.32	0.01823	-0.7278
		2.09	10	10.0335			2.33	36.0826	36.7515			2.33	0.03349	-0.66894
		2.1	10	10.0341			2.34	36.2581	36.83			2.34	0.03408	-0.5719
		2.11	10	10.0198			2.35	36.4453	36.9076			2.35	0.01982	-0.46229
		2.12	10	9.99475			2.36	36.5722	36.9842			2.36	-0.00525	-0.41206
		2.13	10	9.96595			2.37	36.6765	37.06			2.37	-0.03405	-0.38342
		2.14	10	9.94156			2.38	36.7444	37.1348			2.38	-0.05844	-0.39033
		2.15	10	9.92847			2.39	36.7855	37.2086			2.39	-0.07153	-0.42314
		2.16	10	9.9304			2.4	36.7973	37.2816			2.4	-0.0696	-0.48426
		2.17	10	9.94681			2.41	36.7851	37.3536			2.41	-0.05319	-0.56843
		2.18	10	9.97308			2.42	36.8188	37.4246			2.42	-0.02692	-0.60589
		2.19	10	10.0018			2.43	36.8944	37.4948			2.43	0.00179	-0.60036
		2.2	10	10.0248			2.44	37.0015	37.564			2.44	0.02484	-0.56249
		2.21	10	10.0357			2.45	37.1431	37.6322			2.45	0.03573	-0.4891
		2.22	10	10.0314			2.46	37.3095	37.6996			2.46	0.03138	-0.39001
		2.23	10	10.013			2.47	37.4416	37.7659			2.47	0.01302	-0.32429
		2.24	10	9.98584			2.48	37.5303	37.8314			2.48	-0.01416	-0.30106
		2.25	10	9.95753			2.49	37.591	37.8959			2.49	-0.04247	-0.30483
		2.26	10	9.93609			2.5	37.6183	37.9594			2.5	-0.06391	-0.3411
		2.27	10	9.92757			2.51	37.6194	38.022			2.51	-0.07243	-0.4026
		2.28	10	9.9344			2.52	37.5928	38.0836			2.52	-0.0656	-0.49077
		2.29	10	9.95463			2.53	37.5675	38.1443			2.53	-0.04537	-0.57685
		2.3	10	9.98256			2.54	37.6142	38.204			2.54	-0.01744	-0.58985
		2.31	10	10.0103			2.55	37.6912	38.2628			2.55	0.0103	-0.57159
		2.32	10	10.03			2.56	37.8127	38.3206			2.56	0.03001	-0.50791
		2.33	10	10.0361			2.57	37.9672	38.3775			2.57	0.0361	-0.41027
		2.34	10	10.0269			2.58	38.1338	38.4334			2.58	0.02686	-0.29956
		2.35	10	10.0049			2.59	38.2299	38.4883			2.59	0.00489	-0.25847
		2.36	10	9.97637			2.6	38.2931	38.5423			2.6	-0.02363	-0.24921
		2.37	10	9.94936			2.61	38.3124	38.5954			2.61	-0.05064	-0.283
		2.38	10	9.93147			2.62	38.297	38.6474			2.62	-0.06853	-0.35036
		2.39	10	9.92775			2.63	38.2467	38.6985			2.63	-0.07225	-0.45181
		2.4	10	9.93924			2.64	38.1662	38.7486			2.64	-0.06076	-0.5824
		2.41	10	9.96268			2.65	38.1356	38.7978			2.65	-0.03732	-0.66218
		2.42	10	9.99145			2.66	38.1765	38.8459			2.66	-0.00855	-0.66947
		2.43	10	10.0174			2.67	38.2623	38.8931			2.67	0.0174	-0.63081
		2.44	10	10.0332			2.68	38.4025	38.9394			2.68	0.03321	-0.53684
		2.45	10	10.0344			2.69	38.5835	38.9847			2.69	0.03439	-0.40111
		2.46	10	10.0206			2.7	38.7454	39.0289			2.7	0.02061	-0.28351
		2.47	10	9.99576			2.71	38.8332	39.0722			2.71	-0.00424	-0.23904
		2.48	10	9.96684			2.72	38.886	39.1146			2.72	-0.03316	-0.2286
		2.49	10	9.94204			2.73	38.8877	39.1559			2.73	-0.05796	-0.26829
		2.5	10	9.92835			2.74	38.8515	39.1963			2.74	-0.07165	-0.34483
		2.51	10	9.92966			2.75	38.7735	39.2357			2.75	-0.07034	-0.46223
		2.52	10	9.94559			2.76	38.673	39.2741			2.76	-0.05441	-0.60116
		2.53	10	9.97167			2.77	38.6551	39.3116			2.77	-0.02833	-0.65644
		2.54	10	10.0005			2.78	38.6924	39.348			2.78	5.3E-4	-0.65567
		2.55	10	10.024			2.79	38.7854	39.3835			2.79	0.02403	-0.59814
		2.56	10	10.0355			2.8	38.93	39.418			2.8	0.03554	-0.48799
		2.57	10	10.0318			2.81	39.1145	39.4515			2.81	0.03183	-0.33697
		2.58	10	10.0139			2.82	39.2457	39.484			2.82	0.01393	-0.23827
		2.59	10	9.98692			2.83	39.3159	39.5155			2.83	-0.01308	-0.19966
		2.6	10	9.95842			2.84	39.3432	39.5461			2.84	-0.04158	-0.20292
		2.61	10	9.9365			2.85	39.3205	39.5756			2.85	-0.0635	-0.25516
		2.62	10	9.92733			2.86	39.2569	39.6042			2.86	-0.07267	-0.34733
		2.63	10	9.93353			2.87	39.1497	39.6317			2.87	-0.06647	-0.48208
		2.64	10	9.95334			2.88	39.042	39.6583			2.88	-0.04666	-0.61635
		2.65	10	9.98117			2.89	39.0294	39.6839			2.89	-0.01883	-0.6545
		2.66	10	10.0092			2.9	39.0652	39.7085			2.9	0.00917	-0.6433
		2.67	10	10.0294			2.91	39.1636	39.7321			2.91	0.02943	-0.56847
		2.68	10	10.0362			2.92	39.3122	39.7547			2.92	0.03623	-0.44254
		2.69	10	10.0276			2.93	39.4929	39.7764			2.93	0.02764	-0.28344
		2.7	10	10.0061			2.94	39.5962	39.797			2.94	0.00608	-0.20082
		2.71	10	9.97764			2.95	39.651	39.8166			2.95	-0.02236	-0.16556
		2.72	10	9.95033			2.96	39.6548	39.8352			2.96	-0.04967	-0.18044
		2.73	10	9.93185			2.97	39.6112	39.8529			2.97	-0.06815	-0.24164
		2.74	10	9.92743			2.98	39.5232	39.8695			2.98	-0.07257	-0.34635
		2.75	10	9.93828			2.99	39.3916	39.8852			2.99	-0.06172	-0.4935
		2.76	10	9.96134			3	39.2889	39.8998			3	-0.03866	-0.61094
		2.77	10	9.99009			3.01	39.278	39.9134			3.01	-0.00991	-0.63549
		2.78	10	10.0164			3.02	39.317	39.9261			3.02	0.0164	-0.60908
		2.79	10	10.0328			3.03	39.4207	39.9378			3.03	0.03283	-0.517
		2.8	10	10.0347			3.04	39.5744	39.9484			3.04	0.03474	-0.37398
		2.81	10	10.0216			3.05	39.7441	39.9581			3.05	0.02157	-0.21394
		2.82	10	9.99704			3.06	39.8281	39.9667			3.06	-0.00296	-0.13859
		2.83	10	9.96808			3.07	39.8733	39.9744			3.07	-0.03192	-0.10111
		2.84	10	9.94285			3.08	39.8635	39.981			3.08	-0.05715	-0.11751
		2.85	10	9.92849			3.09	39.8103	39.9867			3.09	-0.07151	-0.17643
		2.86	10	9.92905			3.1	39.7111	39.9913			3.1	-0.07095	-0.28027
		2.87	10	9.94438			3.11	39.5732	39.995			3.11	-0.05562	-0.42183
		2.88	10	9.97015			3.12	39.4879	39.9977			3.12	-0.02985	-0.50978
		2.89	10	9.9991			3.13	39.4671	39.9993			3.13	-0.0009	-0.53228
		2.9	10	10.0231			3.14	39.4928	40			3.14	0.02306	-0.50724
		2.91	10	10.0353			3.15	39.5714	39.9997			3.15	0.03527	-0.4282
		2.92	10	10.0323			3.16	39.6918	39.9983			3.16	0.03229	-0.30648
		2.93	10	10.015			3.17	39.7986	39.996			3.17	0.01497	-0.19735
		2.94	10	9.98821			3.18	39.8367	39.9926			3.18	-0.01179	-0.15592
		2.95	10	9.95956			3.19	39.8439	39.9883			3.19	-0.04044	-0.14443
		2.96	10	9.93713			3.2	39.8033	39.9829			3.2	-0.06287	-0.17961
		2.97	10	9.92725			3.21	39.7275	39.9766			3.21	-0.07275	-0.24906
		2.98	10	9.93272			3.22	39.6118	39.9693			3.22	-0.06728	-0.35749
		2.99	10	9.952			3.23	39.4786	39.9609			3.23	-0.048	-0.48236
		3	10	9.97966			3.24	39.4217	39.9516			3.24	-0.02034	-0.52986
		3.01	10	10.0079			3.25	39.4106	39.9412			3.25	0.0079	-0.53066
		3.02	10	10.0287			3.26	39.4517	39.9299			3.26	0.02874	-0.47823
		3.03	10	10.0363			3.27	39.5389	39.9176			3.27	0.0363	-0.37867
		3.04	10	10.0284			3.28	39.6626	39.9043			3.28	0.02845	-0.24163
		3.05	10	10.0074			3.29	39.7351	39.8899			3.29	0.00741	-0.1548
		3.06	10	9.9791			3.3	39.7602	39.8746			3.3	-0.0209	-0.11444
		3.07	10	9.95152			3.31	39.7477	39.8583			3.31	-0.04848	-0.11061
		3.08	10	9.93244			3.32	39.6935	39.841			3.32	-0.06756	-0.14747
		3.09	10	9.92724			3.33	39.6038	39.8226			3.33	-0.07276	-0.2188
		3.1	10	9.93738			3.34	39.4766	39.8033			3.34	-0.06262	-0.32675
		3.11	10	9.95998			3.35	39.3642	39.783			3.35	-0.04002	-0.41885
		3.12	10	9.98866			3.36	39.3143	39.7617			3.36	-0.01134	-0.44744
		3.13	10	10.0153			3.37	39.2994	39.7394			3.37	0.01531	-0.44007
		3.14	10	10.0324			3.38	39.3307	39.7161			3.38	0.0324	-0.38547
		3.15	10	10.0351			3.39	39.3979	39.6919			3.39	0.03508	-0.29395
		3.16	10	10.0226			3.4	39.4792	39.6666			3.4	0.02261	-0.1874
		3.17	10	9.99848			3.41	39.4975	39.6403			3.41	-0.00152	-0.14285
		3.18	10	9.96951			3.42	39.4904	39.6131			3.42	-0.03049	-0.12264
		3.19	10	9.94387			3.43	39.4444	39.5848			3.43	-0.05613	-0.14044
		3.2	10	9.9288			3.44	39.3687	39.5556			3.44	-0.0712	-0.18685
		3.21	10	9.92855			3.45	39.2616	39.5254			3.45	-0.07145	-0.26381
		3.22	10	9.94319			3.46	39.132	39.4941			3.46	-0.05681	-0.36214
		3.23	10	9.96859			3.47	39.0574	39.462			3.47	-0.03141	-0.40456
		3.24	10	9.99758			3.48	39.0212	39.4288			3.48	-0.00242	-0.40754
		3.25	10	10.022			3.49	39.027	39.3946			3.49	0.02199	-0.36762
		3.26	10	10.0349			3.5	39.0716	39.3594			3.5	0.03493	-0.28786
		3.27	10	10.0328			3.51	39.1499	39.3233			3.51	0.03275	-0.1734
		3.28	10	10.0161			3.52	39.2001	39.2862			3.52	0.01607	-0.08604
		3.29	10	9.9896			3.53	39.2027	39.2481			3.53	-0.0104	-0.0454
		3.3	10	9.96084			3.54	39.1781	39.209			3.54	-0.03916	-0.03085
		3.31	10	9.9379			3.55	39.1171	39.1689			3.55	-0.0621	-0.0518
		3.32	10	9.92726			3.56	39.0282	39.1279			3.56	-0.07274	-0.09965
		3.33	10	9.93195			3.57	38.9085	39.0858			3.57	-0.06805	-0.17732
		3.34	10	9.95065			3.58	38.798	39.0428			3.58	-0.04935	-0.24488
		3.35	10	9.97808			3.59	38.73	38.9989			3.59	-0.02192	-0.26886
		3.36	10	10.0065			3.6	38.6865	38.9539			3.6	0.00652	-0.26742
		3.37	10	10.0279			3.61	38.6777	38.908			3.61	0.02794	-0.23028
		3.38	10	10.0363			3.62	38.6962	38.8611			3.62	0.0363	-0.16493
		3.39	10	10.0292			3.63	38.7297	38.8132			3.63	0.02925	-0.08355
		3.4	10	10.0088			3.64	38.7144	38.7644			3.64	0.00877	-0.04992
		3.41	10	9.98064			3.65	38.68	38.7146			3.65	-0.01936	-0.03455
		3.42	10	9.95281			3.66	38.6167	38.6638			3.66	-0.04719	-0.0471
		3.43	10	9.93312			3.67	38.5315	38.612			3.67	-0.06688	-0.08055
		3.44	10	9.92713			3.68	38.4239	38.5593			3.68	-0.07287	-0.1354
		3.45	10	9.93651			3.69	38.3053	38.5057			3.69	-0.06349	-0.2003
		3.46	10	9.95861			3.7	38.2309	38.451			3.7	-0.04139	-0.22012
		3.47	10	9.98719			3.71	38.1809	38.3954			3.71	-0.01281	-0.2145
		3.48	10	10.0142			3.72	38.1647	38.3389			3.72	0.01416	-0.17415
		3.49	10	10.0319			3.73	38.1772	38.2813			3.73	0.03191	-0.1041
		3.5	10	10.0354			3.74	38.2167	38.2229			3.74	0.03541	-0.00612
		3.51	10	10.0237			3.75	38.229	38.1634			3.75	0.02367	0.06559
		3.52	10	9.99999			3.76	38.2055	38.1031			3.76	-1e-05	0.10249
		3.53	10	9.97105			3.77	38.1595	38.0417			3.77	-0.02895	0.11779
		3.54	10	9.94501			3.78	38.0855	37.9794			3.78	-0.05499	0.10603
		3.55	10	9.92922			3.79	37.9898	37.9162			3.79	-0.07078	0.07359
		3.56	10	9.92813			3.8	37.8718	37.852			3.8	-0.07187	0.0198
		3.57	10	9.94204			3.81	37.7742	37.7869			3.81	-0.05796	-0.01263
		3.58	10	9.96703			3.82	37.697	37.7208			3.82	-0.03297	-0.02379
		3.59	10	9.99604			3.83	37.6406	37.6538			3.83	-0.00396	-0.0132
		3.6	10	10.0209			3.84	37.6074	37.5858			3.84	0.02088	0.02161
		3.61	10	10.0345			3.85	37.5956	37.5169			3.85	0.03455	0.07868
		3.62	10	10.0332			3.86	37.5888	37.4471			3.86	0.03318	0.1417
		3.63	10	10.0172			3.87	37.5434	37.3763			3.87	0.01717	0.16712
		3.64	10	9.99105			3.88	37.4848	37.3046			3.88	-0.00895	0.18019
		3.65	10	9.96219			3.89	37.4036	37.232			3.89	-0.03781	0.17159
		3.66	10	9.93875			3.9	37.3072	37.1584			3.9	-0.06125	0.14882
		3.67	10	9.92735			3.91	37.1947	37.0839			3.91	-0.07265	0.11086
		3.68	10	9.93123			3.92	37.087	37.0085			3.92	-0.06877	0.07854
		3.69	10	9.9493			3.93	36.997	36.9321			3.93	-0.0507	0.06487
		3.7	10	9.97646			3.94	36.9199	36.8548			3.94	-0.02354	0.06509
		3.71	10	10.0051			3.95	36.8621	36.7766			3.95	0.00507	0.08552
		3.72	10	10.0271			3.96	36.8222	36.6975			3.96	0.02706	0.12467
		3.73	10	10.0362			3.97	36.7986	36.6175			3.97	0.03623	0.18108
		3.74	10	10.03			3.98	36.745	36.5365			3.98	0.02999	0.20851
		3.75	10	10.0101			3.99	36.6754	36.4547			3.99	0.01011	0.22078
		3.76	10	9.98221			4	36.5889	36.3719			4	-0.01779	0.21698
		3.77	10	9.95416			4.01	36.4873	36.2882			4.01	-0.04584	0.19907
		3.78	10	9.93387			4.02	36.373	36.2036			4.02	-0.06613	0.1694
		3.79	10	9.92707			4.03	36.2591	36.1181			4.03	-0.07293	0.14096
		3.8	10	9.93567			4.04	36.1686	36.0317			4.04	-0.06433	0.1369
		3.81	10	9.95724			4.05	36.092	35.9444			4.05	-0.04276	0.14759
		3.82	10	9.98569			4.06	36.0376	35.8562			4.06	-0.01431	0.18135
		3.83	10	10.013			4.07	36.003	35.7671			4.07	0.01297	0.23584
		3.84	10	10.0314			4.08	35.9896	35.6771			4.08	0.03137	0.31241
		3.85	10	10.0357			4.09	35.9604	35.5863			4.09	0.0357	0.37411
		3.86	10	10.0247			4.1	35.8987	35.4945			4.1	0.02473	0.40425
		3.87	10	10.0015			4.11	35.821	35.4018			4.11	0.00153	0.41917
		3.88	10	9.97266			4.12	35.7208	35.3083			4.12	-0.02734	0.41247
		3.89	10	9.94624			4.13	35.6038	35.2139			4.13	-0.05376	0.38992
		3.9	10	9.92974			4.14	35.4753	35.1186			4.14	-0.07026	0.35675
		3.91	10	9.9278			4.15	35.3637	35.0224			4.15	-0.0722	0.34136
		3.92	10	9.94096			4.16	35.2592	34.9253			4.16	-0.05904	0.33387
		3.93	10	9.9655			4.17	35.1707	34.8274			4.17	-0.0345	0.34331
		3.94	10	9.99449			4.18	35.0979	34.7286			4.18	-0.00551	0.36937
		3.95	10	10.0198			4.19	35.0436	34.6289			4.19	0.01975	0.41469
		3.96	10	10.0341			4.2	34.9957	34.5284			4.2	0.03414	0.4673
		3.97	10	10.0336			4.21	34.9089	34.427			4.21	0.0336	0.48192
		3.98	10	10.0183			4.22	34.8106	34.3247			4.22	0.01829	0.48588
		3.99	10	9.99253			4.23	34.6919	34.2216			4.23	-0.00747	0.4703
		4	10	9.9636			4.24	34.558	34.1176			4.24	-0.0364	0.44035
		4.01	10	9.93967			4.25	34.4118	34.0128			4.25	-0.06033	0.39903
		4.02	10	9.92751			4.26	34.2914	33.9071			4.26	-0.07249	0.38427
		4.03	10	9.93055			4.27	34.1882	33.8006			4.27	-0.06945	0.38762
		4.04	10	9.94796			4.28	34.1075	33.6932			4.28	-0.05204	0.41428
		4.05	10	9.97482			4.29	34.0498	33.585			4.29	-0.02518	0.46477
		4.06	10	10.0036			4.3	34.016	33.4759			4.3	0.00358	0.54002
		4.07	10	10.0261			4.31	34.004	33.3661			4.31	0.02611	0.63798
		4.08	10	10.0361			4.32	33.9494	33.2553			4.32	0.03608	0.69406
		4.09	10	10.0307			4.33	33.8535	33.1438			4.33	0.03067	0.7097
		4.1	10	10.0114			4.34	33.728	33.0314			4.34	0.01142	0.69659
		4.11	10	9.98377			4.35	33.5664	32.9182			4.35	-0.01623	0.64823
		4.12	10	9.95552			4.36	33.3734	32.8042			4.36	-0.04448	0.56928
		4.13	10	9.93465			4.37	33.1925	32.6893			4.37	-0.06535	0.50322
		4.14	10	9.92705			4.38	33.0383	32.5736			4.38	-0.07295	0.46466
		4.15	10	9.93485			4.39	32.9002	32.4571			4.39	-0.06515	0.44301
		4.16	10	9.95587			4.4	32.7861	32.3399			4.4	-0.04413	0.44626
		4.17	10	9.98415			4.41	32.6918	32.2218			4.41	-0.01585	0.47002
		4.18	10	10.0117			4.42	32.619	32.1028			4.42	0.01172	0.51619
		4.19	10	10.0308			4.43	32.5489	31.9831			4.43	0.03078	0.56572
		4.2	10	10.0359			4.44	32.4365	31.8626			4.44	0.03595	0.57391
		4.21	10	10.0258			4.45	32.3102	31.7413			4.45	0.02576	0.56887
		4.22	10	10.0031			4.46	32.1571	31.6192			4.46	0.00308	0.53793
		4.23	10	9.9743			4.47	31.983	31.4963			4.47	-0.0257	0.48667
		4.24	10	9.94754			4.48	31.8017	31.3726			4.48	-0.05246	0.4291
		4.25	10	9.93034			4.49	31.6587	31.2482			4.49	-0.06966	0.41054
		4.26	10	9.92754			4.5	31.5314	31.1229			4.5	-0.07246	0.4085
		4.27	10	9.93993			4.51	31.4304	30.9969			4.51	-0.06007	0.43348
		4.28	10	9.964			4.52	31.3487	30.8701			4.52	-0.036	0.47862
		4.29	10	9.99295			4.53	31.2873	30.7425			4.53	-0.00705	0.54478
		4.3	10	10.0186			4.54	31.242	30.6142			4.54	0.0186	0.62784
		4.31	10	10.0337			4.55	31.1513	30.4851			4.55	0.03371	0.66619
		4.32	10	10.034			4.56	31.0295	30.3552			4.56	0.03401	0.67427
		4.33	10	10.0194			4.57	30.8782	30.2246			4.57	0.01941	0.65356
		4.34	10	9.99404			4.58	30.6951	30.0932			4.58	-0.00596	0.60184
		4.35	10	9.96506			4.59	30.4854	29.9611			4.59	-0.03494	0.52427
		4.36	10	9.94066			4.6	30.309	29.8282			4.6	-0.05934	0.48076
		4.37	10	9.92773			4.61	30.1588	29.6946			4.61	-0.07227	0.46426
		4.38	10	9.92993			4.62	30.0343	29.5602			4.62	-0.07007	0.47404
		4.39	10	9.94664			4.63	29.9359	29.4251			4.63	-0.05336	0.5108
		4.4	10	9.97317			4.64	29.8605	29.2893			4.64	-0.02683	0.57124
		4.41	10	10.002			4.65	29.8075	29.1527			4.65	0.00204	0.65487
		4.42	10	10.0251			4.66	29.7445	29.0154			4.66	0.0251	0.72909
		4.43	10	10.0359			4.67	29.6261	28.8773			4.67	0.03586	0.74873
		4.44	10	10.0313			4.68	29.4856	28.7386			4.68	0.03129	0.74701
		4.45	10	10.0127			4.69	29.3077	28.5991			4.69	0.01269	0.70858
		4.46	10	9.98531			4.7	29.1002	28.4589			4.7	-0.01469	0.64129
		4.47	10	9.95689			4.71	28.8867	28.318			4.71	-0.04311	0.56864
		4.48	10	9.93545			4.72	28.7026	28.1764			4.72	-0.06455	0.52618
		4.49	10	9.92705			4.73	28.5282	28.0341			4.73	-0.07295	0.49413
		4.5	10	9.93406			4.74	28.3753	27.8911			4.74	-0.06594	0.48416
		4.51	10	9.9545			4.75	28.2382	27.7474			4.75	-0.0455	0.49081
		4.52	10	9.9826			4.76	28.1198	27.603			4.76	-0.0174	0.51685
		4.53	10	10.0104			4.77	28.0142	27.4579			4.77	0.01043	0.55633
		4.54	10	10.0301			4.78	27.879	27.3121			4.78	0.03013	0.56688
		4.55	10	10.0361			4.79	27.7329	27.1657			4.79	0.03614	0.56724
		4.56	10	10.0267			4.8	27.569	27.0185			4.8	0.02675	0.55048
		4.57	10	10.0046			4.81	27.3895	26.8707			4.81	0.00462	0.51876
		4.58	10	9.97596			4.82	27.1995	26.7222			4.82	-0.02404	0.47728
		4.59	10	9.94886			4.83	27.0349	26.5731			4.83	-0.05114	0.46187
		4.6	10	9.93088			4.84	26.8819	26.4232			4.84	-0.06912	0.4587
		4.61	10	9.92693			4.85	26.7462	26.2728			4.85	-0.07307	0.47342
		4.62	10	9.93768			4.86	26.6246	26.1216			4.86	-0.06232	0.50297
		4.63	10	9.95916			4.87	26.5172	25.9698			4.87	-0.04084	0.54736
		4.64	10	9.98347			4.88	26.424	25.8174			4.88	-0.01653	0.60661
		4.65	10	10.0005			4.89	26.304	25.6643			4.89	5.4E-4	0.63971
		4.66	10	10.0003			4.9	26.1566	25.5106			4.9	3.1E-4	0.64602
		4.67	10	9.975			4.91	25.9893	25.3562			4.91	-0.025	0.63309
		4.68					4.92	25.7973	25.2012			4.92		0.59611
		4.69					4.93	25.5849	25.0456			4.93		0.5393
		4.7					4.94	25.395	24.8893			4.94		0.5057
		4.71					4.95	25.2277	24.7325			4.95		0.49521
		4.72					4.96	25.079	24.575			4.96		0.50402
		4.73					4.97	24.9512	24.4169			4.97		0.53432
		4.74					4.98	24.841	24.2581			4.98		0.58283
		4.75					4.99	24.7489	24.0988			4.99		0.65006
		4.76					5	24.6524	23.9389			5		0.71349
		4.77					5.01	24.5077	23.7784			5.01		0.7293
		4.78					5.02	24.3448	23.6172			5.02		0.72752
		4.79					5.03	24.15	23.4555			5.03		0.69444
		4.8					5.04	23.9304	23.2932			5.04		0.63713
		4.81					5.05	23.705	23.1303			5.05		0.57461
		4.82					5.06	23.5021	22.9669			5.06		0.53525
		4.83					5.07	23.306	22.8028			5.07		0.50319
		4.84					5.08	23.1262	22.6382			5.08		0.48791
		4.85					5.09	22.9585	22.4731			5.09		0.48539
		4.86					5.1	22.8055	22.3073			5.1		0.49812
		4.87					5.11	22.6629	22.1411			5.11		0.52188
		4.88					5.12	22.5018	21.9742			5.12		0.52759
		4.89					5.13	22.3355	21.8068			5.13		0.52867
		4.9					5.14	22.1581	21.6389			5.14		0.51923
		4.91					5.15	21.9716	21.4704			5.15		0.50115
		4.92					5.16	21.7798	21.3014			5.16		0.4784
		4.93					5.17	21.6024	21.1319			5.17		0.47058
		4.94					5.18	21.431	20.9618			5.18		0.46923
		4.95					5.19	21.2694	20.7912			5.19		0.47828
		4.96					5.2	21.116	20.62			5.2		0.49594
		4.97					5.21	20.9711	20.4484			5.21		0.52264
		4.98					5.22	20.8349	20.2763			5.22		0.55859
		4.99					5.23	20.6788	20.1036			5.23		0.57514
		5					5.24	20.5095	19.9305			5.24		0.57904
							5.25	20.3269	19.7568			5.25		0.57008
							5.26	20.1301	19.5827			5.26		0.54748
							5.27	19.9228	19.408			5.27		0.51479
							5.28	19.7334	19.2329			5.28		0.50046
							5.29	19.5531	19.0573			5.29		0.4958
							5.3	19.3849	18.8812			5.3		0.5037
							5.31	19.2277	18.7047			5.31		0.52298
							5.32	19.081	18.5277			5.32		0.55334
							5.33	18.9461	18.3502			5.33		0.59591
							5.34	18.7952	18.1722			5.34		0.62293
							5.35	18.6203	17.9938			5.35		0.6265
							5.36	18.4313	17.815			5.36		0.61632
							5.37	18.2229	17.6357			5.37		0.58717
							5.38	17.9987	17.456			5.38		0.54276
							5.39	17.792	17.2758			5.39		0.51624
							5.4	17.606	17.0952			5.4		0.51083
							5.41	17.4352	16.9142			5.41		0.52108
							5.42	17.2822	16.7327			5.42		0.5495
							5.43	17.1437	16.5509			5.43		0.59281
							5.44	17.0207	16.3686			5.44		0.65211
							5.45	16.8965	16.1859			5.45		0.71063
							5.46	16.7279	16.0028			5.46		0.72512
							5.47	16.5427	15.8193			5.47		0.72344
							5.48	16.3287	15.6354			5.48		0.69336
							5.49	16.0928	15.4511			5.49		0.64165
							5.5	15.8506	15.2664			5.5		0.58417
							5.51	15.627	15.0814			5.51		0.54563
							5.52	15.408	14.896			5.52		0.51208
							5.53	15.2019	14.7102			5.53		0.49169
							5.54	15.0051	14.524			5.54		0.48113
							5.55	14.8202	14.3375			5.55		0.4827
							5.56	14.644	14.1506			5.56		0.49338
							5.57	14.4589	13.9633			5.57		0.49559
							5.58	14.2735	13.7757			5.58		0.49772
							5.59	14.0832	13.5878			5.59		0.49539
							5.6	13.8896	13.3995			5.6		0.49008
							5.61	13.6937	13.2109			5.61		0.48277
							5.62	13.5013	13.022			5.62		0.47937
							5.63	13.3103	12.8327			5.63		0.47763
							5.64	13.1222	12.6431			5.64		0.47905
							5.65	12.9367	12.4532			5.65		0.48345
							5.66	12.7542	12.263			5.66		0.49118
							5.67	12.5746	12.0725			5.67		0.50215
							5.68	12.3891	11.8817			5.68		0.50741
							5.69	12.2003	11.6905			5.69		0.50977
							5.7	12.0073	11.4991			5.7		0.50821
							5.71	11.8102	11.3074			5.71		0.50273
							5.72	11.6103	11.1154			5.72		0.49481
							5.73	11.4142	10.9232			5.73		0.49099
							5.74	11.2193	10.7306			5.74		0.48869
							5.75	11.0273	10.5378			5.75		0.48945
							5.76	10.8378	10.3448			5.76		0.49301
							5.77	10.6512	10.1515			5.77		0.49972
							5.78	10.4675	9.95787			5.78		0.50965
							5.79	10.2789	9.76404			5.79		0.5149
							5.8	10.0875	9.56997			5.8		0.5175
							5.81	9.89252	9.37566			5.81		0.51686
							5.82	9.69397	9.18112			5.82		0.51285
							5.83	9.49284	8.98634			5.83		0.5065
							5.84	9.29434	8.79134			5.84		0.503
							5.85	9.09664	8.59613			5.85		0.50051
							5.86	8.90091	8.40069			5.86		0.50022
							5.87	8.70706	8.20505			5.87		0.50201
							5.88	8.51542	8.0092			5.88		0.50622
							5.89	8.32606	7.81315			5.89		0.51291
							5.9	8.1339	7.61691			5.9		0.51699
							5.91	7.93986	7.42047			5.91		0.51939
							5.92	7.74374	7.22385			5.92		0.51989
							5.93	7.5453	7.02705			5.93		0.51825
							5.94	7.34496	6.83007			5.94		0.51489
							5.95	7.14527	6.63293			5.95		0.51234
							5.96	6.94559	6.43561			5.96		0.50998
							5.97	6.74659	6.23814			5.97		0.50845
							5.98	6.54844	6.04051			5.98		0.50793
							5.99	6.35141	5.84273			5.99		0.50868
							6	6.15545	5.6448			6		0.51065
							6.01	5.95934	5.44673			6.01		0.51261
							6.02	5.76298	5.24853			6.02		0.51445
							6.03	5.5663	5.05019			6.03		0.51611
							6.04	5.36907	4.85173			6.04		0.51734
							6.05	5.171	4.65315			6.05		0.51785
							6.06	4.97113	4.45445			6.06		0.51668
							6.07	4.77026	4.25564			6.07		0.51462
							6.08	4.56853	4.05672			6.08		0.51181
							6.09	4.36638	3.8577			6.09		0.50868
							6.1	4.16402	3.65859			6.1		0.50543
							6.11	3.96122	3.45938			6.11		0.50184
							6.12	3.76125	3.26009			6.12		0.50116
							6.13	3.56297	3.06071			6.13		0.50226
							6.14	3.36633	2.86126			6.14		0.50507
							6.15	3.17122	2.66174			6.15		0.50948
							6.16	2.97635	2.46215			6.16		0.5142
							6.17	2.777	2.2625			6.17		0.5145
							6.18	2.57561	2.06279			6.18		0.51282
							6.19	2.37171	1.86303			6.19		0.50868
							6.2	2.16602	1.66323			6.2		0.50279
							6.21	1.9587	1.46338			6.21		0.49532
							6.22	1.74939	1.2635			6.22		0.48589
							6.23	1.5463	1.06358			6.23		0.48272
							6.24	1.34666	0.86364			6.24		0.48302
							6.25	1.15082	0.66368			6.25		0.48714
							6.26	0.95855	0.4637			6.26		0.49485
							6.27	0.76726	0.2637			6.27		0.50356
							6.28	0.5688	0.06371			6.28		0.50509
							6.29	0.36741	-0.13629			6.29		0.5037
							6.3	0.16185	-0.33629			6.3		0.49814
							6.31	-0.04678	-0.53628			6.31		0.4895
							6.32	-0.2585	-0.73625			6.32		0.47775
							6.33	-0.47341	-0.93621			6.33		0.4628
							6.34	-0.67831	-1.13614			6.34		0.45783
							6.35	-0.87855	-1.33605			6.35		0.4575
							6.36	-1.0727	-1.53592			6.36		0.46322
							6.37	-1.26146	-1.73575			6.37		0.47429
							6.38	-1.44937	-1.93554			6.38		0.48617
							6.39	-1.64671	-2.13528			6.39		0.48857
							6.4	-1.8477	-2.33497			6.4		0.48727
							6.41	-2.05438	-2.53459			6.41		0.48021
							6.42	-2.26521	-2.73416			6.42		0.46895
							6.43	-2.4806	-2.93366			6.43		0.45306
							6.44	-2.69943	-3.13308			6.44		0.43365
							6.45	-2.90456	-3.33243			6.45		0.42787
							6.46	-3.10445	-3.53169			6.46		0.42724
							6.47	-3.29602	-3.73086			6.47		0.43484
							6.48	-3.48078	-3.92994			6.48		0.44916
							6.49	-3.66604	-4.12893			6.49		0.46289
							6.5	-3.86202	-4.32781			6.5		0.46579
							6.51	-4.06228	-4.52658			6.51		0.4643
							6.52	-4.26939	-4.72523			6.52		0.45584
							6.53	-4.48151	-4.92377			6.53		0.44226
							6.54	-4.69957	-5.12219			6.54		0.42262
							6.55	-4.91978	-5.32048			6.55		0.4007
							6.56	-5.12372	-5.51863			6.56		0.39491
							6.57	-5.32218	-5.71665			6.57		0.39447
							6.58	-5.51047	-5.91453			6.58		0.40406
							6.59	-5.69103	-6.11225			6.59		0.42122
							6.6	-5.86444	-6.30983			6.6		0.44539
							6.61	-6.03286	-6.50724			6.61		0.47438
							6.62	-6.19618	-6.7045			6.62		0.50832
							6.63	-6.35623	-6.90158			6.63		0.54535
							6.64	-6.51386	-7.0985			6.64		0.58464
							6.65	-6.66983	-7.29523			6.65		0.6254
							6.66	-6.82784	-7.49179			6.66		0.66395
							6.67	-7.01312	-7.68815			6.67		0.67503
							6.68	-7.21067	-7.88433			6.68		0.67366
							6.69	-7.4251	-8.0803			6.69		0.6552
							6.7	-7.65268	-8.27608			6.7		0.6234
							6.71	-7.885	-8.47165			6.71		0.58665
							6.72	-8.11032	-8.667			6.72		0.55668
							6.73	-8.33595	-8.86214			6.73		0.52619
							6.74	-8.55782	-9.05706			6.74		0.49924
							6.75	-8.77759	-9.25175			6.75		0.47416
							6.76	-8.99416	-9.44621			6.76		0.45205
							6.77	-9.20822	-9.64044			6.77		0.43222
							6.78	-9.41153	-9.83442			6.78		0.42289
							6.79	-9.6074	-10.0282			6.79		0.42076
							6.8	-9.79497	-10.2216			6.8		0.42667
							6.81	-9.97455	-10.4149			6.81		0.44033
							6.82	-10.1532	-10.6078			6.82		0.45461
							6.83	-10.3413	-10.8005			6.83		0.45924
							6.84	-10.5327	-10.993			6.84		0.46032
							6.85	-10.7303	-11.1852			6.85		0.45488
							6.86	-10.9325	-11.377			6.86		0.4445
							6.87	-11.1406	-11.5686			6.87		0.42805
							6.88	-11.3515	-11.7599			6.88		0.40847
							6.89	-11.5491	-11.951			6.89		0.40185
							6.9	-11.7423	-12.1417			6.9		0.39937
							6.91	-11.9268	-12.3321			6.91		0.40526
							6.92	-12.1044	-12.5222			6.92		0.41778
							6.93	-12.2762	-12.712			6.93		0.43573
							6.94	-12.4451	-12.9014			6.94		0.45635
							6.95	-12.6105	-13.0906			6.95		0.48007
							6.96	-12.7743	-13.2794			6.96		0.50509
							6.97	-12.9371	-13.4679			6.97		0.53076
							6.98	-13.0999	-13.6561			6.98		0.55619
							6.99	-13.2658	-13.8439			6.99		0.57809
							7	-13.4531	-14.0313			7		0.5782
							7.01	-13.6501	-14.2184			7.01		0.56832
							7.02	-13.8599	-14.4052			7.02		0.54528
							7.03	-14.0793	-14.5916			7.03		0.51231
							7.04	-14.2972	-14.7776			7.04		0.48044
							7.05	-14.498	-14.9633			7.05		0.4653
							7.06	-14.6925	-15.1486			7.06		0.45607
							7.07	-14.8769	-15.3335			7.07		0.45661
							7.08	-15.0546	-15.518			7.08		0.46346
							7.09	-15.2252	-15.7022			7.09		0.477
							7.1	-15.3902	-15.8859			7.1		0.49575
							7.11	-15.5709	-16.0693			7.11		0.49838
							7.12	-15.7558	-16.2522			7.12		0.49642
							7.13	-15.9484	-16.4348			7.13		0.48641
							7.14	-16.1457	-16.6169			7.14		0.4712
							7.15	-16.343	-16.7986			7.15		0.45559
							7.16	-16.5267	-16.9799			7.16		0.45326
							7.17	-16.7048	-17.1608			7.17		0.45603
							7.18	-16.8752	-17.3412			7.18		0.46602
							7.19	-17.0405	-17.5212			7.19		0.48079
							7.2	-17.2008	-17.7008			7.2		0.49998
							7.21	-17.3565	-17.88			7.21		0.52343
							7.22	-17.5287	-18.0586			7.22		0.52995
							7.23	-17.709	-18.2369			7.23		0.52788
							7.24	-17.8981	-18.4146			7.24		0.51657
							7.25	-18.0944	-18.592			7.25		0.49757
							7.26	-18.2933	-18.7688			7.26		0.47546
							7.27	-18.475	-18.9452			7.27		0.47018
							7.28	-18.6488	-19.1211			7.28		0.47227
							7.29	-18.8129	-19.2965			7.29		0.48361
							7.3	-18.9698	-19.4715			7.3		0.50172
							7.31	-19.1201	-19.6459			7.31		0.52585
							7.32	-19.2633	-19.8199			7.32		0.55658
							7.33	-19.4235	-19.9934			7.33		0.5699
							7.34	-19.5979	-20.1663			7.34		0.56843
							7.35	-19.7825	-20.3388			7.35		0.55627
							7.36	-19.9781	-20.5108			7.36		0.53267
							7.37	-20.1801	-20.6822			7.37		0.50212
							7.38	-20.3627	-20.8531			7.38		0.4904
							7.39	-20.5328	-21.0236			7.39		0.49079
							7.4	-20.6911	-21.1934			7.4		0.5024
							7.41	-20.8388	-21.3628			7.41		0.52403
							7.42	-20.9778	-21.5316			7.42		0.5538
							7.43	-21.1076	-21.6999			7.43		0.59232
							7.44	-21.2512	-21.8676			7.44		0.61639
							7.45	-21.4245	-22.0348			7.45		0.61034
							7.46	-21.6111	-22.2015			7.46		0.59033
							7.47	-21.8171	-22.3676			7.47		0.55042
							7.48	-22.036	-22.5331			7.48		0.49713
							7.49	-22.2404	-22.6981			7.49		0.45768
							7.5	-22.4226	-22.8624			7.5		0.43983
							7.51	-22.5925	-23.0263			7.51		0.43375
							7.52	-22.7469	-23.1895			7.52		0.44261
							7.53	-22.8902	-23.3522			7.53		0.46204
							7.54	-23.0217	-23.5143			7.54		0.49263
							7.55	-23.1514	-23.6758			7.55		0.5244
							7.56	-23.3143	-23.8367			7.56		0.52237
							7.57	-23.4867	-23.997			7.57		0.51034
							7.58	-23.6775	-24.1567			7.58		0.47925
							7.59	-23.8795	-24.3158			7.59		0.43633
							7.6	-24.0778	-24.4743			7.6		0.39648
							7.61	-24.2438	-24.6322			7.61		0.3884
							7.62	-24.3962	-24.7895			7.62		0.39327
							7.63	-24.529	-24.9461			7.63		0.41712
							7.64	-24.6484	-25.1022			7.64		0.4538
							7.65	-24.7541	-25.2575			7.65		0.50348
							7.66	-24.8481	-25.4123			7.66		0.56423
							7.67	-24.9834	-25.5665			7.67		0.58303
							7.68	-25.1395	-25.72			7.68		0.58048
							7.69	-25.3193	-25.8728			7.69		0.55353
							7.7	-25.5192	-26.025			7.7		0.50579
							7.71	-25.731	-26.1766			7.71		0.44559
							7.72	-25.904	-26.3275			7.72		0.42342
							7.73	-26.0564	-26.4777			7.73		0.4213
							7.74	-26.1855	-26.6273			7.74		0.4418
							7.75	-26.2951	-26.7762			7.75		0.48109
							7.76	-26.387	-26.9244			7.76		0.53739
							7.77	-26.4613	-27.072			7.77		0.61074
							7.78	-26.5573	-27.2189			7.78		0.66158
							7.79	-26.6971	-27.3651			7.79		0.66802
							7.8	-26.8575	-27.5106			7.8		0.65315
							7.81	-27.0478	-27.6555			7.81		0.60769
							7.82	-27.2582	-27.7996			7.82		0.54146
							7.83	-27.456	-27.9431			7.83		0.4871
							7.84	-27.6289	-28.0859			7.84		0.45699
							7.85	-27.7898	-28.2279			7.85		0.43813
							7.86	-27.9334	-28.3693			7.86		0.43591
							7.87	-28.0646	-28.5099			7.87		0.44529
							7.88	-28.1823	-28.6498			7.88		0.4675
							7.89	-28.2963	-28.789			7.89		0.49273
							7.9	-28.4383	-28.9275			7.9		0.4892
							7.91	-28.5866	-29.0653			7.91		0.47866
							7.92	-28.7494	-29.2023			7.92		0.45292
							7.93	-28.9201	-29.3387			7.93		0.41858
							7.94	-29.0867	-29.4742			7.94		0.38749
							7.95	-29.2247	-29.6091			7.95		0.38432
							7.96	-29.3505	-29.7432			7.96		0.3927
							7.97	-29.4591	-29.8765			7.97		0.41745
							7.98	-29.5559	-30.0091			7.98		0.45319
							7.99	-29.6411	-30.141			7.99		0.49984
							8	-29.7176	-30.2721			8		0.55446
							8.01	-29.8342	-30.4025			8.01		0.56823
							8.02	-29.9711	-30.532			8.02		0.56093
							8.03	-30.1309	-30.6609			8.03		0.52993
							8.04	-30.3102	-30.7889			8.04		0.47873
							8.05	-30.4998	-30.9162			8.05		0.41646
							8.06	-30.648	-31.0427			8.06		0.39475
							8.07	-30.7744	-31.1685			8.07		0.39411
							8.08	-30.8758	-31.2934			8.08		0.41764
							8.09	-30.9567	-31.4176			8.09		0.46087
							8.1	-31.0189	-31.541			8.1		0.52215
							8.11	-31.0629	-31.6636			8.11		0.60069
							8.12	-31.1346	-31.7854			8.12		0.65087
							8.13	-31.2562	-31.9064			8.13		0.65025
							8.14	-31.4032	-32.0267			8.14		0.62347
							8.15	-31.585	-32.1461			8.15		0.56107
							8.16	-31.7907	-32.2647			8.16		0.47396
							8.17	-31.977	-32.3825			8.17		0.40548
							8.18	-32.1218	-32.4995			8.18		0.37775
							8.19	-32.2455	-32.6157			8.19		0.37021
							8.2	-32.3404	-32.7311			8.2		0.39067
							8.21	-32.4144	-32.8456			8.21		0.43122
							8.22	-32.466	-32.9594			8.22		0.49334
							8.23	-32.5084	-33.0723			8.23		0.56384
							8.24	-32.6086	-33.1844			8.24		0.57581
							8.25	-32.7301	-33.2956			8.25		0.56556
							8.26	-32.8845	-33.406			8.26		0.52153
							8.27	-33.0629	-33.5156			8.27		0.45269
							8.28	-33.2518	-33.6244			8.28		0.37254
							8.29	-33.3867	-33.7323			8.29		0.34562
							8.3	-33.4962	-33.8394			8.3		0.34317
							8.31	-33.573	-33.9456			8.31		0.37259
							8.32	-33.6242	-34.0509			8.32		0.4267
							8.33	-33.6505	-34.1555			8.33		0.50493
							8.34	-33.6541	-34.2591			8.34		0.605
							8.35	-33.6957	-34.3619			8.35		0.66628
							8.36	-33.7926	-34.4639			8.36		0.67126
							8.37	-33.9215	-34.565			8.37		0.64344
							8.38	-34.0912	-34.6652			8.38		0.57398
							8.39	-34.2898	-34.7645			8.39		0.47473
							8.4	-34.4661	-34.863			8.4		0.39696
							8.41	-34.5962	-34.9607			8.41		0.36446
							8.42	-34.7026	-35.0574			8.42		0.35478
							8.43	-34.7763	-35.1532			8.43		0.37696
							8.44	-34.8259	-35.2482			8.44		0.42237
							8.45	-34.8492	-35.3424			8.45		0.49317
							8.46	-34.863	-35.4356			8.46		0.57258
							8.47	-34.9406	-35.5279			8.47		0.58726
							8.48	-35.0438	-35.6193			8.48		0.57559
							8.49	-35.1841	-35.7099			8.49		0.52577
							8.5	-35.3525	-35.7996			8.5		0.44711
							8.51	-35.5349	-35.8883			8.51		0.35341
							8.52	-35.6579	-35.9762			8.52		0.31837
							8.53	-35.7509	-36.0632			8.53		0.31225
							8.54	-35.8074	-36.1493			8.54		0.34186
							8.55	-35.8341	-36.2344			8.55		0.40032
							8.56	-35.8321	-36.3187			8.56		0.48664
							8.57	-35.8038	-36.402			8.57		0.59822
							8.58	-35.812	-36.4845			8.58		0.6725
							8.59	-35.886	-36.566			8.59		0.68002
							8.6	-35.9956	-36.6466			8.6		0.651
							8.61	-36.1524	-36.7263			8.61		0.57392
							8.62	-36.343	-36.8051			8.62		0.4621
							8.63	-36.5175	-36.883			8.63		0.36545
							8.64	-36.6324	-36.9599			8.64		0.32758
							8.65	-36.7199	-37.0359			8.65		0.31601
							8.66	-36.767	-37.111			8.66		0.34398
							8.67	-36.7849	-37.1852			8.67		0.40033
							8.68	-36.7703	-37.2584			8.68		0.48817
							8.69	-36.7382	-37.3307			8.69		0.59254
							8.7	-36.7777	-37.4021			8.7		0.62445
							8.71	-36.8561	-37.4725			8.71		0.61647
							8.72	-36.9788	-37.542			8.72		0.56327
							8.73	-37.1399	-37.6106			8.73		0.47074
							8.74	-37.3279	-37.6782			8.74		0.3503
							8.75	-37.4567	-37.7449			8.75		0.28821
							8.76	-37.5402	-37.8106			8.76		0.2704
							8.77	-37.5834	-37.8754			8.77		0.29197
							8.78	-37.5867	-37.9393			8.78		0.35252
							8.79	-37.5552	-38.0021			8.79		0.4469
							8.8	-37.4891	-38.0641			8.8		0.57494
							8.81	-37.4376	-38.1251			8.81		0.68752
							8.82	-37.4713	-38.1851			8.82		0.71385
							8.83	-37.5441	-38.2442			8.83		0.7001
							8.84	-37.6728	-38.3023			8.84		0.62947
							8.85	-37.843	-38.3595			8.85		0.51653
							8.86	-38.0255	-38.4157			8.86		0.39023
							8.87	-38.1362	-38.471			8.87		0.3348
							8.88	-38.2173	-38.5252			8.88		0.30795
							8.89	-38.2539	-38.5786			8.89		0.32469
							8.9	-38.2567	-38.6309			8.9		0.37423
							8.91	-38.2233	-38.6823			8.91		0.45898
							8.92	-38.1602	-38.7327			8.92		0.57259
							8.93	-38.1511	-38.7822			8.93		0.63112
							8.94	-38.2054	-38.8307			8.94		0.62531
							8.95	-38.303	-38.8782			8.95		0.57522
							8.96	-38.4504	-38.9248			8.96		0.47435
							8.97	-38.6351	-38.9703			8.97		0.3352
							8.98	-38.7912	-39.0149			8.98		0.22376
							8.99	-38.8719	-39.0586			8.99		0.1867
							9	-38.9137	-39.1012			9		0.1875
							9.01	-38.9022	-39.1429			9.01		0.24071
							9.02	-38.8507	-39.1836			9.02		0.33291
							9.03	-38.7557	-39.2233			9.03		0.46759
							9.04	-38.6406	-39.262			9.04		0.62139
							9.05	-38.6134	-39.2998			9.05		0.68636
							9.06	-38.641	-39.3365			9.06		0.69552
							9.07	-38.7275	-39.3723			9.07		0.64479
							9.08	-38.867	-39.4071			9.08		0.54007
							9.09	-39.0474	-39.4409			9.09		0.39357
							9.1	-39.1736	-39.4738			9.1		0.30019
							9.11	-39.2483	-39.5056			9.11		0.25731
							9.12	-39.2832	-39.5365			9.12		0.25325
							9.13	-39.2736	-39.5663			9.13		0.29268
							9.14	-39.2263	-39.5952			9.14		0.36888
							9.15	-39.1389	-39.6231			9.15		0.48421
							9.16	-39.0577	-39.65			9.16		0.59226
							9.17	-39.062	-39.6759			9.17		0.61385
							9.18	-39.1068	-39.7008			9.18		0.594
							9.19	-39.2074	-39.7247			9.19		0.5173
							9.2	-39.3507	-39.7476			9.2		0.39691
							9.21	-39.5154	-39.7696			9.21		0.2542
							9.22	-39.5996	-39.7905			9.22		0.19087
							9.23	-39.6421	-39.8105			9.23		0.16835
							9.24	-39.6331	-39.8294			9.24		0.19631
							9.25	-39.5808	-39.8474			9.25		0.26658
							9.26	-39.4855	-39.8643			9.26		0.37882
							9.27	-39.3513	-39.8803			9.27		0.52899
							9.28	-39.2619	-39.8952			9.28		0.63332
							9.29	-39.2579	-39.9092			9.29		0.6513
							9.3	-39.3055	-39.9222			9.3		0.61664
							9.31	-39.4165	-39.9342			9.31		0.51762
							9.32	-39.5767	-39.9451			9.32		0.36846
							9.33	-39.7381	-39.9551			9.33		0.21703
							9.34	-39.8145	-39.9641			9.34		0.1496
							9.35	-39.8539	-39.972			9.35		0.11812
							9.36	-39.8375	-39.979			9.36		0.14155
							9.37	-39.7788	-39.985			9.37		0.20624
							9.38	-39.6736	-39.99			9.38		0.3164
							9.39	-39.5348	-39.9939			9.39		0.45912
							9.4	-39.4629	-39.9969			9.4		0.534
							9.41	-39.4497	-39.9989			9.41		0.54917
							9.42	-39.4873	-39.9999			9.42		0.51263
							9.43	-39.5768	-39.9999			9.43		0.42307
							9.44	-39.7082	-39.9988			9.44		0.29059
							9.45	-39.8106	-39.9968			9.45		0.18625
							9.46	-39.8492	-39.9938			9.46		0.14463
							9.47	-39.8538	-39.9898			9.47		0.136
							9.48	-39.8108	-39.9847			9.48		0.17398
							9.49	-39.7313	-39.9787			9.49		0.24742
							9.5	-39.6109	-39.9717			9.5		0.36083
							9.51	-39.4813	-39.9637			9.51		0.48234
							9.52	-39.4309	-39.9547			9.52		0.5238
							9.53	-39.4222	-39.9447			9.53		0.52245
							9.54	-39.4669	-39.9336			9.54		0.46673
							9.55	-39.5556	-39.9216			9.55		0.36599
							9.56	-39.6767	-39.9086			9.56		0.23187
							9.57	-39.7372	-39.8946			9.57		0.15744
							9.58	-39.7572	-39.8796			9.58		0.12235
							9.59	-39.7371	-39.8636			9.59		0.12645
							9.6	-39.678	-39.8466			9.6		0.16861
							9.61	-39.583	-39.8286			9.61		0.24559
							9.62	-39.4521	-39.8096			9.62		0.35749
							9.63	-39.3485	-39.7896			9.63		0.44106
							9.64	-39.3043	-39.7686			9.64		0.4643
							9.65	-39.2972	-39.7466			9.65		0.44945
							9.66	-39.3363	-39.7237			9.66		0.38736
							9.67	-39.4116	-39.6997			9.67		0.28815
							9.68	-39.4911	-39.6748			9.68		0.18363
							9.69	-39.5074	-39.6488			9.69		0.14135
							9.7	-39.4991	-39.6219			9.7		0.12275
							9.71	-39.4504	-39.5939			9.71		0.14355
							9.72	-39.3723	-39.565			9.72		0.19273
							9.73	-39.2616	-39.5351			9.73		0.27351
							9.74	-39.1332	-39.5042			9.74		0.37096
							9.75	-39.0643	-39.4723			9.75		0.40801
							9.76	-39.0306	-39.4395			9.76		0.40883
							9.77	-39.04	-39.4056			9.77		0.36557
							9.78	-39.0869	-39.3707			9.78		0.28388
							9.79	-39.1661	-39.3349			9.79		0.16885
							9.8	-39.2068	-39.2981			9.8		0.09134
							9.81	-39.2061	-39.2603			9.81		0.05425
							9.82	-39.176	-39.2215			9.82		0.04557
							9.83	-39.1113	-39.1818			9.83		0.07052
							9.84	-39.0185	-39.141			9.84		0.12257
							9.85	-38.8958	-39.0993			9.85		0.20354
							9.86	-38.7914	-39.0566			9.86		0.26523
							9.87	-38.7268	-39.013			9.87		0.28621
							9.88	-38.6888	-38.9683			9.88		0.27949
							9.89	-38.6854	-38.9227			9.89		0.23735
							9.9	-38.7096	-38.8761			9.9		0.16657
							9.91	-38.7422	-38.8286			9.91		0.0864
							9.92	-38.725	-38.78			9.92		0.055
							9.93	-38.6897	-38.7305			9.93		0.0408
							9.94	-38.6243	-38.6801			9.94		0.05575
							9.95	-38.4736	-38.6286			9.95		0.15505
							9.96	-38.1857	-38.5762			9.96		0.39049
							9.97	-37.7711	-38.5228			9.97		0.75171
							9.98	-37.4149	-38.4685			9.98		1.05357
							9.99	-37.2289	-38.4132			9.99		1.18428
