# Supplementary material for: Research on vehicle lateral stability control under low-adhesion road conditions using proximal policy optimization algorithm
Source: PLoS One. 2025 Nov 26;20(11):e0335686. doi: 10.1371/journal.pone.0335686 (PMC12654942; doi:10.1371/journal.pone.0335686)
Supplement: S1 File — (ZIP) [file pone.0335686.s001.zip › sp1 raw data/Fig 8. Comparison of average reward values in various simulation scenarios.xls]

## Sheet: Sheet1
		Average reward values
		Step	Low-adhesion	Curved	Split
		1024	-68.0523	-61.605	-92.4185
		2048	-68.2154	-61.3771	-90.7416
		3072	-67.3179	-61.8425	-90.7137
		4096	-67.1717	-62.6974	-92.4947
		5120	-66.7411	-63.1744	-91.9262
		6144	-66.4899	-63.5006	-91.577
		7168	-66.2344	-64.6872	-93.2027
		8192	-66.1565	-65.2583	-94.0302
		9216	-65.925	-66.1941	-95.7764
		10240	-65.725	-67.3541	-96.0276
		11264	-65.6502	-68.985	-96.9998
		12288	-65.8382	-70.3628	-97.7526
		13312	-65.8233	-71.6844	-99.2428
		14336	-65.9543	-73.1127	-100.235
		15360	-66.1814	-73.3778	-101.87
		16384	-66.8539	-73.302	-99.7045
		17408	-66.6644	-72.8108	-100.163
		18432	-66.8147	-73.5985	-100.753
		19456	-66.4811	-73.3447	-101.483
		20480	-66.3123	-73.2179	-100.881
		21504	-66.0213	-73.1776	-100.835
		22528	-65.4812	-72.9945	-98.719
		23552	-64.2314	-73.5465	-98.0901
		24576	-63.8451	-74.1511	-95.8545
		25600	-63.1641	-75.983	-95.0019
		26624	-62.7082	-76.8805	-94.1864
		27648	-62.67	-77.5869	-91.4137
		28672	-62.3695	-78.6802	-88.8176
		29696	-61.9967	-80.1712	-87.1526
		30720	-61.6622	-79.6598	-86.927
		31744	-61.3963	-77.5004	-86.8963
		32768	-61.4361	-76.5015	-86.5857
		33792	-61.2657	-74.4151	-87.2273
		34816	-60.9073	-74.0158	-86.5618
		35840	-60.8699	-72.4283	-85.7248
		36864	-60.8676	-71.3481	-85.0582
		37888	-60.8205	-71.0864	-85.517
		38912	-60.8974	-70.174	-83.8898
		39936	-60.684	-68.0929	-83.1434
		40960	-60.7873	-66.4458	-82.275
		41984	-61.066	-66.1495	-81.9025
		43008	-61.3523	-65.0695	-81.0147
		44032	-62.2156	-62.2278	-80.2792
		45056	-62.8038	-61.7194	-80.4581
		46080	-63.9546	-60.7112	-80.6351
		47104	-65.4957	-59.3569	-79.609
		48128	-66.9506	-59.0873	-80.1698
		49152	-68.4269	-58.1449	-80.3056
		50176	-69.9207	-58.793	-80.0658
		51200	-71.3963	-59.554	-79.8948
		52224	-72.7839	-57.3388	-79.6219
		53248	-73.8786	-54.107	-79.1368
		54272	-75.0993	-55.0057	-79.1874
		55296	-76.0477	-52.7983	-79.169
		56320	-77.1672	-50.6081	-79.0956
		57344	-78.0873	-47.9076	-78.8746
		58368	-78.0398	-47.4297	-78.9601
		59392	-78.4394	-43.4957	-79.0953
		60416	-78.4001	-42.8942	-78.8393
		61440	-78.3159	-39.0482	-78.5721
		62464	-78.1469	-35.8394	-78.501
		63488	-77.8645	-34.9068	-78.4265
		64512	-77.9268	-32.9974	-78.3952
		65536	-78.1345	-31.3024	-78.2877
		66560	-78.035	-29.0476	-78.0504
		67584	-77.7165	-27.2425	-77.5893
		68608	-77.7104	-27.5187	-77.3016
		69632	-77.6382	-28.1666	-77.5263
		70656	-78.2227	-25.0727	-77.4117
		71680	-78.2783	-24.0638	-77.3579
		72704	-78.1127	-21.7215	-77.3741
		73728	-77.972	-20.5263	-77.4717
		74752	-77.881	-19.6139	-77.7157
		75776	-77.7428	-18.1689	-77.7094
		76800	-77.3095	-17.6612	-77.8277
		77824	-76.9734	-18.2069	-77.858
		78848	-76.8922	-17.7054	-77.9069
		79872	-76.8894	-16.7181	-77.7696
		80896	-76.5639	-14.651	-77.7256
		81920	-76.2473	-11.8646	-77.5996
		82944	-75.55	-15.2601	-77.9117
		83968	-75.4109	-16.3664	-78.064
		84992	-75.4232	-14.1877	-77.9108
		86016	-75.3809	-13.5088	-77.8038
		87040	-75.4904	-12.6556	-77.6044
		88064	-75.4247	-12.4318	-77.4516
		89088	-75.7429	-10.9312	-77.155
		90112	-75.7522	-8.95865	-76.9794
		91136	-75.5847	-7.85597	-76.8782
		92160	-75.6355	-8.18989	-77.0994
		93184	-75.649	-7.80255	-76.9899
		94208	-75.6402	-8.13591	-76.6513
		95232	-75.5408	-1.86358	-76.7965
		96256	-75.4801	-0.34932	-77.1253
		97280	-75.3242	-0.37677	-77.2685
		98304	-75.2763	-0.69965	-77.5702
		99328	-75.1638	-0.77361	-78.0188
		100352	-75.0403	-0.42289	-77.979
		101376	-74.7088	0.33664	-77.9003
		102400	-74.5965	-2.43776	-77.7407
		103424	-74.4427	-1.97328	-77.8994
		104448	-74.3241	-1.188	-77.8417
		105472	-74.3738	1.02585	-78.1827
		106496	-74.3249	0.56844	-78.4491
		107520	-74.3619	0.19476	-78.9188
		108544	-74.5026	2.37903	-78.9786
		109568	-74.456	2.13028	-79.2343
		110592	-74.528	2.33587	-79.1382
		111616	-74.6913	2.68113	-78.9435
		112640	-74.8267	1.66561	-78.8093
		113664	-74.9148	4.20915	-78.8413
		114688	-74.9001	5.55751	-78.9479
		115712	-75.0246	5.4524	-78.5046
		116736	-75.0821	3.28084	-78.2448
		117760	-75.1787	3.94484	-78.0472
		118784	-75.2007	3.85005	-77.8542
		119808	-75.2839	3.35424	-77.7117
		120832	-75.6179	5.13507	-77.4505
		121856	-76.0347	7.0401	-77.3537
		122880	-76.1379	7.16353	-77.37
		123904	-76.1787	9.04119	-77.0516
		124928	-76.219	10.0519	-76.8471
		125952	-76.3599	10.6761	-76.4785
		126976	-76.7841	7.79634	-76.2269
		128000	-77.384	7.33532	-75.8894
		129024	-77.571	6.82228	-75.4361
		130048	-77.9364	7.90128	-75.2737
		131072	-78.0833	6.80118	-74.8777
		132096	-78.228	7.04359	-74.5702
		133120	-78.7399	8.05554	-74.3106
		134144	-78.7748	8.72939	-72.9984
		135168	-79.3791	7.53952	-72.7749
		136192	-80.4583	7.24647	-71.1334
		137216	-81.8477	7.47471	-70.2906
		138240	-83.6141	9.98794	-68.4569
		139264	-84.787	12.889	-65.489
		140288	-86.7621	13.5684	-64.3794
		141312	-88.5119	13.5562	-61.8745
		142336	-89.5471	12.0768	-58.7235
		143360	-91.6149	11.4635	-56.3289
		144384	-93.5379	11.5557	-53.1972
		145408	-94.8843	9.81949	-49.3179
		146432	-95.9114	11.3422	-46.0637
		147456	-96.5872	12.0794	-44.8396
		148480	-96.3227	12.4607	-43.6603
		149504	-95.6398	12.9641	-41.4438
		150528	-95.1882	11.8228	-38.7162
		151552	-94.3418	12.2562	-36.8917
		152576	-94.342	12.8481	-33.671
		153600	-94.7833	14.3259	-31.257
		154624	-94.0034	14.7695	-26.9275
		155648	-93.514	14.5302	-23.5303
		156672	-92.9633	15.7479	-19.8084
		157696	-92.4048	15.6966	-15.5857
		158720	-93.0318	15.3968	-11.8238
		159744	-92.1087	15.835	-8.50704
		160768	-91.2264	15.1954	-6.38137
		161792	-90.6202	14.2662	-4.72535
		162816	-89.8509	14.6137	-2.42806
		163840	-88.9014	14.3803	-1.57315
		164864	-88.3736	15.6114	1.65646
		165888	-87.4467	14.404	3.09014
		166912	-86.1139	15.1472	3.79904
		167936	-84.3512	15.6939	4.4261
		168960	-82.8122	14.9578	4.85257
		169984	-80.9141	16.2859	4.9962
		171008	-79.6763	14.7555	5.62046
		172032	-78.3967	14.2239	8.96065
		173056	-75.6802	16.1832	13.2855
		174080	-74.149	16.322	15.9795
		175104	-72.544	16.1571	18.8391
		176128	-70.5507	15.3494	21.3298
		177152	-66.8731	15.4805	23.5631
		178176	-64.8529	15.2092	25.1983
		179200	-61.4687	14.3868	27.1246
		180224	-59.2085	14.7787	27.0194
		181248	-56.8434	15.1562	28.185
		182272	-52.9318	16.4196	29.0005
		183296	-50.2463	17.1657	29.4551
		184320	-46.3641	18.028	30.2142
		185344	-42.8818	16.8915	31.4965
		186368	-40.0348	15.1054	33.3627
		187392	-36.5301	15.9455	35.0684
		188416	-33.2163	16.4903	35.2359
		189440	-30.7289	17.5897	36.3884
		190464	-26.4625	18.5292	37.721
		191488	-22.2875	18.9137	39.6829
		192512	-19.003	17.7709	41.0206
		193536	-15.2604	17.5642	43.4594
		194560	-12.9919	17.4797	45.798
		195584	-10.7379	15.4232	46.9999
		196608	-8.21276	16.7385	47.784
		197632	-5.47413	19.2053	48.8909
		198656	-3.51993	18.5228	49.0714
		199680	-1.8142	18.6643	49.739
		200704	1.90624	18.1709	50.0348
		201728	3.57415	18.2575	50.7108
		202752	5.15819	18.5748	50.8355
		203776	7.33172	19.3032	51.839
		204800	9.44948	18.8713	52.9049
		205824	11.3617	19.6419	54.5414
		206848	13.1437	20.2083	55.4187
		207872	14.6582	19.9905	55.6522
		208896	15.4899	20.5362	56.144
		209920	16.912	20.8058	56.5247
		210944	17.8404	21.0204	57.2418
		211968	17.9135	21.526	57.2347
		212992	19.0994	21.2992	57.853
		214016	19.9746	21.3133	58.7293
		215040	20.7825	21.5442	58.4584
		216064	20.6695	22.7289	58.3325
		217088	21.5419	22.0932	58.0208
		218112	23.0157	23.3396	57.9751
		219136	24.2155	24.6832	57.239
		220160	25.1785	23.9332	56.5237
		221184	26.6792	23.7239	55.8965
		222208	27.4287	23.7671	54.4261
		223232	28.4754	24.4671	54.2124
		224256	30.1436	24.006	53.8792
		225280	32.3531	25.0691	53.7529
		226304	34.2568	25.4191	53.4782
		227328	35.4453	25.6933	53.2175
		228352	36.5032	25.4309	52.971
		229376	35.9077	25.8262	52.7707
		230400	36.4395	26.0442	52.2545
		231424	36.9922	26.0386	51.9926
		232448	37.8985	26.1603	51.7214
		233472	37.8927	26.5911	51.7035
		234496	38.6163	26.3481	52.0588
		235520	38.8595	26.7416	52.0585
		236544	39.5107	26.8981	52.3885
		237568	39.261	26.8533	52.8681
		238592	39.3605	26.8356	53.2889
		239616	39.7345	27.4619	53.1598
		240640	40.0339	27.5195	53.1917
		241664	39.4473	27.146	53.3602
		242688	39.48	27.5843	53.6844
		243712	38.6654	28.2619	54.2636
		244736	39.4186	28.4303	54.3454
		245760	39.9665	28.617	55.1805
		246784	41.3715	28.6264	57.3492
		247808	41.8745	29.7559	58.0231
		248832	42.6679	29.407	58.2809
		249856	44.5319	29.8387	58.8201
		250880	45.2082	29.7694	59.2291
		251904	45.7609	29.8154	59.4768
		252928	46.9509	30.3728	60.0737
		253952	48.3183	30.8942	60.7345
		254976	49.2046	31.2519	61.1946
		256000	49.8239	31.0585	61.3158
		257024	50.4756	31.2553	61.7335
		258048	49.295	30.7582	62.0597
		259072	49.661	30.4611	62.2484
		260096	50.1636	30.8625	62.444
		261120	51.0611	30.583	62.8592
		262144	49.5852	31.2292	63.1139
		263168	46.8974	31.5432	63.2154
		264192	46.1345	31.3596	63.5832
		265216	43.3015	31.7465	64.1142
		266240	41.7569	31.666	64.3301
		267264	43.3506	32.2257	64.5261
		268288	44.7811	32.3397	64.1243
		269312	45.6142	32.8032	64.2816
		270336	46.6424	33.0845	64.8281
		271360	47.8653	33.2989	64.9117
		272384	47.0059	32.7687	65.0684
		273408	47.1848	32.5825	65.155
		274432	47.6422	33.4148	65.6684
		275456	49.0419	32.7638	66.1656
		276480	48.124	32.3675	66.8084
		277504	48.0178	32.4675	67.2317
		278528	47.9456	32.814	67.2937
		279552	47.7215	33.5383	67.6876
		280576	47.3774	33.5886	67.9881
		281600	46.772	33.6565	68.3658
		282624	46.1855	34.0337	68.7704
		283648	45.1006	35.1637	69.0454
		284672	43.8692	35.2224	69.1792
		285696	42.7906	35.289	69.3909
		286720	42.0048	36.2018	69.8588
		287744	41.1842	36.5754	70.3728
		288768	40.6861	36.7523	70.4034
		289792	39.8984	36.4463	70.7069
		290816	40.563	36.5282	70.9569
		291840	39.4942	36.1752	71.3038
		292864	38.8843	35.4793	71.6704
		293888	38.1035	34.9526	72.6281
		294912	38.883	34.8941	73.1803
		295936	40.0204	35.192	73.6706
		296960	42.5959	35.5595	74.1749
		297984	45.2443	35.1046	74.7003
		299008	46.4851	34.8677	75.15
		300032	49.214	35.3608	75.4917
		301056	48.2414	35.5618	75.671
		302080	47.6491	35.2322	75.8692
		303104	46.9058	35.8459	76.1331
		304128	46.9456	36.2058	76.304
		305152	47.0008	36.9061	76.605
		306176	49.0442	36.7973	77.0419
		307200	49.6987	36.5891	76.2246
		308224	50.6568	36.7907	76.1765
		309248	52.8267	37.1638	76.2821
		310272	54.2031	37.392	75.1159
		311296	55.3522	37.2627	75.0984
		312320	56.2977	37.2669	74.864
		313344	56.9624	37.3042	74.9883
		314368	57.5364	37.7052	74.9964
		315392	58.2816	37.9362	75.1841
		316416	59.4225	37.9611	75.6978
		317440	60.6805	34.5929	76.2874
		318464	62.5951	32.6612	76.7777
		319488	63.463	31.779	77.0145
		320512	64.4803	30.3876	77.2379
		321536	63.4817	29.9758	77.3519
		322560	64.4182	30.1243	77.2535
		323584	66.1897	30.5089	77.5816
		324608	67.1776	30.8769	77.8718
		325632	68.3762	30.8445	78.2049
		326656	68.6839	30.9657	78.5356
		327680	69.9117	32.63	78.923
		328704	70.9396	36.1779	79.4881
		329728	71.3519	37.4367	79.775
		330752	72.0254	38.9266	80.1375
		331776	72.8291	39.9618	80.4601
		332800	73.4106	40.3377	82.0335
		333824	73.9857	40.4972	82.3992
		334848	74.4229	40.9674	82.7796
		335872	75.449	41.3908	84.5894
		336896	76.0845	41.5735	84.9367
		337920	76.6132	41.7612	85.0156
		338944	76.9916	41.7224	85.438
		339968	77.2439	42.0235	85.8825
		340992	77.2466	41.9187	86.2205
		342016	77.4092	41.986	86.3096
		343040	77.9045	41.8772	86.2883
		344064	78.338	41.8627	85.9567
		345088	78.9511	41.3353	86.113
		346112	79.6982	41.3554	86.2796
		347136	79.8953	40.4746	86.676
		348160	80.4511	40.3847	86.8299
		349184	80.6209	40.6525	87.0108
		350208	80.5106	40.483	86.8007
		351232	80.8717	40.443	86.8401
		352256	80.6362	40.7002	86.6173
		353280	80.7488	40.7046	86.4409
		354304	82.9172	40.9503	86.356
		355328	82.9519	41.3162	86.2114
		356352	80.8659	40.826	86.0209
		357376	79.2635	41.208	86.0345
		358400	79.4959	41.4967	85.9227
		359424	80.1044	41.071	86.1051
		360448	78.6521	40.8684	86.1698
		361472	77.0999	40.7692	86.1865
		362496	77.9527	40.8999	86.6593
		363520	78.2725	41.2384	86.5382
		364544	74.6208	41.5667	86.3549
		365568	74.672	41.6568	86.4534
		366592	75.0059	42.5031	86.328
		367616	75.1826	42.8158	86.1724
		368640	74.8707	43.009	86.3454
		369664	74.3407	43.7714	86.3068
		370688	73.7366	44.1036	86.3004
		371712	72.9815	44.335	86.2387
		372736	72.6057	44.51	86.1679
		373760	71.7832	44.2431	86.2447
		374784	71.0319	44.315	83.126
		375808	70.0805	44.4504	83.0128
		376832	69.1559	43.9074	82.897
		377856	68.3716	43.9247	82.8788
		378880	67.3025	44.0807	83.0037
		379904	66.5451	44.0513	82.2037
		380928	66.1899	44.02	81.8337
		381952	65.7564	43.6279	81.6017
		382976	65.5984	43.5286	81.3102
		384000	65.6037	43.3966	81.1989
		385024	65.5504	43.3699	80.6452
		386048	65.4017	42.9088	79.9407
		387072	64.7389	43.5498	79.3159
		388096	64.2947	42.9277	77.6413
		389120	66.0744	42.6455	77.2389
		390144	67.6631	41.9513	77.1435
		391168	67.3125	42.0626	76.7686
		392192	67.0804	41.9143	76.6944
		393216	70.9242	42.1794	76.4397
		394240	70.7138	42.2503	76.2202
		395264	70.6329	42.4279	75.7109
		396288	72.7845	42.2711	75.1555
		397312	75.0233	42.2516	74.9718
		398336	73.3023	42.5037	74.8337
		399360	69.5224	42.9736	74.8726
		400384	68.0353	43.5341	77.7884
		401408	68.4178		77.5249
		402432	69.3087		77.6118
		403456	70.2064		77.6453
		404480	68.9678		78.2581
		405504	69.9984		78.7009
		406528	70.5356		78.9393
		407552	71.101		79.3574
		408576	71.6021		79.6853
		409600	72.4934		80.2076
		410624	73.0129		80.7137
		411648	73.9051		81.4318
		412672	74.0031		83.1744
		413696	73.9624		83.5588
		414720	74.3582		84.2744
		415744	74.3038		84.5488
		416768	74.2796		84.6559
		417792	74.2438		84.8212
		418816	74.3378		84.9401
		419840	74.8003		84.978
		420864	74.9872		85.0269
		421888	75.0064		85.3207
		422912	75.7059		85.1131
		423936	75.8997		84.7288
		424960	76.2497		84.6898
		425984	76.2114		84.6462
		427008	76.2399		84.6272
		428032	76.2482		84.467
		429056	76.01		84.081
		430080	78.1519		83.9118
		431104	82.1918		83.801
		432128	84.334		83.7581
		433152	84.3041		83.8784
		434176	82.4585		84.0301
		435200	82.4885		84.0112
		436224	84.5511		84.1735
		437248	84.7289		84.2361
		438272	84.9532		84.426
		439296	85.3027		84.5195
		440320	85.3782		84.5615
		441344	85.3329		84.8408
		442368	85.0164		85.14
		443392	85.4983		85.5709
		444416	85.4399		86.0065
		445440	83.8972		86.5464
		446464	84.5371		87.1027
		447488	84.7513		87.1133
		448512	83.3671		87.5035
		449536	83.6475		88.2823
		450560	84.1379		88.6194
		451584	84.3883		88.9521
		452608	82.3465		89.2966
		453632	82.6351		89.6546
		454656	82.8091		90.1665
		455680	82.6605		90.3589
		456704	82.4148		90.6867
		457728	80.4123		90.7893
		458752	80.3873		90.7294
		459776	80.0534		90.3773
		460800	80.066		90.0671
		461824	79.9853		89.9739
		462848	79.8166		89.9548
		463872	79.0668		89.6577
		464896	77.9103		89.3542
		465920	76.5873		89.1425
		466944	77.4695		88.9111
		467968	76.5967		88.6547
		468992	75.9315		88.295
		470016	74.9931		88.1194
		471040	74.3772		87.8387
		472064	73.5754		87.6538
		473088	72.7777		88.0696
		474112	72.1366		88.0281
		475136	71.5647		87.938
		476160	71.1079		87.709
		477184	70.5813		87.6568
		478208	72.1111		87.5435
		479232	71.6149		87.5403
		480256	70.9119		87.7184
		481280	72.3033		87.7746
		482304	71.8821		87.639
		483328	71.3889		87.8172
		484352	71.008		88.1193
		485376	72.7837		88.4072
		486400	72.3466		88.5973
		487424	72.1378		88.869
		488448	71.9015		89.0257
		489472	73.818		89.3417
		490496	73.556		89.4622
		491520	73.7147		89.3739
		492544	73.7364		89.6039
		493568	73.2331		89.964
		494592	73.0212		90.072
		495616	72.9631		90.1551
		496640	73.986		90.1288
		497664	74.6735		90.0789
		498688	75.5125		89.9465
		499712	76.2811		89.9059
		500736	76.5207		89.9356
