# Supplementary material for: Research on vehicle lateral stability control under low-adhesion road conditions using proximal policy optimization algorithm
Source: PLoS One. 2025 Nov 26;20(11):e0335686. doi: 10.1371/journal.pone.0335686 (PMC12654942; doi:10.1371/journal.pone.0335686)
Supplement: S1 File — (ZIP) [file pone.0335686.s001.zip › sp1 raw data/Fig 9 Braking performance and lateral stability on split-μ road surfaces.xls]

## Sheet: Sheet1
			Vehicle velocity					Braking distance					Lateral displacement						Lateral acceleration					Vehicle sideslip angle						Yaw rate
			Time	PPO	MPC+SMC			Time	PPO	MPC+SMC			Time	PPO	MPC+SMC	Non			Time	MPC+SMC	PPO			Time	MPC+SMC	PPO	Non			Time	PPO	MPC+SMC
			0	80	79.9304			0	0	0			0	0	0	0			0	1.67014E-5	-0.00020288			0	0	7.41805E-4	0			0	0	-0.00151
			0.01	79.9717	79.9315			0.01	0.22217	0.22203			0.01	-3.49178e-05	0	1.6261E-7			0.01	1.37745E-5	-0.03774			0.01	-0.00403	7.61002E-4	8.22719E-6			0.01	-0.24904	-0.00156
			0.02	79.9416	79.9324			0.02	0.44422	0.44406			0.02	-0.000195558	0	6.37711E-6			0.02	9.9139E-6	-0.05747			0.02	-0.01148	7.79734E-4	-2.43515e-05			0.02	-0.38924	-0.00156
			0.03	79.9127	79.9329			0.03	0.66616	0.66609			0.03	-0.000523538	0	4.73032E-5			0.03	1.74483E-6	-0.06687			0.03	-0.01825	7.96549E-4	-0.000803795			0.03	-0.48981	-0.00149
			0.04	79.8849	79.9322			0.04	0.888	0.88812			0.04	-0.00103	0	1.65702E-4			0.04	-7.36533e-06	-0.07051			0.04	-0.02218	8.10017E-4	-0.00406			0.04	-0.55037	-0.00135
			0.05	79.858	79.9301			0.05	1.10975	1.11015			0.05	-0.00172	0	3.98251E-4			0.05	-1.33046e-05	-0.07139			0.05	-0.02228	8.19592E-4	-0.01198			0.05	-0.57555	-0.0011
			0.06	79.7167	79.9263			0.06	1.33116	1.33216			0.06	-0.00254	0	7.61308E-4			0.06	-1.42184e-05	-0.03016			0.06	-0.01446	8.25265E-4	-0.02616			0.06	-0.57643	-0.000749173
			0.07	79.5606	79.9208			0.07	1.55197	1.55415			0.07	-0.00334	0	0.00125			0.07	-9.6872e-06	-0.01829			0.07	-0.00139	8.27241E-4	-0.04747			0.07	-0.55796	-0.000294008
			0.08	79.406	79.9134			0.08	1.77219	1.77612			0.08	-0.00408	0	0.00187			0.08	4.79941E-8	-0.01289			0.08	0.01089	8.2608E-4	-0.07583			0.08	-0.51683	2.41874E-4
			0.09	79.2516	79.9042			0.09	1.99186	1.99806			0.09	-0.00474	0	0.00261			0.09	1.01308E-5	-0.00915			0.09	0.02107	8.21892E-4	-0.11061			0.09	-0.44151	8.33519E-4
			0.1	79.0968	79.8931			0.1	2.21102	2.21997			0.1	-0.00531	0	0.00346			0.1	2.0513E-5	-0.00193			0.1	0.02862	8.14095E-4	-0.15138			0.1	-0.3195	0.00144
			0.11	78.9418	79.8803			0.11	2.42974	2.44183			0.11	-0.00577	0	0.00441			0.11	3.2304E-5	-0.00268			0.11	0.03379	8.03055E-4	-0.19788			0.11	-0.15695	0.00203
			0.12	78.7873	79.8658			0.12	2.64804	2.66364			0.12	-0.00612	0	0.00547			0.12	4.51027E-5	-0.002			0.12	0.03526	7.8939E-4	-0.24992			0.12	0.01699	0.00257
			0.13	78.6337	79.8498			0.13	2.86596	2.88541			0.13	-0.00638	0	0.00663			0.13	5.83195E-5	-0.000392895			0.13	0.0335	7.73892E-4	-0.30734			0.13	0.16929	0.00305
			0.14	78.4807	79.8323			0.14	3.08351	3.10712			0.14	-0.00655	0	0.0079			0.14	6.94716E-5	0.00775			0.14	0.02935	7.57097E-4	-0.36999			0.14	0.29202	0.00346
			0.15	78.3291	79.8132			0.15	3.30075	3.32877			0.15	-0.00664	0	0.00929			0.15	7.54467E-5	0.00856			0.15	0.02295	7.38803E-4	-0.43762			0.15	0.37857	0.00378
			0.16	78.1766	79.7925			0.16	3.51769	3.55037			0.16	-0.00666	0	0.01078			0.16	7.82735E-5	0.00708			0.16	0.01435	7.18707E-4	-0.51089			0.16	0.42955	0.00403
			0.17	78.0224	79.7701			0.17	3.73432	3.7719			0.17	-0.00661	0	0.01237			0.17	7.83649E-5	0.00851			0.17	0.00313	6.96907E-4	-0.59004			0.17	0.45151	0.0042
			0.18	77.8658	79.7459			0.18	3.95062	3.99335			0.18	-0.00652	0	0.01407			0.18	7.6955E-5	0.00683			0.18	-0.00999	6.73582E-4	-0.67434			0.18	0.45267	0.0043
			0.19	77.7079	79.72			0.19	4.16657	4.21474			0.19	-0.0064	0	0.01588			0.19	7.48806E-5	0.01385			0.19	-0.02421	6.49086E-4	-0.76295			0.19	0.4373	0.00434
			0.2	77.5484	79.6923			0.2	4.38216	4.43604			0.2	-0.00624	0	0.01778			0.2	7.0439E-5	0.02039			0.2	-0.0388	6.23422E-4	-0.85438			0.2	0.40965	0.00444
			0.21	77.3883	79.6628			0.21	4.59739	4.65727			0.21	-0.00607	-3.05176e-05	0.01979			0.21	6.55653E-5	0.01777			0.21	-0.05372	5.94753E-4	-0.94624			0.21	0.37344	0.00467
			0.22	77.2284	79.6315			0.22	4.81226	4.8784			0.22	-0.00589	-3.05176e-05	0.02191			0.22	6.06761E-5	0.01854			0.22	-0.06888	5.62302E-4	-1.03526			0.22	0.33242	0.00494
			0.23	77.0695	79.5985			0.23	5.02674	5.09944			0.23	-0.00573	-3.05176e-05	0.02414			0.23	5.61382E-5	0.0191			0.23	-0.0838	5.25965E-4	-1.12179			0.23	0.2906	0.00521
			0.24	76.9119	79.5637			0.24	5.2408	5.32038			0.24	-0.00558	-3.05176e-05	0.02649			0.24	5.21229E-5	0.01929			0.24	-0.09815	4.85982E-4	-1.20872			0.24	0.25235	0.00546
			0.25	76.7559	79.5271			0.25	5.45442	5.54123			0.25	-0.00544	-3.05176e-05	0.02897			0.25	4.41632E-5	0.02275			0.25	-0.11179	4.4264E-4	-1.29788			0.25	0.22153	0.00569
			0.26	76.602	79.4888			0.26	5.6676	5.76196			0.26	-0.00533	-3.05176e-05	0.0316			0.26	2.76547E-5	0.01736			0.26	-0.12444	3.93355E-4	-1.38908			0.26	0.20083	0.00583
			0.27	76.4504	79.4488			0.27	5.88031	5.98259			0.27	-0.00523	-3.05176e-05	0.03441			0.27	2.4357E-5	0.01477			0.27	-0.13709	3.40855E-4	-1.48347			0.27	0.1917	0.00593
			0.28	76.3007	79.407			0.28	6.09256	6.20309			0.28	-0.00515	-3.05176e-05	0.03738			0.28	2.37014E-5	0.01266			0.28	-0.14936	2.87104E-4	-1.58467			0.28	0.19404	0.00601
			0.29	76.1526	79.3636			0.29	6.30436	6.42348			0.29	-0.00509	-3.05176e-05	0.0405			0.29	2.38678E-5	0.01038			0.29	-0.16129	2.32731E-4				0.29	0.20743	0.00606
			0.3	76.0055	79.3185			0.3	6.51572	6.64374			0.3	-0.00503	-6.10352e-05	0.04373			0.3	2.39599E-5	0.01128			0.3	-0.17305	1.78E-4				0.3	0.23128	0.0061
			0.31	75.8592	79.2717			0.31	6.72665	6.86387			0.31	-0.00499	-6.10352e-05	0.04705			0.31	2.35325E-5	0.00135			0.31	-0.18526	1.22877E-4				0.31	0.26473	0.00618
			0.32	75.7133	79.2233			0.32	6.93715	7.08387			0.32	-0.00498	-6.10352e-05	0.05046			0.32	2.25168E-5	-0.0025			0.32	-0.19805	6.6031E-5				0.32	0.30646	0.00641
			0.33	75.5674	79.1732			0.33	7.14725	7.30373			0.33	-0.00498	-6.10352e-05	0.05397			0.33	2.0966E-5	-0.00693			0.33	-0.21113	6.16003E-6				0.33	0.3548	0.00672
			0.34	75.4211	79.1215			0.34	7.35693	7.52344			0.34	-0.00501	-6.10352e-05	0.05758			0.34	1.88546E-5	-0.01229			0.34	-0.22467	-5.7258e-05				0.34	0.40776	0.00704
			0.35	75.2743	79.0682			0.35	7.56622	7.74302			0.35	-0.00508	-6.10352e-05	0.06132			0.35	1.53269E-5	-0.01867			0.35	-0.23888	-0.000124428				0.35	0.4631	0.00735
			0.36	75.1278	79.0133			0.36	7.77509	7.96243			0.36	-0.00521	-6.10352e-05	0.0652			0.36	-1.92838e-06	-0.02811			0.36	-0.25508	-0.000198498				0.36	0.51848	0.00789
			0.37	74.9807	78.9569			0.37	7.98355	8.1817			0.37	-0.0054	-6.10352e-05	0.06929			0.37	-2.18451e-06	-0.02673			0.37	-0.26951	-0.000282297				0.37	0.57153	0.00884
			0.38	74.8329	78.8989			0.38	8.1916	8.40081			0.38	-0.00564	-6.10352e-05	0.07362			0.38	1.46251E-6	-0.02616			0.38	-0.28219	-0.00037621				0.38	0.61992	0.01001
			0.39	74.6843	78.8393			0.39	8.39923	8.61975			0.39	-0.00594	-6.10352e-05	0.07825			0.39	3.56981E-6	-0.02591			0.39	-0.29331	-0.000480845				0.39	0.66143	0.01111
			0.4	74.5349	78.7782			0.4	8.60644	8.83852			0.4	-0.00629	-6.10352e-05	0.08319			0.4	1.90317E-6	-0.02683			0.4	-0.30298	-0.000595808				0.4	0.694	0.01208
			0.41	74.3856	78.7156			0.41	8.8132	9.05713			0.41	-0.00667	-6.10352e-05	0.08837			0.41	1.40058E-6	-0.01146			0.41	-0.30992	-0.000720571				0.41	0.71583	0.01301
			0.42	74.2362	78.6513			0.42	9.01948	9.27555			0.42	-0.00704	-6.10352e-05	0.09371			0.42	2.33866E-6	-0.000166731			0.42	-0.31182	-0.000854604				0.42	0.72541	0.01394
			0.43	74.0867	78.5855			0.43	9.2253	9.4938			0.43	-0.00739	-6.10352e-05	0.09917			0.43	4.28151E-6	0.00592			0.43	-0.31121	-0.000997618				0.43	0.72166	0.01487
			0.44	73.9367	78.5181			0.44	9.43066	9.71186			0.44	-0.00769	-6.10352e-05	0.10472			0.44	-7.86578e-06	0.00947			0.44	-0.30944	-0.00115				0.44	0.70402	0.01579
			0.45	73.7863	78.4492			0.45	9.63559	9.92974			0.45	-0.00794	-6.10352e-05	0.11037			0.45	-7.44745e-06	0.01148			0.45	-0.30737	-0.00132				0.45	0.67243	0.0167
			0.46	73.6351	78.3787			0.46	9.8401	10.1474			0.46	-0.00815	-6.10352e-05	0.11612			0.46	2.58304E-7	0.01329			0.46	-0.3054	-0.00149				0.46	0.6275	0.01764
			0.47	73.4832	78.3066			0.47	10.0442	10.3649			0.47	-0.00832	-6.10352e-05	0.12203			0.47	1.13458E-5	0.01458			0.47	-0.30388	-0.00167				0.47	0.36907	0.01861
			0.48	73.3306	78.2329			0.48	10.2479	10.5822			0.48	-0.00845	-6.10352e-05	0.12812			0.48	2.19381E-5	0.01603			0.48	-0.30285	-0.00186				0.48	0.3298	0.01968
			0.49	73.1776	78.1578			0.49	10.4512	10.7993			0.49	-0.00855	-6.10352e-05	0.13449			0.49	4.45886E-5	0.01794			0.49	-0.30222	-0.00205				0.49	0.32224	0.02141
			0.5	73.0245	78.0812			0.5	10.6542	11.0161			0.5	-0.00864	-6.10352e-05	0.14119			0.5	7.60458E-5	0.01917			0.5	-0.30192	-0.00226				0.5	0.3025	0.0237
			0.51	72.8717	78.003			0.51	10.8568	11.2328			0.51	-0.00872	-3.05176e-05	0.14825			0.51	8.8123E-5	0.01841			0.51	-0.30208	-0.00249				0.51	0.27525	0.02633
			0.52	72.7194	77.9234			0.52	11.0591	11.4492			0.52	-0.00882	-3.05176e-05	0.15563			0.52	9.98655E-5	0.01897			0.52	-0.30236	-0.00275				0.52	0.27127	0.02943
			0.53	72.5681	77.8422			0.53	11.2611	11.6654			0.53	-0.00894	-3.05176e-05	0.16329			0.53	1.16421E-4	0.02007			0.53	-0.30217	-0.00303				0.53	0.25718	0.03289
			0.54	72.4179	77.7595			0.54	11.4626	11.8814			0.54	-0.00907	-3.05176e-05	0.17119			0.54	1.3569E-4	0.02122			0.54	-0.30103	-0.00335				0.54	0.13859	0.03655
			0.55	72.2689	77.6752			0.55	11.6637	12.0971			0.55	-0.00922	0	0.17931			0.55	1.56626E-4	0.02196			0.55	-0.29867	-0.0037				0.55	0.01731	0.04015
			0.56	72.1212	77.5894			0.56	11.8644	12.3126			0.56	-0.00938	0	0.18762			0.56	1.74669E-4	0.02202			0.56	-0.29505	-0.00408				0.56	-0.09503	0.04368
			0.57	71.9749	77.5021			0.57	12.0647	12.5279			0.57	-0.00954	3.05176E-5	0.1961			0.57	1.76306E-4	0.0213			0.57	-0.29031	-0.00449				0.57	-0.19013	0.04716
			0.58	71.8297	77.4133			0.58	12.2645	12.7429			0.58	-0.00972	3.05176E-5	0.20475			0.58	1.86331E-4	0.02009			0.58	-0.28465	-0.00493				0.58	-0.26334	0.05122
			0.59	71.6855	77.323			0.59	12.4639	12.9577			0.59	-0.00988	6.10352E-5	0.21361			0.59	2.07462E-4	0.01861			0.59	-0.27831	-0.00542				0.59	-0.30379	0.05588
			0.6	71.5419	77.2312			0.6	12.6629	13.1722			0.6	-0.01005	6.10352E-5	0.2227			0.6	2.32087E-4	0.01706			0.6	-0.27154	-0.00595				0.6	-0.31654	0.06092
			0.61	71.3986	77.1379			0.61	12.8613	13.3865			0.61	-0.01019	9.15527E-5	0.23208			0.61	2.4055E-4	0.01855			0.61	-0.26418	-0.00653				0.61	-0.30454	0.06616
			0.62	71.2551	77.043			0.62	13.0594	13.6005			0.62	-0.01031	9.15527E-5	0.24178			0.62	2.42501E-4	0.01744			0.62	-0.25652	-0.00716				0.62	-0.27283	0.07142
			0.63	71.1113	76.9466			0.63	13.257	13.8142			0.63	-0.01041	1.2207E-4	0.25177			0.63	2.47135E-4	0.01677			0.63	-0.24906	-0.00785				0.63	-0.22735	0.07661
			0.64	70.9668	76.8486			0.64	13.4542	14.0277			0.64	-0.01048	1.52588E-4	0.26201			0.64	2.51513E-4	0.01631			0.64	-0.24198	-0.00858				0.64	-0.18055	0.0819
			0.65	70.8217	76.7492			0.65	13.651	14.2409			0.65	-0.01052	1.83105E-4	0.27249			0.65	2.45855E-4	0.01614			0.65	-0.23536	-0.00938				0.65	-0.13637	0.08796
			0.66	70.6758	76.6485			0.66	13.8474	14.4538			0.66	-0.01055	2.13623E-4	0.2832			0.66	2.44582E-4	0.01486			0.66	-0.22945	-0.01024				0.66	-0.10134	0.09497
			0.67	70.5292	76.5462			0.67	14.0435	14.6664			0.67	-0.01055	2.44141E-4	0.29418			0.67	2.47461E-4	0.01467			0.67	-0.22414	-0.01117				0.67	-0.07918	0.10262
			0.68	70.382	76.4425			0.68	14.2392	14.8788			0.68	-0.01055	2.44141E-4	0.30545			0.68	2.3407E-4	0.01494			0.68	-0.21918	-0.01219				0.68	-0.07092	0.1106
			0.69	70.2345	76.3374			0.69	14.4345	15.0908			0.69	-0.01053	3.05176E-4	0.31706			0.69	2.1788E-4	0.01551			0.69	-0.21437	-0.01329				0.69	-0.0747	0.1189
			0.7	70.0868	76.2308			0.7	14.6294	15.3026			0.7	-0.0105	3.35693E-4	0.32901			0.7	2.07398E-4	0.01617			0.7	-0.20951	-0.01448				0.7	-0.09073	0.12795
			0.71	69.939	76.1228			0.71	14.8239	15.5141			0.71	-0.01046	3.66211E-4	0.34129			0.71	1.94778E-4	0.01674			0.71	-0.20442	-0.01578				0.71	-0.11437	0.13754
			0.72	69.7914	76.0134			0.72	15.0181	15.7252			0.72	-0.01041	3.96729E-4	0.35388			0.72	1.88007E-4	0.01694			0.72	-0.19914	-0.01717				0.72	-0.14092	0.14747
			0.73	69.6439	75.9025			0.73	15.2118	15.9361			0.73	-0.01036	4.27246E-4	0.36679			0.73	1.65511E-4	0.01697			0.73	-0.1936	-0.01868				0.73	-0.166	0.15782
			0.74	69.4968	75.7903			0.74	15.4051	16.1466			0.74	-0.01029	4.88281E-4	0.37999			0.74	1.48977E-4	0.01674			0.74	-0.18781	-0.02029				0.74	-0.1862	0.16887
			0.75	69.3501	75.6769			0.75	15.598	16.3569			0.75	-0.01021	5.18799E-4	0.39343			0.75	1.24014E-4	0.01627			0.75	-0.18184	-0.02203				0.75	-0.19951	0.18077
			0.76	69.2036	75.5621			0.76	15.7904	16.5668			0.76	-0.01012	5.79834E-4	0.40707			0.76	9.96913E-5	0.01558			0.76	-0.1758	-0.02391				0.76	-0.2049	0.1936
			0.77	69.0575	75.4461			0.77	15.9825	16.7764			0.77	-0.01002	6.10352E-4	0.4209			0.77	8.44228E-5	0.01478			0.77	-0.16978	-0.02593				0.77	-0.20245	0.20759
			0.78	68.9117	75.3287			0.78	16.1741	16.9856			0.78	-0.00991	6.71387E-4	0.43492			0.78	7.06498E-5	0.01398			0.78	-0.16389	-0.02809				0.78	-0.19308	0.22259
			0.79	68.766	75.2101			0.79	16.3653	17.1946			0.79	-0.00979	7.32422E-4	0.44916			0.79	6.42382E-5	0.01324			0.79	-0.1582	-0.03043				0.79	-0.17846	0.23877
			0.8	68.6204	75.0902			0.8	16.5561	17.4032			0.8	-0.00965	7.93457E-4	0.46366			0.8	6.61791E-5	0.01258			0.8	-0.15275	-0.03293				0.8	-0.16113	0.2566
			0.81	68.4749	74.9691			0.81	16.7464	17.6115			0.81	-0.0095	8.54492E-4	0.47848			0.81	7.17549E-5	0.01194			0.81	-0.14759	-0.03563				0.81	-0.14294	0.2764
			0.82	68.3294	74.8469			0.82	16.9364	17.8194			0.82	-0.00934	9.15527E-4	0.49365			0.82	8.94958E-5	0.01139			0.82	-0.14275	-0.03854				0.82	-0.12548	0.29815
			0.83	68.1838	74.7235			0.83	17.126	18.027			0.83	-0.00916	9.76563E-4	0.50924			0.83	1.15478E-4	0.01098			0.83	-0.13822	-0.04167				0.83	-0.10967	0.32188
			0.84	68.0382	74.599			0.84	17.3152	18.2343			0.84	-0.00898	0.00107	0.52527			0.84	1.49786E-4	0.01066			0.84	-0.13397	-0.04505				0.84	-0.09543	0.34792
			0.85	67.8924	74.4735			0.85	17.504	18.4412			0.85	-0.00878	0.00116	0.54173			0.85	1.94977E-4	0.01037			0.85	-0.12995	-0.0487				0.85	-0.08535	0.37626
			0.86	67.7465	74.347			0.86	17.6924	18.6477			0.86	-0.00857	0.00122	0.55858			0.86	2.52205E-4	0.00978			0.86	-0.12617	-0.05264				0.86	-0.07949	0.40707
			0.87	67.6003	74.2195			0.87	17.8804	18.8539			0.87	-0.00836	0.00134	0.57574			0.87	3.18002E-4	0.00898			0.87	-0.12273	-0.05689				0.87	-0.07728	0.44081
			0.88	67.4538	74.091			0.88	18.068	19.0598			0.88	-0.00813	0.00143	0.59314			0.88	3.94119E-4	0.00824			0.88	-0.11959	-0.06148				0.88	-0.07775	0.47795
			0.89	67.3072	73.9616			0.89	18.2552	19.2653			0.89	-0.0079	0.00156	0.61074			0.89	4.79065E-4	0.00747			0.89	-0.11671	-0.06645				0.89	-0.07974	0.51863
			0.9	67.1604	73.8314			0.9	18.4419	19.4704			0.9	-0.00767	0.00165	0.62852			0.9	5.73317E-4	0.00663			0.9	-0.11406	-0.07183				0.9	-0.08223	0.56324
			0.91	67.0134	73.7002			0.91	18.6283	19.6752			0.91	-0.00743	0.0018	0.64648			0.91	6.83104E-4	0.00568			0.91	-0.11166	-0.07766				0.91	-0.08451	0.61197
			0.92	66.8663	73.5682			0.92	18.8143	19.8796			0.92	-0.00718	0.00192	0.66466			0.92	8.01722E-4	0.00461			0.92	-0.10954	-0.08398				0.92	-0.08633	0.66513
			0.93	66.719	73.4355			0.93	18.9998	20.0836			0.93	-0.00694	0.00208	0.68308			0.93	9.32399E-4	0.00341			0.93	-0.10773	-0.09084				0.93	-0.08788	0.72292
			0.94	66.5714	73.3019			0.94	19.1849	20.2873			0.94	-0.0067	0.00226	0.70179			0.94	0.00109	0.00209			0.94	-0.10627	-0.09828				0.94	-0.08977	0.78526
			0.95	66.4236	73.1674			0.95	19.3696	20.4906			0.95	-0.00645	0.00244	0.72087			0.95	4.029E-4	6.45318E-4			0.95	-0.10522	-0.1064				0.95	-0.09296	0.84986
			0.96	66.2755	73.0319			0.96	19.5539	20.6935			0.96	-0.00621	0.00266	0.7404			0.96	-0.00101	-0.000915128			0.96	-0.1046	-0.1155				0.96	-0.09864	0.91567
			0.97	66.1272	72.8952			0.97	19.7378	20.8961			0.97	-0.00597	0.00287	0.76043			0.97	-0.00264	-0.0026			0.97	-0.10446	-0.12571				0.97	-0.10815	0.98157
			0.98	65.9785	72.7574			0.98	19.9212	21.0983			0.98	-0.00574	0.00308	0.78098			0.98	-0.00422	-0.00442			0.98	-0.10481	-0.13706				0.98	-0.12292	1.04591
			0.99	65.8296	72.6187			0.99	20.1043	21.3001			0.99	-0.00552	0.00333				0.99	-0.00563	-0.0064			0.99	-0.10568	-0.14945				0.99	-0.14439	1.10583
			1	65.6803	72.4793			1	20.2869	21.5015			1	-0.00531	0.0036				1	-0.00583	-0.00859			1	-0.10707	-0.16273				1	-0.17401	1.16338
			1.01	65.5307	72.3392			1.01	20.4692	21.7026			1.01	-0.00512	0.00388				1.01	-0.00481	-0.01101			1.01	-0.109	-0.17648				1.01	-0.21327	1.22027
			1.02	65.3808	72.1981			1.02	20.651	21.9032			1.02	-0.00494	0.00415				1.02	-0.00328	-0.01374			1.02	-0.11148	-0.19046				1.02	-0.26374	1.2772
			1.03	65.2305	72.0562			1.03	20.8324	22.1035			1.03	-0.00479	0.00446				1.03	-0.00164	-0.01683			1.03	-0.11454	-0.2046				1.03	-0.32718	1.33523
			1.04	65.0801	71.9133			1.04	21.0134	22.3033			1.04	-0.00468	0.00476				1.04	-0.000128576	-0.02036			1.04	-0.11819	-0.21891				1.04	-0.39994	1.39539
			1.05	64.9293	71.7696			1.05	21.1939	22.5027			1.05	-0.00459	0.0051				1.05	0.00115	-0.02441			1.05	-0.12248	-0.23347				1.05	-0.45957	1.45845
			1.06	64.7786	71.6254			1.06	21.3741	22.7018			1.06	-0.00456	0.00546				1.06	0.00217	-0.02353			1.06	-0.12682	-0.24839				1.06	-0.50873	1.52457
			1.07	64.628	71.4809			1.07	21.5538	22.9004			1.07	-0.00455	0.00583				1.07	0.00298	-0.02165			1.07	-0.12983	-0.26376				1.07	-0.55107	1.59378
			1.08	64.4772	71.3363			1.08	21.7331	23.0987			1.08	-0.00458	0.00623				1.08	0.00363	-0.02099			1.08	-0.13194	-0.27967				1.08	-0.58981	1.66597
			1.09	64.3263	71.1916			1.09	21.9119	23.2965			1.09	-0.00464	0.00662				1.09	0.00418	-0.0211			1.09	-0.13354	-0.29617				1.09	-0.61933	1.741
			1.1	64.1753	71.047			1.1	22.0904	23.4939			1.1	-0.00472	0.00705				1.1	0.0047	-0.02166			1.1	-0.13487	-0.31333				1.1	-0.61991	1.81863
			1.11	64.0247	70.9026			1.11	22.2684	23.691			1.11	-0.00482	0.00751				1.11	0.00452	-0.01544			1.11	-0.13518	-0.33121				1.11	-0.60295	1.89519
			1.12	63.8744	70.7579			1.12	22.446	23.8876			1.12	-0.00493	0.00797				1.12	0.00347	-0.01015			1.12	-0.13325	-0.35007				1.12	-0.57613	1.96914
			1.13	63.7243	70.6129			1.13	22.6232	24.0839			1.13	-0.00503	0.00845				1.13	0.00224	-0.00711			1.13	-0.13013	-0.37003				1.13	-0.54503	2.03983
			1.14	63.5744	70.4673			1.14	22.8	24.2797			1.14	-0.00513	0.00894				1.14	0.0011	-0.00521			1.14	-0.12646	-0.39106				1.14	-0.51112	2.10432
			1.15	63.4248	70.321			1.15	22.9763	24.4752			1.15	-0.00522	0.00946				1.15	1.55606E-4	-0.00391			1.15	-0.12259	-0.41304				1.15	-0.47849	2.15842
			1.16	63.2755	70.1741			1.16	23.1523	24.6703			1.16	-0.00529	0.01001				1.16	-0.000606477	-0.00212			1.16	-0.1185	-0.43577				1.16	-0.44908	2.1983
			1.17	63.1265	70.0268			1.17	23.3278	24.8649			1.17	-0.00536	0.01053				1.17	1.29428E-4	-0.00106			1.17	-0.11433	-0.45896				1.17	-0.42398	2.22393
			1.18	62.9779	69.8792			1.18	23.503	25.0592			1.18	-0.00541	0.01108				1.18	0.00246	-0.00028917			1.18	-0.11017	-0.48192				1.18	-0.40357	2.23453
			1.19	62.8296	69.7316			1.19	23.6777	25.2531			1.19	-0.00546	0.01163				1.19	0.00547	2.33291E-4			1.19	-0.10607	-0.50416				1.19	-0.39029	2.23038
			1.2	62.6816	69.584			1.2	23.8521	25.4466			1.2	-0.0055	0.01221				1.2	0.00847	5.76836E-4			1.2	-0.10204	-0.52546				1.2	-0.38355	2.2144
			1.21	62.534	69.4363			1.21	24.026	25.6396			1.21	-0.00554	0.01276				1.21	0.01105	-0.00011377			1.21	-0.09826	-0.54578				1.21	-0.38235	2.1902
			1.22	62.3868	69.2888			1.22	24.1995	25.8322			1.22	-0.00559	0.01334				1.22	0.01305	-0.000504404			1.22	-0.09473	-0.56519				1.22	-0.38546	2.1612
			1.23	62.2401	69.1413			1.23	24.3726	26.0245			1.23	-0.00565	0.01389				1.23	0.01443	-0.000830429			1.23	-0.09134	-0.58385				1.23	-0.39159	2.13016
			1.24	62.0938	68.9939			1.24	24.5453	26.2163			1.24	-0.00571	0.01447				1.24	0.01528	-0.00122			1.24	-0.08805	-0.6019				1.24	-0.39428	2.09939
			1.25	61.9479	68.8467			1.25	24.7176	26.4077			1.25	-0.00579	0.01505				1.25	0.0157	-0.00176			1.25	-0.08485	-0.6195				1.25	-0.39122	2.07071
			1.26	61.8025	68.6996			1.26	24.8895	26.5986			1.26	-0.00587	0.01563				1.26	0.01582	-0.000577941			1.26	-0.08143	-0.63679				1.26	-0.38143	2.04547
			1.27	61.6573	68.5528			1.27	25.061	26.7892			1.27	-0.00595	0.01624				1.27	0.01574	-0.000296882			1.27	-0.07782	-0.65386				1.27	-0.36544	2.02492
			1.28	61.5121	68.4061			1.28	25.2321	26.9794			1.28	-0.00603	0.01682				1.28	0.01555	-0.000390412			1.28	-0.07423	-0.67083				1.28	-0.34476	2.00979
			1.29	61.3668	68.2598			1.29	25.4027	27.1691			1.29	-0.00611	0.0174				1.29	0.01519	-0.000738079			1.29	-0.07084	-0.68778				1.29	-0.32092	1.99952
			1.3	61.2215	68.1135			1.3	25.5729	27.3585			1.3	-0.00618	0.01797				1.3	0.01376	-0.00129			1.3	-0.06778	-0.7049				1.3	-0.29613	1.99095
			1.31	61.0759	67.9671			1.31	25.7427	27.5474			1.31	-0.00626	0.01859				1.31	0.01189	-0.00158			1.31	-0.06508	-0.72249				1.31	-0.27296	1.98245
			1.32	60.9302	67.8204			1.32	25.9122	27.7359			1.32	-0.00632	0.01917				1.32	0.01005	-0.0021			1.32	-0.06275	-0.74057				1.32	-0.25369	1.97159
			1.33	60.7842	67.6732			1.33	26.0812	27.9241			1.33	-0.00639	0.01978				1.33	0.00846	-0.00275			1.33	-0.06086	-0.75908				1.33	-0.24011	1.95531
			1.34	60.638	67.5255			1.34	26.2498	28.1119			1.34	-0.00646	0.02036				1.34	0.00712	-0.00351			1.34	-0.05942	-0.77786				1.34	-0.23897	1.92994
			1.35	60.4916	67.3773			1.35	26.418	28.2992			1.35	-0.00653	0.02094				1.35	0.00705	-0.00435			1.35	-0.0584	-0.79667				1.35	-0.25436	1.89547
			1.36	60.3451	67.229			1.36	26.5859	28.4862			1.36	-0.00661	0.02151				1.36	0.00847	-0.00616			1.36	-0.05813	-0.81496				1.36	-0.28627	1.85213
			1.37	60.1986	67.0807			1.37	26.7533	28.6727			1.37	-0.0067	0.02206				1.37	0.01052	-0.01043			1.37	-0.05874	-0.83228				1.37	-0.33079	1.80059
			1.38	60.0521	66.9321			1.38	26.9203	28.8588			1.38	-0.00681	0.02264				1.38	0.01251	-0.01264			1.38	-0.06008	-0.84846				1.38	-0.38454	1.74371
			1.39	59.9059	66.7833			1.39	27.087	29.0445			1.39	-0.00695	0.02319				1.39	0.01414	-0.01445			1.39	-0.06173	-0.86351				1.39	-0.41479	1.68449
			1.4	59.7599	66.6344			1.4	27.2532	29.2298			1.4	-0.00712	0.02374				1.4	0.01538	-0.01593			1.4	-0.06346	-0.87754				1.4	-0.41807	1.62553
			1.41	59.6138	66.4857			1.41	27.4191	29.4147			1.41	-0.00731	0.02429				1.41	0.01624	-0.00586			1.41	-0.06283	-0.89068				1.41	-0.39984	1.56884
			1.42	59.468	66.3373			1.42	27.5844	29.5991			1.42	-0.0075	0.02481				1.42	0.01677	-0.00191			1.42	-0.06007	-0.90306				1.42	-0.36387	1.51636
			1.43	59.3224	66.1893			1.43	27.7494	29.7831			1.43	-0.00769	0.02536				1.43	0.01705	5.19779E-4			1.43	-0.05631	-0.91484				1.43	-0.31492	1.46942
			1.44	59.1767	66.0418			1.44	27.9139	29.9668			1.44	-0.00785	0.02588				1.44	0.01715	0.00188			1.44	-0.05218	-0.92612				1.44	-0.25874	1.42888
			1.45	59.0309	65.8947			1.45	28.0781	30.15			1.45	-0.008	0.0264				1.45	0.01705	0.00258			1.45	-0.04813	-0.93705				1.45	-0.19883	1.39467
			1.46	58.8849	65.7479			1.46	28.2418	30.3328			1.46	-0.00813	0.02692				1.46	0.01591	0.00265			1.46	-0.04448	-0.94777				1.46	-0.1385	1.36372
			1.47	58.7387	65.601			1.47	28.4051	30.5152			1.47	-0.00824	0.02744				1.47	0.01447	0.00282			1.47	-0.04136	-0.95862				1.47	-0.0806	1.33467
			1.48	58.5922	65.4539			1.48	28.568	30.6972			1.48	-0.00833	0.02795				1.48	0.01318	0.00305			1.48	-0.03877	-0.96964				1.48	-0.02723	1.30452
			1.49	58.4456	65.3064			1.49	28.7305	30.8788			1.49	-0.00841	0.02847				1.49	0.01214	0.00339			1.49	-0.03667	-0.98073				1.49	0.00503	1.26787
			1.5	58.2988	65.1584			1.5	28.8927	31.06			1.5	-0.00847	0.02896				1.5	0.01128	0.00384			1.5	-0.03498	-0.99174				1.5	0.01124	1.21865
			1.51	58.1521	65.01			1.51	29.0544	31.2408			1.51	-0.00853	0.02945				1.51	0.01146	-0.00105			1.51	-0.03461	-1.00241				1.51	-0.0101	1.15252
			1.52	58.0055	64.8616			1.52	29.2158	31.4212			1.52	-0.00861	0.02994				1.52	0.01373	-0.00473			1.52	-0.03581	-1.01211				1.52	-0.0536	1.06874
			1.53	57.859	64.7133			1.53	29.3768	31.6012			1.53	-0.0087	0.03043				1.53	0.0169	-0.00814			1.53	-0.03814	-1.02009				1.53	-0.11862	0.9674
			1.54	57.7128	64.5652			1.54	29.5374	31.7808			1.54	-0.00881	0.03088				1.54	0.0201	-0.00948			1.54	-0.04112	-1.026				1.54	-0.18362	0.85195
			1.55	57.5671	64.4173			1.55	29.6976	31.96			1.55	-0.00896	0.03131				1.55	0.02265	-0.01328			1.55	-0.04454	-1.02976				1.55	-0.23795	0.72799
			1.56	57.4218	64.2695			1.56	29.8574	32.1387			1.56	-0.00914	0.03174				1.56	0.02432	-0.01025			1.56	-0.04717	-1.03154				1.56	-0.27796	0.60173
			1.57	57.2769	64.1219			1.57	30.0167	32.3171			1.57	-0.00934	0.03217				1.57	0.0251	-0.00832			1.57	-0.04843	-1.03161				1.57	-0.30192	0.47837
			1.58	57.1322	63.9744			1.58	30.1756	32.495			1.58	-0.00956	0.03259				1.58	0.02513	-0.00682			1.58	-0.04862	-1.03029				1.58	-0.31008	0.36191
			1.59	56.9877	63.8269			1.59	30.3341	32.6725			1.59	-0.00978	0.03299				1.59	0.02454	-0.00575			1.59	-0.04805	-1.02788				1.59	-0.28144	0.25532
			1.6	56.8431	63.6796			1.6	30.4922	32.8496			1.6	-0.01001	0.03336				1.6	0.02359	-0.00504			1.6	-0.047	-1.02466				1.6	-0.22331	0.16053
			1.61	56.6987	63.5325			1.61	30.6498	33.0263			1.61	-0.01022	0.03375				1.61	0.02241	0.0031			1.61	-0.04419	-1.02085				1.61	-0.14807	0.07866
			1.62	56.554	63.3857			1.62	30.807	33.2025			1.62	-0.01041	0.03412				1.62	0.02113	0.00536			1.62	-0.0402	-1.01665				1.62	-0.06092	0.01002
			1.63	56.4088	63.2393			1.63	30.9638	33.3784			1.63	-0.01056	0.03445				1.63	0.01977	0.00673			1.63	-0.03626	-1.01222				1.63	0.03252	-0.04593
			1.64	56.263	63.093			1.64	31.1202	33.5538			1.64	-0.01068	0.03482				1.64	0.01745	0.00757			1.64	-0.03272	-1.00775				1.64	0.11242	-0.09281
			1.65	56.1165	62.9467			1.65	31.2762	33.7289			1.65	-0.01077	0.03516				1.65	0.01478	0.00818			1.65	-0.02983	-1.00363				1.65	0.17363	-0.13278
			1.66	55.9695	62.8001			1.66	31.4318	33.9035			1.66	-0.01083	0.03546				1.66	0.01223	0.00428			1.66	-0.02848	-0.99996				1.66	0.21133	-0.16881
			1.67	55.8224	62.653			1.67	31.587	34.0778			1.67	-0.01089	0.0358				1.67	0.01001	0.0027			1.67	-0.02886	-0.99672				1.67	0.21755	-0.20483
			1.68	55.675	62.5054			1.68	31.7419	34.2516			1.68	-0.01095	0.0361				1.68	0.00797	-0.000316502			1.68	-0.03049	-0.99378				1.68	0.19397	-0.2453
			1.69	55.5279	62.3575			1.69	31.8965	34.4251			1.69	-0.01101	0.03638				1.69	0.00719	-0.00234			1.69	-0.03323	-0.99098				1.69	0.14542	-0.29223
			1.7	55.3809	62.2097			1.7	32.0506	34.5981			1.7	-0.01109	0.03665				1.7	0.00781	-0.00418			1.7	-0.03659	-0.98777				1.7	0.07959	-0.34604
			1.71	55.2344	62.062			1.71	32.2043	34.7708			1.71	-0.01119	0.03693				1.71	0.00905	-0.00588			1.71	-0.04024	-0.98371				1.71	0.00567	-0.40522
			1.72	55.0883	61.914			1.72	32.3576	34.943			1.72	-0.01132	0.03717				1.72	0.01038	-0.00717			1.72	-0.04389	-0.97861				1.72	-0.06771	-0.46647
			1.73	54.9428	61.7659			1.73	32.5106	35.1148			1.73	-0.01148	0.03741				1.73	0.01148	-0.00799			1.73	-0.04723	-0.97248				1.73	-0.13373	-0.52616
			1.74	54.7978	61.6178			1.74	32.663	35.2861			1.74	-0.01166	0.03763				1.74	0.01222	-0.00843			1.74	-0.05008	-0.96544				1.74	-0.16619	-0.58125
			1.75	54.6533	61.4699			1.75	32.8151	35.4571			1.75	-0.01187	0.03784				1.75	0.01258	-0.0086			1.75	-0.05235	-0.95764				1.75	-0.16374	-0.62988
			1.76	54.509	61.3224			1.76	32.9667	35.6276			1.76	-0.01208	0.03806				1.76	0.01263	-0.000551226			1.76	-0.05235	-0.94929				1.76	-0.1354	-0.67024
			1.77	54.3649	61.1753			1.77	33.1179	35.7978			1.77	-0.01229	0.03824				1.77	0.01242	0.00229			1.77	-0.05043	-0.94056				1.77	-0.08871	-0.70124
			1.78	54.2209	61.0288			1.78	33.2686	35.9675			1.78	-0.01248	0.03845				1.78	0.01205	0.00371			1.78	-0.0479	-0.93162				1.78	-0.02966	-0.72234
			1.79	54.0766	60.8828			1.79	33.4189	36.1368			1.79	-0.01265	0.03864				1.79	0.01121	0.00436			1.79	-0.04538	-0.92264				1.79	0.03115	-0.73513
			1.8	53.9318	60.7369			1.8	33.5689	36.3057			1.8	-0.01279	0.03882				1.8	0.00948	0.00471			1.8	-0.0432	-0.9139				1.8	0.08823	-0.74225
			1.81	53.7866	60.591			1.81	33.7184	36.4742			1.81	-0.01291	0.039				1.81	0.00764	0.00317			1.81	-0.04188	-0.90568				1.81	0.13747	-0.74581
			1.82	53.641	60.4448			1.82	33.8675	36.6423			1.82	-0.01301	0.03918				1.82	0.00585	0.00253			1.82	-0.04153	-0.89801				1.82	0.17565	-0.75054
			1.83	53.495	60.2981			1.83	34.0163	36.81			1.83	-0.0131	0.03934				1.83	0.00414	0.00219			1.83	-0.0419	-0.89084				1.83	0.20117	-0.76225
			1.84	53.3489	60.1511			1.84	34.1647	36.9774			1.84	-0.01318	0.03952				1.84	0.00268	0.00208			1.84	-0.04279	-0.88403				1.84	0.20635	-0.78623
			1.85	53.2026	60.004			1.85	34.3127	37.1443			1.85	-0.01326	0.03967				1.85	0.00307	0.00213			1.85	-0.04401	-0.87725				1.85	0.18872	-0.82356
			1.86	53.0562	59.857			1.86	34.4603	37.3108			1.86	-0.01334	0.03983				1.86	0.00475	-0.000531265			1.86	-0.04584	-0.8697				1.86	0.1518	-0.87542
			1.87	52.9098	59.7104			1.87	34.6076	37.477			1.87	-0.01344	0.03995				1.87	0.00682	-0.00236			1.87	-0.04849	-0.86095				1.87	0.09969	-0.9391
			1.88	52.7636	59.564			1.88	34.7544	37.6427			1.88	-0.01354	0.04007				1.88	0.0087	-0.00434			1.88	-0.0516	-0.85081				1.88	0.03968	-1.00882
			1.89	52.6176	59.4177			1.89	34.9008	37.8079			1.89	-0.01367	0.04019				1.89	0.01004	-0.00604			1.89	-0.05494	-0.83938				1.89	-0.0251	-1.07859
			1.9	52.4719	59.2714			1.9	35.0468	37.9728			1.9	-0.01382	0.04028				1.9	0.01076	-0.007			1.9	-0.05815	-0.82684				1.9	-0.08841	-1.14333
			1.91	52.3266	59.1252			1.91	35.1924	38.1373			1.91	-0.01399	0.04037				1.91	0.01087	-0.008			1.91	-0.0613	-0.81349				1.91	-0.14658	-1.19958
			1.92	52.1816	58.9791			1.92	35.3376	38.3013			1.92	-0.01419	0.04047				1.92	0.01049	-0.00873			1.92	-0.06415	-0.79961				1.92	-0.19745	-1.24532
			1.93	52.0368	58.8332			1.93	35.4824	38.465			1.93	-0.01441	0.04056				1.93	0.00977	-0.0093			1.93	-0.06665	-0.78545				1.93	-0.24029	-1.27927
			1.94	51.8922	58.6874			1.94	35.6267	38.6282			1.94	-0.01465	0.04062				1.94	0.00885	-0.00976			1.94	-0.06882	-0.77125				1.94	-0.23869	-1.30078
			1.95	51.7476	58.542			1.95	35.7706	38.791			1.95	-0.0149	0.04068				1.95	0.00785	-0.01016			1.95	-0.07071	-0.75717				1.95	-0.19103	-1.30958
			1.96	51.6032	58.397			1.96	35.9141	38.9534			1.96	-0.01515	0.04074				1.96	0.00654	0.00361			1.96	-0.0694	-0.74339				1.96	-0.12311	-1.30723
			1.97	51.4587	58.252			1.97	36.0572	39.1154			1.97	-0.01538	0.0408				1.97	0.00426	0.00777			1.97	-0.06498	-0.73017				1.97	-0.04136	-1.29706
			1.98	51.3137	58.107			1.98	36.1998	39.277			1.98	-0.01558	0.04083				1.98	0.00162	0.00911			1.98	-0.06024	-0.71789				1.98	0.04872	-1.28128
			1.99	51.1681	57.9618			1.99	36.3421	39.4382			1.99	-0.01573	0.04089				1.99	-0.00103	0.00993			1.99	-0.0558	-0.70668				1.99	0.12995	-1.26329
			2	51.0218	57.8162			2	36.4839	39.5991			2	-0.01585	0.04095				2	-0.00355	0.0104			2	-0.05197	-0.69653				2	0.19292	-1.24709
			2.01	50.8749	57.6703			2.01	36.6253	39.7595			2.01	-0.01594	0.04099				2.01	-0.0057	0.00736			2.01	-0.04958	-0.68735				2.01	0.23361	-1.23542
			2.02	50.7278	57.5243			2.02	36.7664	39.9195			2.02	-0.01601	0.04102				2.02	-0.00629	0.00461			2.02	-0.049	-0.67886				2.02	0.24697	-1.22754
			2.03	50.5807	57.3784			2.03	36.9072	40.0791			2.03	-0.01608	0.04105				2.03	-0.00586	0.0037			2.03	-0.04986	-0.6705				2.03	0.23142	-1.2238
			2.04	50.4338	57.2326			2.04	37.0475	40.2383			2.04	-0.01616	0.04105				2.04	-0.00494	9.65572E-4			2.04	-0.05158	-0.66192				2.04	0.18642	-1.22382
			2.05	50.2871	57.0867			2.05	37.1875	40.3971			2.05	-0.01624	0.04105				2.05	-0.00389	-0.000554043			2.05	-0.05406	-0.65299				2.05	0.11546	-1.22411
			2.06	50.1407	56.9406			2.06	37.3271	40.5555			2.06	-0.01635	0.04105				2.06	-0.00295	-0.00389			2.06	-0.0572	-0.64369				2.06	0.02847	-1.22123
			2.07	49.9947	56.7946			2.07	37.4663	40.7135			2.07	-0.01648	0.04105				2.07	-0.0022	-0.00688			2.07	-0.06103	-0.63411				2.07	-0.06746	-1.21245
			2.08	49.8493	56.6486			2.08	37.605	40.871			2.08	-0.01664	0.04102				2.08	-0.00165	-0.00895			2.08	-0.06506	-0.6244				2.08	-0.16249	-1.19533
			2.09	49.7045	56.5027			2.09	37.7434	41.0282			2.09	-0.01683	0.04102				2.09	-0.0013	-0.01114			2.09	-0.0692	-0.61472				2.09	-0.21255	-1.16782
			2.1	49.5603	56.3571			2.1	37.8813	41.1849			2.1	-0.01706	0.04099				2.1	-0.00107	-0.01231			2.1	-0.07305	-0.60524				2.1	-0.20778	-1.12878
			2.11	49.4163	56.2116			2.11	38.0188	41.3412			2.11	-0.01731	0.04099				2.11	-0.00155	0.00216			2.11	-0.07303	-0.59615				2.11	-0.1717	-1.08111
			2.12	49.2727	56.0659			2.12	38.1558	41.4972			2.12	-0.01755	0.04099				2.12	-0.00285	0.00687			2.12	-0.06905	-0.58781				2.12	-0.11293	-1.02735
			2.13	49.129	55.9198			2.13	38.2924	41.6527			2.13	-0.01776	0.04099				2.13	-0.00451	0.00844			2.13	-0.06413	-0.58054				2.13	-0.03716	-0.96976
			2.14	48.9848	55.7729			2.14	38.4285	41.8078			2.14	-0.01793	0.04099				2.14	-0.00625	0.00911			2.14	-0.05925	-0.57445				2.14	0.04521	-0.91201
			2.15	48.8401	55.6252			2.15	38.5643	41.9625			2.15	-0.01807	0.04099				2.15	-0.00795	0.00946			2.15	-0.05481	-0.56955				2.15	0.12474	-0.85832
			2.16	48.6947	55.4766			2.16	38.6996	42.1169			2.16	-0.01818	0.04099				2.16	-0.00947	0.00805			2.16	-0.05129	-0.56576				2.16	0.19729	-0.81231
			2.17	48.5489	55.3275			2.17	38.8346	42.2708			2.17	-0.01826	0.04099				2.17	-0.0094	0.00747			2.17	-0.04909	-0.56285				2.17	0.25823	-0.77383
			2.18	48.4027	55.178			2.18	38.9692	42.4243			2.18	-0.01832	0.04102				2.18	-0.00834	0.00737			2.18	-0.04778	-0.56018				2.18	0.30492	-0.74131
			2.19	48.2561	55.0279			2.19	39.1035	42.5774			2.19	-0.01836	0.04102				2.19	-0.00691	0.00759			2.19	-0.04709	-0.5574				2.19	0.32712	-0.71162
			2.2	48.1094	54.8773			2.2	39.2373	42.73			2.2	-0.01839	0.04102				2.2	-0.00553	0.00806			2.2	-0.04678	-0.55439				2.2	0.32116	-0.68088
			2.21	47.9627	54.726			2.21	39.3708	42.8822			2.21	-0.01842	0.04102				2.21	-0.00444	0.00498			2.21	-0.04734	-0.55122				2.21	0.28989	-0.6452
			2.22	47.8163	54.5741			2.22	39.5039	43.034			2.22	-0.01845	0.04102				2.22	-0.00368	0.00275			2.22	-0.04915	-0.54806				2.22	0.23759	-0.60167
			2.23	47.6703	54.422			2.23	39.6366	43.1854			2.23	-0.01849	0.04102				2.23	-0.00323	9.05012E-4			2.23	-0.0516	-0.54514				2.23	0.17107	-0.54829
			2.24	47.5245	54.2698			2.24	39.7689	43.3363			2.24	-0.01855	0.04105				2.24	-0.00304	-0.000994513			2.24	-0.05443	-0.54265				2.24	0.09876	-0.48352
			2.25	47.3792	54.1179			2.25	39.9008	43.4868			2.25	-0.01863	0.04105				2.25	-0.00306	-0.00286			2.25	-0.05745	-0.54083				2.25	0.02608	-0.40693
			2.26	47.2343	53.9664			2.26	40.0323	43.6368			2.26	-0.01873	0.04108				2.26	-0.00406	-0.00398			2.26	-0.06041	-0.53986				2.26	-0.04108	-0.32222
			2.27	47.0898	53.8149			2.27	40.1634	43.7865			2.27	-0.01885	0.04111				2.27	-0.00559	-0.00561			2.27	-0.06333	-0.54017				2.27	-0.09851	-0.23073
			2.28	46.9457	53.6633			2.28	40.294	43.9357			2.28	-0.019	0.04117				2.28	-0.00722	-0.00645			2.28	-0.06605	-0.54201				2.28	-0.14439	-0.13422
			2.29	46.8019	53.5115			2.29	40.4242	44.0845			2.29	-0.01916	0.04123				2.29	-0.00872	-0.00695			2.29	-0.06846	-0.54544				2.29	-0.14876	-0.03656
			2.3	46.6581	53.3592			2.3	40.554	44.2329			2.3	-0.01934	0.04129				2.3	-0.01002	-0.00721			2.3	-0.07052	-0.55042				2.3	-0.10493	0.05808
			2.31	46.5146	53.2063			2.31	40.6833	44.3809			2.31	-0.01952	0.04138				2.31	-0.01144	0.00484			2.31	-0.0697	-0.55684				2.31	-0.03829	0.14547
			2.32	46.3708	53.0528			2.32	40.8123	44.5284			2.32	-0.01967	0.04147				2.32	-0.01199	0.00914			2.32	-0.06536	-0.56463				2.32	0.04333	0.22232
			2.33	46.2265	52.8989			2.33	40.9408	44.6755			2.33	-0.01979	0.04156				2.33	-0.01115	0.01057			2.33	-0.06048	-0.5734				2.33	0.13405	0.28861
			2.34	46.0815	52.7449			2.34	41.0688	44.8222			2.34	-0.01987	0.04166				2.34	-0.00945	0.01131			2.34	-0.05588	-0.5825				2.34	0.21947	0.34305
			2.35	45.9359	52.5906			2.35	41.1965	44.9686			2.35	-0.01991	0.04178				2.35	-0.00731	0.01184			2.35	-0.05184	-0.59146				2.35	0.28236	0.38536
			2.36	45.7895	52.4364			2.36	41.3239	45.1144			2.36	-0.01992	0.04187				2.36	-0.00499	0.00818			2.36	-0.04891	-0.59998				2.36	0.32089	0.41619
			2.37	45.6428	52.2825			2.37	41.4508	45.2598			2.37	-0.01991	0.04199				2.37	-0.00297	0.00576			2.37	-0.04854	-0.60788				2.37	0.33007	0.43741
			2.38	45.496	52.1292			2.38	41.5774	45.4048			2.38	-0.01989	0.04211				2.38	-0.00137	0.00358			2.38	-0.04966	-0.61518				2.38	0.307	0.45226
			2.39	45.3494	51.977			2.39	41.7037	45.5494			2.39	-0.01988	0.04221				2.39	-0.000249316	0.00141			2.39	-0.05198	-0.62201				2.39	0.25476	0.46274
			2.4	45.2029	51.8259			2.4	41.8295	45.6936			2.4	-0.01988	0.04233				2.4	4.82172E-4	-0.000773531			2.4	-0.05521	-0.62851				2.4	0.18025	0.47216
			2.41	45.0567	51.6758			2.41	41.955	45.8373			2.41	-0.01991	0.04242				2.41	2.81918E-4	-0.003			2.41	-0.05907	-0.63486				2.41	0.09268	0.48131
			2.42	44.9109	51.5266			2.42	42.08	45.9806			2.42	-0.01995	0.04254				2.42	-0.000921025	-0.00498			2.42	-0.06325	-0.64133				2.42	0.00142	0.48854
			2.43	44.7656	51.3777			2.43	42.2047	46.1236			2.43	-0.02003	0.04263				2.43	-0.00254	-0.00656			2.43	-0.06745	-0.64833				2.43	-0.08562	0.49337
			2.44	44.6208	51.2292			2.44	42.3289	46.2661			2.44	-0.02013	0.04272				2.44	-0.00433	-0.00772			2.44	-0.07139	-0.65602				2.44	-0.13836	0.49345
			2.45	44.4765	51.0809			2.45	42.4527	46.4082			2.45	-0.02027	0.04285				2.45	-0.00635	-0.00852			2.45	-0.0749	-0.66442				2.45	-0.14305	0.48502
			2.46	44.3325	50.9328			2.46	42.576	46.5499			2.46	-0.02042	0.04294				2.46	-0.00726	0.00171			2.46	-0.07552	-0.67347				2.46	-0.1178	0.46679
			2.47	44.1889	50.7852			2.47	42.6989	46.6912			2.47	-0.02056	0.043				2.47	-0.00669	0.00595			2.47	-0.07241	-0.68272				2.47	-0.07205	0.43934
			2.48	44.0453	50.638			2.48	42.8214	46.8321			2.48	-0.02069	0.04306				2.48	-0.00529	0.0075			2.48	-0.06818	-0.69146				2.48	-0.01168	0.40322
			2.49	43.9013	50.4911			2.49	42.9435	46.9726			2.49	-0.02079	0.04312				2.49	-0.00357	0.00808			2.49	-0.06383	-0.69931				2.49	0.05397	0.36108
			2.5	43.7569	50.3443			2.5	43.0651	47.1126			2.5	-0.02085	0.04315				2.5	-0.00188	0.00831			2.5	-0.05982	-0.70608				2.5	0.11222	0.31659
			2.51	43.6121	50.1977			2.51	43.1864	47.2523			2.51	-0.02089	0.04315				2.51	-0.000427566	0.00648			2.51	-0.05657	-0.71177				2.51	0.16063	0.27321
			2.52	43.4669	50.0516			2.52	43.3073	47.3916			2.52	-0.02091	0.04315				2.52	7.2443E-4	0.00491			2.52	-0.055	-0.7165				2.52	0.19608	0.23367
			2.53	43.3214	49.9059			2.53	43.4278	47.5304			2.53	-0.02091	0.04315				2.53	0.00162	0.00408			2.53	-0.05448	-0.7204				2.53	0.21689	0.19975
			2.54	43.1758	49.761			2.54	43.5479	47.6689			2.54	-0.02091	0.04312				2.54	0.00228	0.0036			2.54	-0.05467	-0.72365				2.54	0.21667	0.17266
			2.55	43.0301	49.6168			2.55	43.6677	47.8069			2.55	-0.0209	0.04312				2.55	0.00252	0.00334			2.55	-0.05532	-0.72642				2.55	0.1886	0.15228
			2.56	42.8843	49.473			2.56	43.7871	47.9446			2.56	-0.0209	0.04306				2.56	0.00181	2.86189E-4			2.56	-0.05672	-0.72895				2.56	0.13662	0.13649
			2.57	42.7385	49.3291			2.57	43.906	48.0819			2.57	-0.0209	0.04303				2.57	7.70141E-4	-0.00277			2.57	-0.05956	-0.73166				2.57	0.06589	0.12502
			2.58	42.5928	49.185			2.58	44.0246	48.2187			2.58	-0.02093	0.043				2.58	-0.000307522	-0.00567			2.58	-0.06341	-0.73472				2.58	-0.01694	0.11456
			2.59	42.4474	49.0404			2.59	44.1428	48.3552			2.59	-0.02098	0.04294				2.59	-0.00153	-0.00827			2.59	-0.06799	-0.73814				2.59	-0.10301	0.09921
			2.6	42.3024	48.8954			2.6	44.2606	48.4913			2.6	-0.02107	0.04288				2.6	-0.00257	-0.01041			2.6	-0.07296	-0.74188				2.6	-0.18461	0.07348
			2.61	42.1577	48.7503			2.61	44.3779	48.627			2.61	-0.02119	0.04279				2.61	-0.00178	-0.01109			2.61	-0.0778	-0.74565				2.61	-0.25798	0.03513
			2.62	42.0133	48.6055			2.62	44.4948	48.7622			2.62	-0.02134	0.04272				2.62	2.89853E-4	-0.01154			2.62	-0.08207	-0.74854				2.62	-0.32101	-0.0182
			2.63	41.8691	48.461			2.63	44.6114	48.8971			2.63	-0.02151	0.0426				2.63	0.00284	-0.01186			2.63	-0.08579	-0.74993				2.63	-0.37333	-0.08438
			2.64	41.7251	48.3166			2.64	44.7274	49.0316			2.64	-0.02172	0.04248				2.64	0.00521	-0.01212			2.64	-0.08899	-0.74958				2.64	-0.36799	-0.15726
			2.65	41.581	48.1724			2.65	44.8431	49.1657			2.65	-0.02194	0.04236				2.65	0.00702	-0.0124			2.65	-0.09177	-0.74754				2.65	-0.30042	-0.23024
			2.66	41.4372	48.0281			2.66	44.9584	49.2993			2.66	-0.02216	0.04221				2.66	0.00815	0.00649			2.66	-0.08943	-0.74408				2.66	-0.20677	-0.29796
			2.67	41.293	47.8839			2.67	45.0732	49.4326			2.67	-0.02235	0.04205				2.67	0.00863	0.01237			2.67	-0.08142	-0.73955				2.67	-0.09778	-0.35707
			2.68	41.1482	47.7396			2.68	45.1876	49.5654			2.68	-0.02249	0.04187				2.68	0.00864	0.01361			2.68	-0.0727	-0.73429				2.68	0.02009	-0.40557
			2.69	41.0027	47.5956			2.69	45.3015	49.6978			2.69	-0.02257	0.04169				2.69	0.00832	0.01405			2.69	-0.06458	-0.7286				2.69	0.13721	-0.4424
			2.7	40.8565	47.4518			2.7	45.4151	49.8299			2.7	-0.0226	0.0415				2.7	0.00785	0.01426			2.7	-0.05742	-0.72273				2.7	0.22137	-0.46687
			2.71	40.7095	47.3082			2.71	45.5283	49.9615			2.71	-0.02259	0.04129				2.71	0.00691	0.01115			2.71	-0.05094	-0.71689				2.71	0.27315	-0.48133
			2.72	40.5621	47.1646			2.72	45.6411	50.0927			2.72	-0.02257	0.04111				2.72	0.00522	0.00705			2.72	-0.04853	-0.71146				2.72	0.28608	-0.48746
			2.73	40.4148	47.0208			2.73	45.7537	50.2235			2.73	-0.02253	0.04089				2.73	0.00328	0.00418			2.73	-0.04839	-0.70679				2.73	0.25331	-0.48764
			2.74	40.2679	46.8766			2.74	45.8658	50.354			2.74	-0.0225	0.04068				2.74	0.00129	5.99399E-4			2.74	-0.05017	-0.70298				2.74	0.17679	-0.48583
			2.75	40.1214	46.732			2.75	45.9776	50.484			2.75	-0.02249	0.04044				2.75	-0.000727809	-0.00374			2.75	-0.05385	-0.70004				2.75	0.0658	-0.48623
			2.76	39.9753	46.5873			2.76	46.089	50.6136			2.76	-0.02251	0.04022				2.76	-0.00181	-0.00838			2.76	-0.05929	-0.69785				2.76	-0.06668	-0.48945
			2.77	39.8301	46.4427			2.77	46.1999	50.7429			2.77	-0.02258	0.03998				2.77	-0.00169	-0.01293			2.77	-0.06616	-0.69581				2.77	-0.20546	-0.49668
			2.78	39.6857	46.2983			2.78	46.3105	50.8717			2.78	-0.02269	0.03973				2.78	-0.000848665	-0.01665			2.78	-0.07401	-0.69345				2.78	-0.33707	-0.50807
			2.79	39.5423	46.1536			2.79	46.4206	51.0001			2.79	-0.02286	0.03946				2.79	2.81159E-4	-0.01888			2.79	-0.08206	-0.69055				2.79	-0.3934	-0.5209
			2.8	39.3995	46.0088			2.8	46.5303	51.1281			2.8	-0.02309	0.03922				2.8	0.0014	-0.01976			2.8	-0.08961	-0.68705				2.8	-0.3656	-0.53158
			2.81	39.2567	45.8638			2.81	46.6396	51.2557			2.81	-0.02334	0.03894				2.81	0.00237	0.00512			2.81	-0.08904	-0.68301				2.81	-0.29806	-0.53707
			2.82	39.1141	45.719			2.82	46.7483	51.3829			2.82	-0.02356	0.03864				2.82	0.00313	0.01185			2.82	-0.08072	-0.67857				2.82	-0.2031	-0.53534
			2.83	38.9711	45.5746			2.83	46.8567	51.5097			2.83	-0.02374	0.03836				2.83	0.0037	0.01316			2.83	-0.07108	-0.67389				2.83	-0.08846	-0.52513
			2.84	38.8275	45.4307			2.84	46.9646	51.6361			2.84	-0.02387	0.03809				2.84	0.00415	0.01343			2.84	-0.06187	-0.66913				2.84	0.03604	-0.50649
			2.85	38.6831	45.2871			2.85	47.0721	51.7621			2.85	-0.02394	0.03778				2.85	0.00395	0.0134			2.85	-0.05362	-0.66449				2.85	0.14714	-0.48189
			2.86	38.5378	45.1434			2.86	47.1792	51.8877			2.86	-0.02396	0.03751				2.86	0.00319	0.0116			2.86	-0.0463	-0.66039				2.86	0.24245	-0.45203
			2.87	38.3919	44.9994			2.87	47.286	52.0129			2.87	-0.02395	0.03723				2.87	0.00222	0.00963			2.87	-0.04195	-0.657				2.87	0.31648	-0.42104
			2.88	38.2455	44.8549			2.88	47.3924	52.1377			2.88	-0.02391	0.03696				2.88	0.0012	0.00901			2.88	-0.03918	-0.65438				2.88	0.36624	-0.39485
			2.89	38.0989	44.71			2.89	47.4984	52.2621			2.89	-0.02385	0.03668				2.89	2.15292E-4	0.00886			2.89	-0.03743	-0.65244				2.89	0.38723	-0.37835
			2.9	37.9522	44.5652			2.9	47.6041	52.3861			2.9	-0.02378	0.03641				2.9	5.56948E-4	0.00902			2.9	-0.03625	-0.65083				2.9	0.37341	-0.37412
			2.91	37.8057	44.4208			2.91	47.7094	52.5097			2.91	-0.0237	0.03613				2.91	0.002	0.00649			2.91	-0.03579	-0.64872				2.91	0.32865	-0.38369
			2.92	37.6595	44.2767			2.92	47.8143	52.633			2.92	-0.02363	0.03589				2.92	0.00384	0.00364			2.92	-0.03704	-0.64565				2.92	0.25846	-0.40362
			2.93	37.5138	44.1328			2.93	47.9188	52.7558			2.93	-0.02358	0.03561				2.93	0.00553	7.41287E-4			2.93	-0.03953	-0.64151				2.93	0.1716	-0.42827
			2.94	37.3685	43.9888			2.94	48.0229	52.8782			2.94	-0.02355	0.03534				2.94	0.00672	-0.00229			2.94	-0.04305	-0.63641				2.94	0.07798	-0.45274
			2.95	37.2238	43.8448			2.95	48.1266	53.0002			2.95	-0.02355	0.03506				2.95	0.00738	-0.0051			2.95	-0.04741	-0.63063				2.95	-0.01356	-0.47311
			2.96	37.0797	43.7006			2.96	48.2299	53.1218			2.96	-0.02358	0.03476				2.96	0.0076	-0.00738			2.96	-0.05228	-0.62445				2.96	-0.09674	-0.48683
			2.97	36.9361	43.5565			2.97	48.3327	53.243			2.97	-0.02365	0.03448				2.97	0.00748	-0.0091			2.97	-0.05733	-0.61812				2.97	-0.16804	-0.49217
			2.98	36.793	43.4126			2.98	48.4352	53.3638			2.98	-0.02374	0.03421				2.98	0.00713	-0.01036			2.98	-0.06236	-0.61187				2.98	-0.22639	-0.48802
			2.99	36.65	43.2691			2.99	48.5372	53.4841			2.99	-0.02386	0.03394				2.99	0.00671	-0.01129			2.99	-0.06726	-0.60588				2.99	-0.23589	-0.47439
			3	36.5072	43.1257			3	48.6388	53.6041			3	-0.024	0.03366				3	0.0057	-0.012			3	-0.072	-0.60033				3	-0.18711	-0.45354
			3.01	36.3642	42.9822			3.01	48.7399	53.7237			3.01	-0.02415	0.03339				3.01	0.00418	0.00296			3.01	-0.07223	-0.59565				3.01	-0.11164	-0.42662
			3.02	36.2212	42.8384			3.02	48.8406	53.8429			3.02	-0.02428	0.03314				3.02	0.00249	0.00854			3.02	-0.06684	-0.59201				3.02	-0.0204	-0.39677
			3.03	36.0776	42.6942			3.03	48.9409	53.9617			3.03	-0.02436	0.03287				3.03	7.879E-4	0.01061			3.03	-0.06014	-0.58947				3.03	0.07919	-0.36819
			3.04	35.9332	42.5499			3.04	49.0408	54.0801			3.04	-0.0244	0.03262				3.04	-0.00080416	0.01152			3.04	-0.05346	-0.588				3.04	0.17646	-0.34224
			3.05	35.7882	42.4059			3.05	49.1404	54.1981			3.05	-0.02439	0.03235				3.05	-0.00129	0.01211			3.05	-0.04729	-0.58723				3.05	0.24709	-0.32051
			3.06	35.6424	42.2621			3.06	49.2395	54.3157			3.06	-0.02435	0.0321				3.06	-0.000959362	0.00933			3.06	-0.04189	-0.58664				3.06	0.29054	-0.30429
			3.07	35.4963	42.1182			3.07	49.3383	54.4329			3.07	-0.02428	0.03186				3.07	-0.000207807	0.00574			3.07	-0.04004	-0.5859				3.07	0.30309	-0.29184
			3.08	35.35	41.974			3.08	49.4367	54.5497			3.08	-0.02421	0.03162				3.08	6.55929E-4	0.00307			3.08	-0.0404	-0.58489				3.08	0.28078	-0.28026
			3.09	35.2038	41.8296			3.09	49.5347	54.6661			3.09	-0.02413	0.03134				3.09	0.00146	3.05339E-4			3.09	-0.04258	-0.58361				3.09	0.2254	-0.26643
			3.1	35.0577	41.6853			3.1	49.6324	54.7821			3.1	-0.02407	0.0311				3.1	0.00214	-0.00282			3.1	-0.04642	-0.58214				3.1	0.14328	-0.24778
			3.11	34.9117	41.5414			3.11	49.7297	54.8977			3.11	-0.02403	0.03085				3.11	0.0027	-0.00614			3.11	-0.05177	-0.58059				3.11	0.04323	-0.22253
			3.12	34.7662	41.3979			3.12	49.8265	55.0129			3.12	-0.02403	0.03061				3.12	0.0032	-0.00931			3.12	-0.05835	-0.5791				3.12	-0.06544	-0.18995
			3.13	34.6211	41.2548			3.13	49.923	55.1277			3.13	-0.02406	0.03036				3.13	0.00329	-0.01211			3.13	-0.06582	-0.57776				3.13	-0.17448	-0.15203
			3.14	34.4767	41.1116			3.14	50.019	55.242			3.14	-0.02414	0.03015				3.14	0.00284	-0.01442			3.14	-0.07379	-0.57695				3.14	-0.23533	-0.10988
			3.15	34.3327	40.9678			3.15	50.1146	55.3561			3.15	-0.02427	0.02991				3.15	0.00214	-0.01628			3.15	-0.08196	-0.57688				3.15	-0.22994	-0.06642
			3.16	34.1889	40.823			3.16	50.2098	55.4697			3.16	-0.02442	0.02969				3.16	0.0014	0.00133			3.16	-0.08419	-0.57761				3.16	-0.18959	-0.02561
			3.17	34.0454	40.6773			3.17	50.3045	55.5829			3.17	-0.02456	0.02951				3.17	6.5084E-4	0.00778			3.17	-0.07911	-0.57908				3.17	-0.12623	0.00955
			3.18	33.9019	40.5307			3.18	50.3988	55.6957			3.18	-0.02468	0.0293				3.18	9.42282E-4	0.01			3.18	-0.0719	-0.58104				3.18	-0.047	0.0389
			3.19	33.758	40.3837			3.19	50.4927	55.8081			3.19	-0.02476	0.02911				3.19	0.00209	0.01076			3.19	-0.06435	-0.58283				3.19	0.03905	0.06224
			3.2	33.6138	40.2358			3.2	50.5862	55.9201			3.2	-0.0248	0.02896				3.2	0.0034	0.01106			3.2	-0.05718	-0.58422				3.2	0.11732	0.08319
			3.21	33.469	40.0868			3.21	50.6793	56.0316			3.21	-0.02479	0.02878				3.21	0.00439	0.00955			3.21	-0.05081	-0.58529				3.21	0.18448	0.10698
			3.22	33.3239	39.9367			3.22	50.772	56.1428			3.22	-0.02476	0.02863				3.22	0.00492	0.00784			3.22	-0.04661	-0.5863				3.22	0.23722	0.13868
			3.23	33.1786	39.7857			3.23	50.8643	56.2535			3.23	-0.02471	0.02847				3.23	0.00502	0.00694			3.23	-0.04386	-0.58758				3.23	0.27374	0.18254
			3.24	33.0331	39.6343			3.24	50.9563	56.3637			3.24	-0.02464	0.02832				3.24	0.00479	0.00647			3.24	-0.04209	-0.58945				3.24	0.28726	0.24161
			3.25	32.8875	39.4828			3.25	51.0478	56.4736			3.25	-0.02456	0.0282				3.25	0.00437	0.00627			3.25	-0.04095	-0.59218				3.25	0.26445	0.31493
			3.26	32.7419	39.3312			3.26	51.139	56.583			3.26	-0.02447	0.02808				3.26	0.00336	0.00222			3.26	-0.04102	-0.59606				3.26	0.20587	0.40099
			3.27	32.5965	39.1794			3.27	51.2298	56.692			3.27	-0.0244	0.02798				3.27	0.00218	-0.00272			3.27	-0.04415	-0.60146				3.27	0.11488	0.49794
			3.28	32.4512	39.0272			3.28	51.3203	56.8005			3.28	-0.02435	0.02789				3.28	0.00107	-0.00806			3.28	-0.05005	-0.60849				3.28	-0.00161	0.60219
			3.29	32.3064	38.8743			3.29	51.4103	56.9087			3.29	-0.02434	0.02783				3.29	2.21766E-4	-0.01381			3.29	-0.05875	-0.61713				3.29	-0.11528	0.70906
			3.3	32.1621	38.7204			3.3	51.4999	57.0164			3.3	-0.02438	0.0278				3.3	-0.000631677	-0.01917			3.3	-0.07001	-0.6273				3.3	-0.20268	0.81278
			3.31	32.0182	38.5655			3.31	51.5891	57.1237			3.31	-0.02447	0.02777				3.31	-0.00152	-0.01341			3.31	-0.08007	-0.63901				3.31	-0.26535	0.91006
			3.32	31.8743	38.4098			3.32	51.6778	57.2305			3.32	-0.0246	0.0278				3.32	-0.00124	-0.00938			3.32	-0.08595	-0.65201				3.32	-0.30522	1.00023
			3.33	31.7306	38.2531			3.33	51.7662	57.337			3.33	-0.02475	0.0278				3.33	-5.73771e-05	-0.00687			3.33	-0.08909	-0.66557				3.33	-0.32527	1.08172
			3.34	31.587	38.0955			3.34	51.8541	57.443			3.34	-0.02492	0.02783				3.34	0.0016	-0.00537			3.34	-0.09049	-0.67922				3.34	-0.29322	1.15517
			3.35	31.4433	37.9373			3.35	51.9416	57.5485			3.35	-0.02508	0.02789				3.35	0.00346	-0.00457			3.35	-0.0909	-0.69268				3.35	-0.20739	1.22294
			3.36	31.2999	37.7788			3.36	52.0287	57.6536			3.36	-0.02523	0.02795				3.36	0.00511	0.00999			3.36	-0.08627	-0.70584				3.36	-0.09705	1.2875
			3.37	31.156	37.6205			3.37	52.1153	57.7583			3.37	-0.02534	0.02805				3.37	0.00583	0.01518			3.37	-0.07559	-0.71904				3.37	0.02647	1.35178
			3.38	31.0114	37.4625			3.38	52.2015	57.8625			3.38	-0.02538	0.02814				3.38	0.00536	0.01623			3.38	-0.06408	-0.73279				3.38	0.15838	1.41759
			3.39	30.8661	37.3046			3.39	52.2874	57.9663			3.39	-0.02537	0.02826				3.39	0.00428	0.01646			3.39	-0.05329	-0.74772				3.39	0.27874	1.48552
			3.4	30.72	37.1468			3.4	52.3728	58.0696			3.4	-0.0253	0.02838				3.4	0.00308	0.01524			3.4	-0.04287	-0.76403				3.4	0.36885	1.55271
			3.41	30.5733	36.989			3.41	52.4578	58.1725			3.41	-0.02519	0.0285				3.41	0.00195	0.01364			3.41	-0.03465	-0.78173				3.41	0.42636	1.61422
			3.42	30.4263	36.8311			3.42	52.5425	58.275			3.42	-0.02505	0.02866				3.42	6.14187E-4	0.01061			3.42	-0.03019	-0.80073				3.42	0.44625	1.66412
			3.43	30.2794	36.6734			3.43	52.6269	58.377			3.43	-0.02491	0.02884				3.43	-0.000305548	0.00855			3.43	-0.02794	-0.82096				3.43	0.42535	1.69981
			3.44	30.1328	36.5166			3.44	52.7109	58.4787			3.44	-0.02477	0.02899				3.44	6.02482E-5	0.0059			3.44	-0.02757	-0.84173				3.44	0.3597	1.71795
			3.45	29.9869	36.3607			3.45	52.7945	58.5798			3.45	-0.02464	0.02914				3.45	0.00142	0.00201			3.45	-0.02933	-0.86217				3.45	0.25227	1.71875
			3.46	29.8413	36.2056			3.46	52.8778	58.6806			3.46	-0.02453	0.02933				3.46	0.0033	-0.00353			3.46	-0.03387	-0.88174				3.46	0.11145	1.70514
			3.47	29.6965	36.0515			3.47	52.9606	58.7809			3.47	-0.02446	0.02948				3.47	0.00521	-0.01032			3.47	-0.04178	-0.90013				3.47	-0.05044	1.6789
			3.48	29.5526	35.8986			3.48	53.043	58.8808			3.48	-0.02444	0.02963				3.48	0.00706	-0.01782			3.48	-0.05346	-0.91723				3.48	-0.21945	1.64102
			3.49	29.4098	35.7471			3.49	53.125	58.9803			3.49	-0.02449	0.02979				3.49	0.00908	-0.02463			3.49	-0.06871	-0.9329				3.49	-0.29113	1.59173
			3.5	29.2683	35.5972			3.5	53.2065	59.0794			3.5	-0.02461	0.02994				3.5	0.01162	-0.02993			3.5	-0.08664	-0.9468				3.5	-0.26208	1.52591
			3.51	29.1261	35.4483			3.51	53.2876	59.1781			3.51	-0.02477	0.03009				3.51	0.01351	0.00737			3.51	-0.08904	-0.95872				3.51	-0.18909	1.44213
			3.52	28.9838	35.2999			3.52	53.3683	59.2764			3.52	-0.02491	0.03021				3.52	0.01461	0.01539			3.52	-0.07809	-0.96882				3.52	-0.08681	1.34099
			3.53	28.8412	35.1518			3.53	53.4485	59.3743			3.53	-0.02499	0.03033				3.53	0.01469	0.01694			3.53	-0.06468	-0.9774				3.53	0.03698	1.22262
			3.54	28.6979	35.0041			3.54	53.5282	59.4718			3.54	-0.02501	0.03046				3.54	0.01415	0.01698			3.54	-0.0516	-0.98485				3.54	0.17267	1.08924
			3.55	28.5539	34.8573			3.55	53.6076	59.5689			3.55	-0.02497	0.03055				3.55	0.0144	0.01727			3.55	-0.03963	-0.99084				3.55	0.29825	0.94325
			3.56	28.409	34.7113			3.56	53.6866	59.6656			3.56	-0.02487	0.03061				3.56	0.01514	0.01517			3.56	-0.02836	-0.99491				3.56	0.41172	0.78873
			3.57	28.2634	34.5654			3.57	53.7652	59.7619			3.57	-0.02472	0.03067				3.57	0.01589	0.01411			3.57	-0.02051	-0.99689				3.57	0.50741	0.63186
			3.58	28.1173	34.4195			3.58	53.8434	59.8578			3.58	-0.02454	0.0307				3.58	0.01635	0.01416			3.58	-0.01408	-0.99694				3.58	0.58205	0.47888
			3.59	27.9708	34.2737			3.59	53.9213	59.9532			3.59	-0.02432	0.0307				3.59	0.01643	0.01479			3.59	-0.00834	-0.99533				3.59	0.63274	0.3348
			3.6	27.8242	34.1284			3.6	53.9989	60.0483			3.6	-0.02408	0.0307				3.6	0.01618	0.01575			3.6	-0.00278	-0.99238				3.6	0.64896	0.20318
			3.61	27.6775	33.9837			3.61	54.076	60.143			3.61	-0.02382	0.03064				3.61	0.01564	0.01479			3.61	0.00289	-0.98841				3.61	0.63484	0.08636
			3.62	27.5311	33.84			3.62	54.1528	60.2372			3.62	-0.02355	0.03061				3.62	0.01498	0.01286			3.62	0.0066	-0.98371				3.62	0.59336	-0.01492
			3.63	27.3851	33.6969			3.63	54.2292	60.3311			3.63	-0.02329	0.03052				3.63	0.01388	0.01069			3.63	0.00892	-0.9785				3.63	0.52702	-0.10269
			3.64	27.2399	33.5538			3.64	54.3051	60.4245			3.64	-0.02304	0.03043				3.64	0.01238	0.00752			3.64	0.00964	-0.97328				3.64	0.43661	-0.17773
			3.65	27.0953	33.4105			3.65	54.3807	60.5176			3.65	-0.02281	0.0303				3.65	0.01079	0.0031			3.65	0.0081	-0.96829				3.65	0.32666	-0.24443
			3.66	26.9514	33.2669			3.66	54.4559	60.6103			3.66	-0.0226	0.03018				3.66	0.00894	-0.00246			3.66	0.0036	-0.96364				3.66	0.20263	-0.30894
			3.67	26.808	33.1233			3.67	54.5306	60.7026			3.67	-0.02243	0.03003				3.67	0.00754	-0.00879			3.67	-0.00443	-0.95943				3.67	0.06943	-0.37365
			3.68	26.6654	32.9801			3.68	54.605	60.7944			3.68	-0.0223	0.02988				3.68	0.0073	-0.01539			3.68	-0.01629	-0.95505				3.68	-0.06977	-0.44037
			3.69	26.5235	32.8372			3.69	54.6788	60.8859			3.69	-0.02222	0.02969				3.69	0.00792	-0.02212			3.69	-0.03204	-0.94982				3.69	-0.14169	-0.50854
			3.7	26.3823	32.694			3.7	54.7523	60.977			3.7	-0.0222	0.02951				3.7	0.00883	-0.02905			3.7	-0.05182	-0.94339				3.7	-0.12543	-0.5758
			3.71	26.2403	32.5506			3.71	54.8254	61.0677			3.71	-0.02222	0.0293				3.71	0.00966	-0.000458668			3.71	-0.06044	-0.93574				3.71	-0.06808	-0.63828
			3.72	26.0981	32.4073			3.72	54.898	61.158			3.72	-0.02223	0.02905				3.72	0.01025	0.00833			3.72	-0.05569	-0.92701				3.72	0.01385	-0.69215
			3.73	25.9555	32.2644			3.73	54.9702	61.2478			3.73	-0.02221	0.02881				3.73	0.01056	0.01159			3.73	-0.04706	-0.91746				3.73	0.11067	-0.73506
			3.74	25.8123	32.1222			3.74	55.042	61.3373			3.74	-0.02213	0.02856				3.74	0.01073	0.01295			3.74	-0.03734	-0.90735				3.74	0.21198	-0.76627
			3.75	25.6683	31.9806			3.75	55.1134	61.4264			3.75	-0.02201	0.02829				3.75	0.01048	0.01353			3.75	-0.02771	-0.89686				3.75	0.29794	-0.78835
			3.76	25.5236	31.839			3.76	55.1844	61.5151			3.76	-0.02184	0.02805				3.76	0.00981	0.01179			3.76	-0.01873	-0.88646				3.76	0.36544	-0.80263
			3.77	25.3784	31.6972			3.77	55.2551	61.6033			3.77	-0.02162	0.02777				3.77	0.00916	0.00922			3.77	-0.01313	-0.87636				3.77	0.41172	-0.8132
			3.78	25.2328	31.555			3.78	55.3254	61.6912			3.78	-0.02139	0.0275				3.78	0.0084	0.00762			3.78	-0.00984	-0.86654				3.78	0.43577	-0.82689
			3.79	25.087	31.4126			3.79	55.3953	61.7787			3.79	-0.02113	0.02722				3.79	0.00833	0.00646			3.79	-0.00816	-0.857				3.79	0.43142	-0.84638
			3.8	24.9412	31.2704			3.8	55.4648	61.8659			3.8	-0.02087	0.02695				3.8	0.00986	0.00557			3.8	-0.00761	-0.84674				3.8	0.38367	-0.87524
			3.81	24.7955	31.1286			3.81	55.5339	61.9526			3.81	-0.02061	0.02667				3.81	0.01193	5.20509E-4			3.81	-0.00917	-0.83483				3.81	0.29099	-0.91481
			3.82	24.6499	30.9869			3.82	55.6026	62.0389			3.82	-0.02038	0.0264				3.82	0.01352	-0.00644			3.82	-0.01567	-0.82108				3.82	0.15577	-0.96061
			3.83	24.5046	30.8453			3.83	55.671	62.1248			3.83	-0.02018	0.02612				3.83	0.01417	-0.01513			3.83	-0.02797	-0.80593				3.83	-0.01425	-1.00583
			3.84	24.3601	30.7037			3.84	55.7389	62.2103			3.84	-0.02004	0.02582				3.84	0.014	-0.02517			3.84	-0.04707	-0.79005				3.84	-0.1323	-1.04537
			3.85	24.2171	30.5619			3.85	55.8065	62.2954			3.85	-0.01998	0.02554				3.85	0.01332	-0.03548			3.85	-0.07343	-0.77398				3.85	-0.1632	-1.0754
			3.86	24.0735	30.4201			3.86	55.8736	62.3802			3.86	-0.01999	0.02527				3.86	0.01232	-0.00382			3.86	-0.08733	-0.75812				3.86	-0.1474	-1.0935
			3.87	23.9297	30.2785			3.87	55.9402	62.4645			3.87	-0.02002	0.02496				3.87	0.01126	0.00685			3.87	-0.0843	-0.74277				3.87	-0.10277	-1.09886
			3.88	23.7863	30.1368			3.88	56.0065	62.5484			3.88	-0.02003	0.02469				3.88	0.00982	0.01097			3.88	-0.07538	-0.72808				3.88	-0.0374	-1.09331
			3.89	23.6427	29.9948			3.89	56.0723	62.6319			3.89	-0.02	0.02441				3.89	0.00819	0.01257			3.89	-0.06438	-0.71446				3.89	0.04281	-1.07844
			3.9	23.4988	29.8523			3.9	56.1377	62.715			3.9	-0.01994	0.02411				3.9	0.0065	0.01308			3.9	-0.05298	-0.70206				3.9	0.133	-1.05817
			3.91	23.3547	29.7094			3.91	56.2027	62.7978			3.91	-0.01982	0.02383				3.91	0.0047	0.01367			3.91	-0.04181	-0.69098				3.91	0.22646	-1.03554
			3.92	23.2102	29.567			3.92	56.2673	62.8801			3.92	-0.01966	0.02356				3.92	0.00364	0.01401			3.92	-0.03087	-0.68117				3.92	0.31799	-1.01183
			3.93	23.0654	29.4249			3.93	56.3315	62.9621			3.93	-0.01946	0.02328				3.93	0.00328	0.01425			3.93	-0.02048	-0.67205				3.93	0.40374	-0.98893
			3.94	22.9202	29.2828			3.94	56.3953	63.0436			3.94	-0.01922	0.02301				3.94	0.0033	0.01462			3.94	-0.01063	-0.66325				3.94	0.47869	-0.9683
			3.95	22.7748	29.1403			3.95	56.4587	63.1248			3.95	-0.01894	0.02274				3.95	0.0034	0.01519			3.95	-0.00111	-0.65459				3.95	0.52027	-0.94857
			3.96	22.6291	28.9977			3.96	56.5218	63.2055			3.96	-0.01863	0.02246				3.96	0.00347	0.01321			3.96	0.00844	-0.64606				3.96	0.52799	-0.92656
			3.97	22.4834	28.8552			3.97	56.5845	63.2859			3.97	-0.01832	0.02222				3.97	0.00349	0.00912			3.97	0.0134	-0.6377				3.97	0.49737	-0.89918
			3.98	22.3379	28.7134			3.98	56.6468	63.3658			3.98	-0.018	0.02194				3.98	0.00351	0.00493			3.98	0.01464	-0.62961				3.98	0.41753	-0.86455
			3.99	22.1929	28.5722			3.99	56.7087	63.4454			3.99	-0.0177	0.02167				3.99	0.00349	-0.00115			3.99	0.0115	-0.62181				3.99	0.2827	-0.82451
			4	22.0481	28.4313			4	56.7702	63.5245			4	-0.01744	0.02142				4	0.00308	-0.01056			4	0.0067	-0.61454				4	0.09516	-0.78008
			4.01	21.9042	28.2901			4.01	56.8314	63.6033			4.01	-0.01722	0.02118				4.01	0.00259	-0.024			4.01	-0.0019	-0.60803				4.01	-0.12888	-0.73447
			4.02	21.7621	28.1485			4.02	56.8921	63.6817			4.02	-0.01709	0.02094				4.02	0.00206	-0.04007			4.02	-0.0178	-0.6023				4.02	-0.36781	-0.69296
			4.03	21.6233	28.0066			4.03	56.9524	63.7597			4.03	-0.01707	0.02072				4.03	0.00184	-0.05469			4.03	-0.0435	-0.59732				4.03	-0.60262	-0.65676
			4.04	21.4879	27.8652			4.04	57.0123	63.8373			4.04	-0.01717	0.02051				4.04	0.00283	-0.06444			4.04	-0.0803	-0.59235				4.04	-0.63923	-0.62867
			4.05	21.3551	27.7241			4.05	57.0719	63.9146			4.05	-0.01741	0.02029				4.05	0.00436	-0.06982			4.05	-0.1262	-0.58659				4.05	-0.55624	-0.61108
			4.06	21.2132	27.5833			4.06	57.131	63.9914			4.06	-0.01771	0.02008				4.06	0.00561	0.01653			4.06	-0.1599	-0.57985				4.06	-0.42461	-0.60156
			4.07	21.0704	27.4426			4.07	57.1896	64.0679			4.07	-0.01794	0.0199				4.07	0.00616	0.02656			4.07	-0.172	-0.57247				4.07	-0.28328	-0.59537
			4.08	20.927	27.3016			4.08	57.2478	64.1439			4.08	-0.01809	0.01971				4.08	0.00613	0.02509			4.08	-0.1678	-0.56493				4.08	-0.13942	-0.58881
			4.09	20.7828	27.1605			4.09	57.3056	64.2195			4.09	-0.01814	0.01953				4.09	0.00574	0.02126			4.09	-0.1539	-0.55759				4.09	-0.00054	-0.57857
			4.1	20.6381	27.0194			4.1	57.363	64.2948			4.1	-0.01811	0.01935				4.1	0.00512	0.01897			4.1	-0.1366	-0.55072				4.1	0.12615	-0.56206
			4.11	20.4928	26.8782			4.11	57.4201	64.3697			4.11	-0.018	0.0192				4.11	0.00446	0.01754			4.11	-0.1182	-0.5445				4.11	0.23566	-0.53761
			4.12	20.347	26.7363			4.12	57.4767	64.4441			4.12	-0.01783	0.01901				4.12	0.00333	0.01678			4.12	-0.0998	-0.53918				4.12	0.32547	-0.50278
			4.13	20.2009	26.5932			4.13	57.533	64.5182			4.13	-0.01762	0.01886				4.13	0.00204	0.01656			4.13	-0.0818	-0.53517				4.13	0.3954	-0.45639
			4.14	20.0546	26.4485			4.14	57.5889	64.5919			4.14	-0.01737	0.01871				4.14	6.75193E-4	0.01677			4.14	-0.0644	-0.5327				4.14	0.44575	-0.39957
			4.15	19.9083	26.3024			4.15	57.6445	64.6651			4.15	-0.0171	0.01859				4.15	-0.000732202	0.01725			4.15	-0.0472	-0.53196				4.15	0.46532	-0.33148
			4.16	19.7621	26.1553			4.16	57.6996	64.738			4.16	-0.01681	0.01846				4.16	-0.00129	0.01613			4.16	-0.0296	-0.53289				4.16	0.45728	-0.25346
			4.17	19.6162	26.0071			4.17	57.7544	64.8104			4.17	-0.01653	0.01834				4.17	-0.00137	0.01352			4.17	-0.0142	-0.53497				4.17	0.42244	-0.1669
			4.18	19.4708	25.8576			4.18	57.8088	64.8824			4.18	-0.01625	0.01825				4.18	-0.0012	0.01059			4.18	-0.0021	-0.53797				4.18	0.35712	-0.07043
			4.19	19.326	25.7072			4.19	57.8627	64.954			4.19	-0.01599	0.01816				4.19	-0.000909852	0.0062			4.19	0.003	-0.54187				4.19	0.24752	0.03811
			4.2	19.1821	25.556			4.2	57.9163	65.0251			4.2	-0.01576	0.0181				4.2	-0.000639361	-0.00131			4.2	0.0019	-0.54674				4.2	0.08112	0.15779
			4.21	19.0386	25.4038			4.21	57.9695	65.0958			4.21	-0.01558	0.01807				4.21	-0.000685604	-0.01439			4.21	-0.0043	-0.55274				4.21	-0.13996	0.28764
			4.22	18.8966	25.2504			4.22	58.0222	65.1661			4.22	-0.01546	0.01807				4.22	-0.000848232	-0.03519			4.22	-0.0188	-0.56022				4.22	-0.38493	0.42567
			4.23	18.7586	25.0952			4.23	58.0746	65.236			4.23	-0.01544	0.0181				4.23	-0.00107	-0.05973			4.23	-0.0473	-0.56935				4.23	-0.62058	0.56991
			4.24	18.6264	24.9377			4.24	58.1266	65.3054			4.24	-0.01556	0.01813				4.24	-0.00131	-0.07527			4.24	-0.0908	-0.58021				4.24	-0.64798	0.71702
			4.25	18.4983	24.7779			4.25	58.1781	65.3744			4.25	-0.01583	0.01822				4.25	-0.00175	-0.0805			4.25	-0.1441	-0.59287				4.25	-0.55509	0.86234
			4.26	18.3571	24.6161			4.26	58.2293	65.4429			4.26	-0.01617	0.01831				4.26	-0.00121	0.01761			4.26	-0.1941	-0.60739				4.26	-0.42014	1.00594
			4.27	18.2148	24.4525			4.27	58.28	65.511			4.27	-0.01644	0.01846				4.27	-0.000451743	0.02779			4.27	-0.209	-0.62318				4.27	-0.27869	1.14856
			4.28	18.0718	24.2875			4.28	58.3303	65.5786			4.28	-0.01661	0.01862				4.28	-0.000839418	0.02535			4.28	-0.2006	-0.64037				4.28	-0.13601	1.29445
			4.29	17.928	24.1218			4.29	58.3802	65.6457			4.29	-0.01669	0.0188				4.29	-0.00205	0.02239			4.29	-0.1805	-0.65981				4.29	-9e-05	1.45173
			4.3	17.7836	23.9563			4.3	58.4297	65.7124			4.3	-0.01668	0.01904				4.3	-0.00368	0.02024			4.3	-0.1567	-0.6821				4.3	0.12241	1.622
			4.31	17.6385	23.791			4.31	58.4788	65.7785			4.31	-0.01659	0.01929				4.31	-0.00495	0.01867			4.31	-0.1325	-0.70755				4.31	0.22718	1.80517
			4.32	17.493	23.6258			4.32	58.5275	65.8442			4.32	-0.01643	0.01956				4.32	-0.00586	0.01765			4.32	-0.109	-0.7361				4.32	0.31242	1.99721
			4.33	17.3471	23.4606			4.33	58.5759	65.9095			4.33	-0.01623	0.0199				4.33	-0.00652	0.01711			4.33	-0.0868	-0.76761				4.33	0.37853	2.19265
			4.34	17.201	23.295			4.34	58.6239	65.9743			4.34	-0.01599	0.02023				4.34	-0.00609	0.01697			4.34	-0.0659	-0.80151				4.34	0.42631	2.38211
			4.35	17.0548	23.1295			4.35	58.6715	66.0387			4.35	-0.01572	0.0206				4.35	-0.00478	0.01715			4.35	-0.0456	-0.8366				4.35	0.44943	2.54785
			4.36	16.9087	22.9645			4.36	58.7187	66.1025			4.36	-0.01544	0.021				4.36	-0.00332	0.01612			4.36	-0.0254	-0.87165				4.36	0.45231	2.66688
			4.37	16.7629	22.8008			4.37	58.7655	66.166			4.37	-0.01516	0.02142				4.37	-0.00241	0.01446			4.37	-0.0046	-0.90651				4.37	0.43804	2.72255
			4.38	16.6174	22.6379			4.38	58.812	66.229			4.38	-0.01489	0.02188				4.38	-0.00107	0.01287			4.38	0.0151	-0.94247				4.38	0.40904	2.73088
			4.39	16.4725	22.475			4.39	58.858	66.2916			4.39	-0.01463	0.02231				4.39	4.11211E-4	0.01087			4.39	0.0307	-0.97832				4.39	0.35883	2.71085
			4.4	16.3282	22.3117			4.4	58.9036	66.3538			4.4	-0.01439	0.02274				4.4	0.00174	0.00809			4.4	0.0407	-1.01275				4.4	0.25956	2.67166
			4.41	16.1845	22.1489			4.41	58.9488	66.4155			4.41	-0.01417	0.02316				4.41	0.0032	-0.000400015			4.41	0.041	-1.04508				4.41	0.08453	2.6138
			4.42	16.0411	21.9874			4.42	58.9936	66.4767			4.42	-0.01398	0.02356				4.42	0.0051	-0.0173			4.42	0.0275	-1.07471				4.42	-0.15698	2.532
			4.43	15.9	21.8275			4.43	59.038	66.5375			4.43	-0.01387	0.02396				4.43	0.00627	-0.04804			4.43	-0.006	-1.10148				4.43	-0.40084	2.42078
			4.44	15.7662	21.6686			4.44	59.082	66.5979			4.44	-0.01387	0.02432				4.44	0.00564	-0.07912			4.44	-0.0639	-1.12661				4.44	-0.43755	2.28905
			4.45	15.6404	21.51			4.45	59.1257	66.6578			4.45	-0.01405	0.02466				4.45	0.00252	-0.08828			4.45	-0.1437	-1.15146				4.45	-0.35503	2.14196
			4.46	15.4991	21.3514			4.46	59.1689	66.7174			4.46	-0.0143	0.02496				4.46	4.06365E-4	0.01851			4.46	-0.2024	-1.17768				4.46	-0.24078	1.97769
			4.47	15.3564	21.1938			4.47	59.2117	66.7765			4.47	-0.01449	0.02524				4.47	0.00101	0.02898			4.47	-0.2037	-1.20524				4.47	-0.1194	1.7969
			4.48	15.2134	21.0375			4.48	59.2541	66.8351			4.48	-0.0146	0.02545				4.48	0.00281	0.02575			4.48	-0.1812	-1.23125				4.48	0.00387	1.60396
			4.49	15.0697	20.8825			4.49	59.296	66.8934			4.49	-0.01462	0.0256				4.49	0.00452	0.02345			4.49	-0.1479	-1.25376				4.49	0.12217	1.4045
			4.5	14.9255	20.7293			4.5	59.3376	66.9512			4.5	-0.01455	0.02573				4.5	0.00581	0.02149			4.5	-0.1133	-1.27233				4.5	0.22955	1.20219
			4.51	14.7809	20.5784			4.51	59.3788	67.0086			4.51	-0.01441	0.02579				4.51	0.00666	0.01987			4.51	-0.08	-1.28728				4.51	0.3223	0.99965
			4.52	14.6358	20.4304			4.52	59.4196	67.0656			4.52	-0.0142	0.02582				4.52	0.00717	0.01862			4.52	-0.049	-1.29895				4.52	0.39871	0.79661
			4.53	14.4905	20.2846			4.53	59.4601	67.1222			4.53	-0.01394	0.02579				4.53	0.00715	0.01777			4.53	-0.0209	-1.30751				4.53	0.45908	0.59109
			4.54	14.345	20.1398			4.54	59.5001	67.1784			4.54	-0.01365	0.02573				4.54	0.00552	0.01727			4.54	0.0044	-1.31372				4.54	0.50368	0.38119
			4.55	14.1993	19.9956			4.55	59.5398	67.2343			4.55	-0.01333	0.0256				4.55	0.00416	0.01709			4.55	0.0271	-1.31868				4.55	0.5284	0.16192
			4.56	14.0537	19.8529			4.56	59.5791	67.2897			4.56	-0.013	0.02545				4.56	0.00567	0.01586			4.56	0.0484	-1.32356				4.56	0.53747	-0.06407
			4.57	13.9083	19.7116			4.57	59.6179	67.3448			4.57	-0.01266	0.02524				4.57	0.00886	0.01457			4.57	0.0678	-1.3257				4.57	0.53385	-0.2892
			4.58	13.7632	19.5705			4.58	59.6564	67.3995			4.58	-0.01233	0.02499				4.58	0.01201	0.01339			4.58	0.084	-1.3227				4.58	0.52029	-0.50802
			4.59	13.6184	19.4293			4.59	59.6945	67.4538			4.59	-0.01201	0.02469				4.59	0.01446	0.0121			4.59	0.0971	-1.31416				4.59	0.48829	-0.71502
			4.6	13.474	19.2884			4.6	59.7322	67.5077			4.6	-0.01169	0.02432				4.6	0.01602	0.0105			4.6	0.1077	-1.30071				4.6	0.39747	-0.90646
			4.61	13.3302	19.1484			4.61	59.7694	67.5612			4.61	-0.0114	0.02396				4.61	0.01688	0.00155			4.61	0.1159	-1.28334				4.61	0.19538	-1.07983
			4.62	13.1867	19.0098			4.62	59.8063	67.6144			4.62	-0.01113	0.02356				4.62	0.017	-0.02058			4.62	0.1163	-1.26302				4.62	-0.05798	-1.23512
			4.63	13.0474	18.8722			4.63	59.8428	67.6671			4.63	-0.01095	0.02316				4.63	0.01642	-0.07157			4.63	0.0927	-1.24048				4.63	-0.28003	-1.37525
			4.64	12.9227	18.7346			4.64	59.8789	67.7195			4.64	-0.01092	0.02271				4.64	0.01467	-0.09728			4.64	0.0219	-1.21671				4.64	-0.32311	-1.50228
			4.65	12.8056	18.5967			4.65	59.9147	67.7715			4.65	-0.01109	0.02225				4.65	0.01376	-0.09885			4.65	-0.086	-1.19266				4.65	-0.24387	-1.61752
			4.66	12.6665	18.4595			4.66	59.95	67.8231			4.66	-0.01136	0.02179				4.66	0.01447	0.02172			4.66	-0.2051	-1.16888				4.66	-0.15087	-1.71714
			4.67	12.5238	18.3232			4.67	59.985	67.8743			4.67	-0.01156	0.0213				4.67	0.01552	0.03026			4.67	-0.2495	-1.14398				4.67	-0.04884	-1.80176
			4.68	12.3807	18.1865			4.68	60.0195	67.9251			4.68	-0.01166	0.02081				4.68	0.01619	0.02837			4.68	-0.235	-1.11717				4.68	0.05516	-1.87615
			4.69	12.2371	18.0495			4.69	60.0536	67.9756			4.69	-0.01167	0.02029				4.69	0.01631	0.02663			4.69	-0.1979	-1.08866				4.69	0.15537	-1.94012
			4.7	12.0933	17.9125			4.7	60.0874	68.0256			4.7	-0.0116	0.01978				4.7	0.01597	0.02461			4.7	-0.1562	-1.05905				4.7	0.24647	-1.99088
			4.71	11.949	17.7762			4.71	60.1207	68.0753			4.71	-0.01143	0.01929				4.71	0.01547	0.02257			4.71	-0.1141	-1.02897				4.71	0.32523	-2.02596
			4.72	11.8044	17.641			4.72	60.1537	68.1246			4.72	-0.0112	0.01877				4.72	0.01491	0.02072			4.72	-0.0745	-0.99895				4.72	0.39022	-2.04559
			4.73	11.6595	17.5061			4.73	60.1862	68.1735			4.73	-0.01092	0.01825				4.73	0.01436	0.01916			4.73	-0.0387	-0.96898				4.73	0.44175	-2.05168
			4.74	11.5144	17.3707			4.74	60.2184	68.222			4.74	-0.0106	0.01773				4.74	0.01385	0.01796			4.74	-0.0068	-0.93937				4.74	0.48	-2.04497
			4.75	11.3692	17.235			4.75	60.2502	68.2702			4.75	-0.01026	0.01721				4.75	0.01366	0.01714			4.75	0.0214	-0.91013				4.75	0.50307	-2.02161
			4.76	11.224	17.1001			4.76	60.2816	68.3179			4.76	-0.0099	0.01672				4.76	0.01343	0.01556			4.76	0.0473	-0.88121				4.76	0.51522	-1.97902
			4.77	11.0789	16.9653			4.77	60.3126	68.3654			4.77	-0.00954	0.01624				4.77	0.0129	0.01447			4.77	0.0715	-0.85273				4.77	0.51932	-1.92735
			4.78	10.934	16.8299			4.78	60.3432	68.4124			4.78	-0.00919	0.01575				4.78	0.0121	0.0136			4.78	0.0933	-0.82511				4.78	0.51809	-1.8746
			4.79	10.7893	16.694			4.79	60.3734	68.459			4.79	-0.00885	0.01529				4.79	0.01117	0.01285			4.79	0.1129	-0.79869				4.79	0.49922	-1.82067
			4.8	10.6449	16.5583			4.8	60.4032	68.5052			4.8	-0.00852	0.01486				4.8	0.01025	0.01209			4.8	0.1311	-0.77368				4.8	0.39505	-1.76305
			4.81	10.5008	16.4233			4.81	60.4326	68.5511			4.81	-0.0082	0.01443				4.81	0.00983	0.00143			4.81	0.1485	-0.75016				4.81	0.14883	-1.69999
			4.82	10.3574	16.2889			4.82	60.4616	68.5965			4.82	-0.00792	0.01401				4.82	0.00967	-0.0375			4.82	0.1657	-0.72754				4.82	-0.0667	-1.63254
			4.83	10.2267	16.154			4.83	60.4902	68.6416			4.83	-0.00776	0.01358				4.83	0.01014	-0.0986			4.83	0.1789	-0.70557				4.83	-0.21213	-1.55995
			4.84	10.1124	16.0184			4.84	60.5185	68.6864			4.84	-0.00781	0.01321				4.84	0.01089	-0.10587			4.84	0.1645	-0.68357				4.84	-0.25274	-1.47808
			4.85	10.0069	15.8836			4.85	60.5465	68.7307			4.85	-0.00804	0.01285				4.85	0.01079	-0.10234			4.85	0.0911	-0.66149				4.85	-0.18922	-1.37931
			4.86	9.87469	15.7492			4.86	60.5742	68.7747			4.86	-0.00838	0.01248				4.86	0.00996	0.03006			4.86	-0.0461	-0.64026				4.86	-0.1148	-1.27613
			4.87	9.7318	15.6139			4.87	60.6014	68.8183			4.87	-0.00865	0.01218				4.87	0.00887	0.03467			4.87	-0.2193	-0.62084				4.87	-0.03528	-1.18229
			4.88	9.58879	15.478			4.88	60.6282	68.8615			4.88	-0.00882	0.0119				4.88	0.00777	0.03407			4.88	-0.3479	-0.60351				4.88	0.04465	-1.09838
			4.89	9.44545	15.3422			4.89	60.6546	68.9043			4.89	-0.00888	0.01163				4.89	0.0068	0.03255			4.89	-0.3855	-0.58819				4.89	0.12105	-1.02059
			4.9	9.30187	15.207			4.9	60.6806	68.9467			4.9	-0.00884	0.01135				4.9	0.00627	0.03025			4.9	-0.3511	-0.57472				4.9	0.19021	-0.94543
			4.91	9.15799	15.0724			4.91	60.7062	68.9888			4.91	-0.0087	0.01111				4.91	0.00622	0.02756			4.91	-0.2907	-0.56231				4.91	0.24939	-0.87277
			4.92	9.01381	14.9375			4.92	60.7314	69.0305			4.92	-0.00849	0.01089				4.92	0.00657	0.02479			4.92	-0.2253	-0.55043				4.92	0.29776	-0.80131
			4.93	8.8694	14.8016			4.93	60.7562	69.0718			4.93	-0.00822	0.01068				4.93	0.00732	0.02221			4.93	-0.1609	-0.53842				4.93	0.33569	-0.72749
			4.94	8.72478	14.6664			4.94	60.7806	69.1127			4.94	-0.00791	0.01047				4.94	0.0074	0.01999			4.94	-0.1004	-0.52639				4.94	0.35641	-0.64473
			4.95	8.58004	14.5316			4.95	60.8047	69.1533			4.95	-0.00758	0.01031				4.95	0.00672	0.01824			4.95	-0.0453	-0.51526				4.95	0.31637	-0.56392
			4.96	8.43521	14.3961			4.96	60.8283	69.1935			4.96	-0.00725	0.01016				4.96	0.00583	0.01084			4.96	0.004	-0.5058				4.96	0.10095	-0.49669
			4.97	8.29066	14.2601			4.97	60.8516	69.2333			4.97	-0.00693	0.01001				4.97	0.00495	-0.01237			4.97	0.0478	-0.4981				4.97	-0.15108	-0.44219
			4.98	8.15259	14.1243			4.98	60.8744	69.2727			4.98	-0.00672	0.00989				4.98	0.0042	-0.09674			4.98	0.0867	-0.49198				4.98	-0.30405	-0.39554
			4.99	8.03564	13.9894			4.99	60.897	69.3117			4.99	-0.00672	0.0098				4.99	0.00385	-0.11287			4.99	0.1138	-0.48721				4.99	-0.37889	-0.35325
			5	7.93277	13.8549			5	60.9192	69.3504			5	-0.00695	0.00967				5	0.00383	-0.10805			5	0.1004	-0.48291				5	-0.33761	-0.31471
			5.01	7.80342	13.7196			5.01	60.9411	69.3887			5.01	-0.00735	0.00958				5.01	0.00406	0.02719			5.01	-0.0092	-0.47885				5.01	-0.28596	-0.27969
			5.02	7.65988	13.5838			5.02	60.9626	69.4266			5.02	-0.00771	0.00949				5.02	0.00409	0.03331			5.02	-0.1941	-0.47475				5.02	-0.22449	-0.24256
			5.03	7.51652	13.4491			5.03	60.9837	69.4642			5.03	-0.008	0.00943				5.03	0.00382	0.03452			5.03	-0.4042	-0.47114				5.03	-0.15619	-0.1997
			5.04	7.37304	13.3143			5.04	61.0044	69.5014			5.04	-0.0082	0.00934				5.04	0.00341	0.03433			5.04	-0.5165	-0.46843				5.04	-0.08444	-0.16574
			5.05	7.22948	13.1786			5.05	61.0246	69.5381			5.05	-0.0083	0.00928				5.05	0.00297	0.03298			5.05	-0.5166	-0.46665				5.05	-0.01261	-0.1462
			5.06	7.08581	13.0427			5.06	61.0445	69.5746			5.06	-0.00831	0.00925				5.06	0.00255	0.03084			5.06	-0.4568	-0.46568				5.06	0.0556	-0.13654
			5.07	6.94196	12.9074			5.07	61.0639	69.6106			5.07	-0.00824	0.00919				5.07	0.00217	0.02826			5.07	-0.3805	-0.46543				5.07	0.11778	-0.13085
			5.08	6.79795	12.773			5.08	61.083	69.6463			5.08	-0.00809	0.00912				5.08	0.00214	0.02554			5.08	-0.301	-0.46565				5.08	0.17259	-0.12762
			5.09	6.6538	12.6382			5.09	61.1016	69.6816			5.09	-0.00789	0.00906				5.09	0.00212	0.02292			5.09	-0.2231	-0.4659				5.09	0.20792	-0.12655
			5.1	6.50951	12.5025			5.1	61.1199	69.7165			5.1	-0.00764	0.009				5.1	0.00182	0.02056			5.1	-0.1495	-0.46621				5.1	0.11374	-0.12701
			5.11	6.3651	12.3675			5.11	61.1378	69.751			5.11	-0.00738	0.00897				5.11	0.00144	0.00975			5.11	-0.0817	-0.46739				5.11	-0.13182	-0.12116
			5.12	6.22203	12.2332			5.12	61.1553	69.7852			5.12	-0.00714	0.00891				5.12	0.00139	-0.07126			5.12	-0.0202	-0.46906				5.12	-0.22988	-0.11676
			5.13	6.10159	12.098			5.13	61.1724	69.819			5.13	-0.00707	0.00885				5.13	0.00143	-0.11562			5.13	0.0358	-0.47078				5.13	-0.25496	-0.12375
			5.14	6.0035	11.9625			5.14	61.1893	69.8524			5.14	-0.00723	0.00879				5.14	0.00139	-0.10633			5.14	0.0836	-0.47242				5.14	-0.32582	-0.13888
			5.15	5.91212	11.8274			5.15	61.2059	69.8855			5.15	-0.00759	0.00873				5.15	0.00122	-0.10512			5.15	0.1013	-0.47409				5.15	-0.29848	-0.15595
			5.16	5.78126	11.6933			5.16	61.2222	69.9182			5.16	-0.00808	0.00867				5.16	0.00124	0.03508			5.16	0.0213	-0.47588				5.16	-0.27151	-0.1721
			5.17	5.63804	11.5591			5.17	61.2381	69.9505			5.17	-0.00853	0.00858				5.17	0.00124	0.03748			5.17	-0.1464	-0.47744				5.17	-0.24076	-0.18774
			5.18	5.49498	11.4238			5.18	61.2536	69.9824			5.18	-0.00889	0.00851				5.18	9.07414E-4	0.04001			5.18	-0.322	-0.47898				5.18	-0.20548	-0.20413
			5.19	5.35186	11.2893			5.19	61.2687	70.0139			5.19	-0.00916	0.00842				5.19	4.08291E-4	0.04045			5.19	-0.5062	-0.48155				5.19	-0.16665	-0.21162
			5.2	5.20864	11.1558			5.2	61.2833	70.0451			5.2	-0.00933	0.00836				5.2	5.96768E-4	0.03926			5.2	-0.6011	-0.4845				5.2	-0.12548	-0.21486
			5.21	5.06532	11.0214			5.21	61.2976	70.076			5.21	-0.00941	0.00827				5.21	9.08365E-4	0.03694			5.21	-0.6334	-0.48694				5.21	-0.08364	-0.22813
			5.22	4.92183	10.8863			5.22	61.3114	70.1064			5.22	-0.00939	0.00818				5.22	0.00107	0.03397			5.22	-0.6012	-0.4888				5.22	-0.04308	-0.24862
			5.23	4.77814	10.7516			5.23	61.3248	70.1365			5.23	-0.00931	0.00809				5.23	0.00101	0.03073			5.23	-0.5339	-0.49034				5.23	-0.00464	-0.26957
			5.24	4.63428	10.6179			5.24	61.3379	70.1661			5.24	-0.00917	0.008				5.24	0.00109	0.02752			5.24	-0.4541	-0.49189				5.24	0.03055	-0.28714
			5.25	4.49023	10.4841			5.25	61.3505	70.1954			5.25	-0.00899	0.00787				5.25	0.00116	0.02456			5.25	-0.3779	-0.4931				5.25	0.04641	-0.30208
			5.26	4.34601	10.3492			5.26	61.3628	70.2244			5.26	-0.00879	0.00778				5.26	8.69454E-4	0.02059			5.26	-0.3059	-0.4941				5.26	0.01553	-0.31626
			5.27	4.20173	10.2152			5.27	61.3746	70.253			5.27	-0.00859	0.00766				5.27	7.24229E-4	0.01213			5.27	-0.2384	-0.49587				5.27	-0.17245	-0.31876
			5.28	4.05753	10.0824			5.28	61.3861	70.2812			5.28	-0.00841	0.00757				5.28	0.00102	-0.00854			5.28	-0.175	-0.49777				5.28	-0.42576	-0.31548
			5.29	3.91742	9.94847			5.29	61.3972	70.309			5.29	-0.00832	0.00745				5.29	0.00125	-0.09253			5.29	-0.1157	-0.49907				5.29	-0.51047	-0.32174
			5.3	3.79784	9.81404			5.3	61.4079	70.3365			5.3	-0.00843	0.00732				5.3	0.00125	-0.10744			5.3	-0.0592	-0.49995				5.3	-0.45421	-0.334
			5.31	3.65816	9.68008			5.31	61.4183	70.3636			5.31	-0.00871	0.0072				5.31	0.0012	0.01765			5.31	-0.0041	-0.50077				5.31	-0.37743	-0.34526
			5.32	3.51408	9.54707			5.32	61.4283	70.3903			5.32	-0.00899	0.00711				5.32	0.00138	0.02336			5.32	0.052	-0.50172				5.32	-0.28691	-0.35265
			5.33	3.36998	9.41361			5.33	61.4378	70.4166			5.33	-0.00922	0.00699				5.33	0.00164	0.02544			5.33	0.11	-0.50222				5.33	-0.18876	-0.35756
			5.34	3.22578	9.27914			5.34	61.447	70.4426			5.34	-0.0094	0.00687				5.34	0.00168	0.02621			5.34	0.1369	-0.50207				5.34	-0.0863	-0.35905
			5.35	3.08162	9.14673			5.35	61.4557	70.4682			5.35	-0.0095	0.00674				5.35	0.00195	0.02606			5.35	0.0565	-0.50194				5.35	0.01737	-0.34311
			5.36	2.93744	9.01438			5.36	61.4641	70.4934			5.36	-0.00953	0.00662				5.36	0.0021	0.02524			5.36	-0.181	-0.50143				5.36	0.11797	-0.32913
			5.37	2.79318	8.88092			5.37	61.472	70.5183			5.37	-0.00948	0.00653				5.37	0.00203	0.02392			5.37	-0.4293	-0.50067				5.37	0.21366	-0.32584
			5.38	2.64896	8.7473			5.38	61.4796	70.5428			5.38	-0.00937	0.00641				5.38	0.00182	0.02227			5.38	-0.5369	-0.50004				5.38	0.30218	-0.32678
			5.39	2.50469	8.61457			5.39	61.4867	70.5669			5.39	-0.00919	0.00632				5.39	0.00202	0.02043			5.39	-0.516	-0.49999				5.39	0.3756	-0.32543
			5.4	2.36042	8.48211			5.4	61.4934	70.5907			5.4	-0.00897	0.0062				5.4	0.00258	0.01852			5.4	-0.4172	-0.49961				5.4	0.31877	-0.3214
			5.41	2.21616	8.3485			5.41	61.4998	70.6141			5.41	-0.00871	0.0061				5.41	0.00319	0.0078			5.41	-0.2947	-0.49812				5.41	0.93363	-0.31667
			5.42	2.09438	8.21612			5.42	61.5058	70.6371			5.42	-0.00849	0.00601				5.42	0.00343	-0.07136			5.42	-0.1599	-0.49518				5.42	0.99649	-0.29472
			5.43	2.03174	8.08531			5.43	61.5116	70.6598			5.43	-0.00832	0.00592				5.43	0.00337	-0.02178			5.43	-0.0194	-0.49177				5.43	0.85082	-0.26435
			5.44	1.96631	7.95301			5.44	61.5172	70.6821			5.44	-0.0081	0.00583				5.44	0.00309	-0.09538			5.44	0.1238	-0.48865				5.44	0.70169	-0.2486
			5.45	1.86404	7.82015			5.45	61.5226	70.704			5.45	-0.00799	0.00574				5.45	0.00268	-0.09981			5.45	0.2663	-0.48627				5.45	0.53508	-0.24167
			5.46	1.73418	7.68791			5.46	61.5277	70.7255			5.46	-0.00807	0.00568				5.46	0.00275	0.01484			5.46	0.2863	-0.48496				5.46	0.3635	-0.23541
			5.47	1.59197	7.55623			5.47	61.5324	70.7467			5.47	-0.00817	0.00558				5.47	0.00337	0.03352			5.47	0.3463	-0.48382				5.47	0.18661	-0.22784
			5.48	1.44948	7.42339			5.48	61.5367	70.7675			5.48	-0.00824	0.00552				5.48	0.00418	0.0395			5.48	0.3522	-0.48132				5.48	0.01015	-0.22035
			5.49	1.30716	7.29137			5.49	61.5406	70.788			5.49	-0.00826	0.00546				5.49	0.00431	0.04024			5.49	0.2937	-0.47662				5.49	-0.16983	-0.19856
			5.5	1.16395	7.16104			5.5	61.544	70.8081			5.5	-0.00824	0.0054				5.5	0.00395	0.03713			5.5	0.11	-0.47136				5.5	-0.15933	-0.16838
			5.51	1.02022	7.0293			5.51	61.547	70.8278			5.51	-0.00817	0.00537				5.51	0.00345	0.03094			5.51	-0.142	-0.46703				5.51	-0.37586	-0.15366
			5.52	0.87539	6.8972			5.52	61.5496	70.8471			5.52	-0.00807	0.00531				5.52	0.00301	0.02215			5.52	-0.227	-0.46406				5.52	-0.45421	-0.14716
			5.53	0.72956	6.76598			5.53	61.5518	70.8661			5.53	-0.00797	0.00528				5.53	0.00318	0.01103			5.53	-0.3681	-0.46257				5.53	-0.37743	-0.14106
			5.54	0.58241	6.63476			5.54	61.5535	70.8847			5.54	-0.0079	0.00522				5.54	0.00408				5.54	-0.3016	-0.4608				5.54	-0.28691	-0.13466
			5.55	0.43321	6.50228			5.55	61.5549	70.903			5.55	-0.00787	0.00519				5.55	0.00458				5.55	-0.2135	-0.45669				5.55	-0.18876	-0.12703
			5.56	0.29542	6.37236			5.56	61.5559	70.9209			5.56	-0.00797	0.00516				5.56	0.0044				5.56		-0.45059				5.56	-0.0863	-0.09683
			5.57	0.22211	6.24337			5.57	61.5566	70.9384			5.57	-0.00827	0.00513				5.57	0.0038				5.57		-0.44478				5.57		-0.06719
			5.58	0.15094	6.1119			5.58	61.5571	70.9556			5.58	-0.00862	0.00513				5.58	0.00329				5.58		-0.4408				5.58		-0.06102
			5.59	0.04113	5.98057			5.59	61.5575	70.9724			5.59	-0.0092	0.0051				5.59	0.00298				5.59		-0.43845				5.59		-0.05991
			5.6		5.85071			5.6		70.9889			5.6		0.0051				5.6	0.00263				5.6		-0.43785				5.6		-0.05403
			5.61		5.72314			5.61		71.0049			5.61		0.00507				5.61	0.00213				5.61		-0.43935				5.61		-0.03782
			5.62		5.59645			5.62		71.0207			5.62		0.00507				5.62	0.00169				5.62		-0.44307				5.62		-0.01996
			5.63		5.46977			5.63		71.0361			5.63		0.00504				5.63	0.00136				5.63		-0.4486				5.63		-0.00411
			5.64		5.34321			5.64		71.0511			5.64		0.005				5.64	0.00107				5.64		-0.45579				5.64		0.01064
			5.65		5.21597			5.65		71.0658			5.65		0.00497				5.65	8.93008E-4				5.65		-0.46167				5.65		0.03
			5.66		5.08972			5.66		71.0801			5.66		0.00494				5.66	0.00125				5.66		-0.47124				5.66		0.0484
			5.67		4.9627			5.67		71.0941			5.67		0.00491				5.67	8.41876E-4				5.67		-0.4808				5.67		0.07783
			5.68		4.83616			5.68		71.1077			5.68		0.00488				5.68	9.88103E-4				5.68		-0.49042				5.68		0.10749
			5.69		4.71018			5.69		71.121			5.69		0.00485				5.69	0.00131				5.69		-0.49995				5.69		0.13544
			5.7		4.58444			5.7		71.134			5.7		0.00485				5.7	0.00149				5.7		-0.50921				5.7		0.16351
			5.71		4.45897			5.71		71.1466			5.71		0.00482				5.71	0.00171				5.71		-0.51801				5.71		0.19136
			5.72		4.3339			5.72		71.1588			5.72		0.00482				5.72	0.00197				5.72		-0.52621				5.72		0.21832
			5.73		4.20926			5.73		71.1707			5.73		0.00482				5.73	0.00224				5.73		-0.53371				5.73		0.24431
			5.74		4.08504			5.74		71.1823			5.74		0.00485				5.74	0.00249				5.74		-0.54036				5.74		0.26936
			5.75		3.96129			5.75		71.1935			5.75		0.00485				5.75	0.00276				5.75		-0.54601				5.75		0.29307
			5.76		3.83788			5.76		71.2043			5.76		0.00488				5.76	0.00303				5.76		-0.55052				5.76		0.31426
			5.77		3.71456			5.77		71.2149			5.77		0.00494				5.77	0.0033				5.77		-0.55373				5.77		0.33092
			5.78		3.59131			5.78		71.225			5.78		0.00497				5.78	0.00357				5.78		-0.55558				5.78		0.34277
			5.79		3.46814			5.79		71.2349			5.79		0.00504				5.79	0.00381				5.79		-0.55603				5.79		0.34974
			5.8		3.34503			5.8		71.2444			5.8		0.0051				5.8	0.00401				5.8		-0.55513				5.8		0.35175
			5.81		3.22199			5.81		71.2535			5.81		0.00516				5.81	0.00418				5.81		-0.55293				5.81		0.34882
			5.82		3.09902			5.82		71.2623			5.82		0.00522				5.82	0.00431				5.82		-0.54954				5.82		0.34104
			5.83		2.97611			5.83		71.2708			5.83		0.00531				5.83	0.00438				5.83		-0.5451				5.83		0.32853
			5.84		2.85328			5.84		71.2789			5.84		0.00537				5.84	0.00441				5.84		-0.53978				5.84		0.31151
			5.85		2.73052			5.85		71.2867			5.85		0.00546				5.85	0.00439				5.85		-0.53379				5.85		0.29023
			5.86		2.60783			5.86		71.2941			5.86		0.00552				5.86	0.00433				5.86		-0.52738				5.86		0.26501
			5.87		2.48523			5.87		71.3012			5.87		0.00562				5.87	0.00422				5.87		-0.52082				5.87		0.23619
			5.88		2.36271			5.88		71.308			5.88		0.00568				5.88	0.00408				5.88		-0.51443				5.88		0.20415
			5.89		2.24027			5.89		71.3144			5.89		0.00574				5.89	0.00391				5.89		-0.50852				5.89		0.16931
			5.9		2.11793			5.9		71.3205			5.9		0.0058				5.9	0.00371				5.9		-0.50345				5.9		0.13211
			5.91		1.99569			5.91		71.3262			5.91		0.00586				5.91	0.00349				5.91		-0.49962				5.91		0.09302
			5.92		1.87365			5.92		71.3316			5.92		0.00589				5.92	0.00325				5.92		-0.49749				5.92		0.05173
			5.93		1.75171			5.93		71.3367			5.93		0.00592				5.93	0.00304				5.93		-0.49726				5.93		0.00956
			5.94		1.62992			5.94		71.3414			5.94		0.00595				5.94	0.00283				5.94		-0.49937				5.94		-0.03327
			5.95		1.50822			5.95		71.3458			5.95		0.00595				5.95	0.00264				5.95		-0.50408				5.95		-0.07577
			5.96		1.38663			5.96		71.3498			5.96		0.00595				5.96	0.00254				5.96		-0.51168				5.96		-0.11827
			5.97		1.26466			5.97		71.3535			5.97		0.00592				5.97	0.00259				5.97		-0.52139				5.97		-0.16328
			5.98		1.14197			5.98		71.3569			5.98		0.00589				5.98	0.00323				5.98		-0.52906				5.98		-0.21412
			5.99		1.01816			5.99		71.3599			5.99		0.00586				5.99	0.0083				5.99						5.99		-0.2796
			6		0.89848			6		71.3626			6		0.0058				6	0.0157				6						6		-0.35975
			6.01		0.7821			6.01		71.3649			6.01		0.00577				6.01	0.0093										6.01		-0.42936
			6.02		0.66028			6.02		71.3669			6.02		0.00571				6.02	0.00843										6.02		-0.49943
			6.03		0.54181			6.03		71.3686			6.03		0.00565				6.03	0.00872										6.03		-0.54659
			6.04		0.42263			6.04		71.37			6.04		0.00558				6.04	0.00537										6.04		-0.58973
			6.05		0.30092			6.05		71.371			6.05		0.00549				6.05	0.00442										6.05		-0.63175
			6.06		0.18034			6.06		71.3717			6.06		0.00543				6.06	0.0027										6.06		-0.65858
			6.07		0.05643			6.07		71.3721			6.07		0.00531				6.07	0.00117										6.07		-0.67447
			6.08																6.08
			6.09																6.09
			6.1																6.1
			6.11																6.11
			6.12																6.12
			6.13																6.13
			6.14																6.14
			6.15																6.15
			6.16																6.16
			6.17																6.17
			6.18																6.18
			6.19																6.19
			6.2																6.2
			6.21																6.21
			6.22																6.22
			6.23																6.23
			6.24																6.24
			6.25																6.25
			6.26																6.26
			6.27																6.27
			6.28																6.28
			6.29																6.29
			6.3																6.3
			6.31																6.31
			6.32																6.32
			6.33																6.33
			6.34																6.34
			6.35																6.35
			6.36																6.36
			6.37																6.37
			6.38																6.38
			6.39																6.39
			6.4																6.4
			6.41																6.41
			6.42																6.42
			6.43																6.43
			6.44																6.44
			6.45																6.45
			6.46																6.46
			6.47																6.47
			6.48																6.48
			6.49																6.49
			6.5																6.5
			6.51																6.51
			6.52																6.52
			6.53																6.53
			6.54																6.54
			6.55																6.55
			6.56																6.56
			6.57																6.57
			6.58																6.58
			6.59																6.59
			6.6																6.6
			6.61																6.61
			6.62																6.62
			6.63																6.63
			6.64																6.64
			6.65																6.65
			6.66																6.66
			6.67																6.67
			6.68																6.68
			6.69																6.69
			6.7																6.7
			6.71																6.71
			6.72																6.72
			6.73																6.73
			6.74																6.74
			6.75																6.75
			6.76																6.76
			6.77																6.77
			6.78																6.78
			6.79																6.79
			6.8																6.8
			6.81																6.81
			6.82																6.82
			6.83																6.83
			6.84																6.84
			6.85																6.85
			6.86																6.86
			6.87																6.87
			6.88																6.88
			6.89																6.89
			6.9																6.9
			6.91																6.91
			6.92																6.92
			6.93																6.93
			6.94																6.94
			6.95																6.95
			6.96																6.96
			6.97																6.97
			6.98																6.98
			6.99																6.99
			7																7
			7.01																7.01
			7.02																7.02
			7.03																7.03
			7.04																7.04
			7.05																7.05
			7.06																7.06
			7.07																7.07
			7.08																7.08
			7.09																7.09
			7.1																7.1
			7.11																7.11
			7.12																7.12
			7.13																7.13
			7.14																7.14
			7.15																7.15
			7.16																7.16
			7.17																7.17
			7.18																7.18
			7.19																7.19
			7.2																7.2
			7.21																7.21
			7.22																7.22
			7.23																7.23
			7.24																7.24
			7.25																7.25
			7.26																7.26
			7.27																7.27
			7.28																7.28
			7.29																7.29
			7.3																7.3
			7.31																7.31
			7.32																7.32
			7.33																7.33
			7.34																7.34
			7.35																7.35
			7.36																7.36
			7.37																7.37
			7.38																7.38
			7.39																7.39
			7.4																7.4
			7.41																7.41
			7.42																7.42
			7.43																7.43
			7.44																7.44
			7.45																7.45
			7.46																7.46
			7.47																7.47
			7.48																7.48
			7.49																7.49
			7.5																7.5
			7.51																7.51
			7.52																7.52
			7.53																7.53
			7.54																7.54
			7.55																7.55
			7.56																7.56
			7.57																7.57
			7.58																7.58
			7.59																7.59
			7.6																7.6
			7.61																7.61
			7.62																7.62
			7.63																7.63
			7.64																7.64
			7.65																7.65
			7.66																7.66
			7.67																7.67
			7.68																7.68
			7.69																7.69
			7.7																7.7
			7.71																7.71
			7.72																7.72
			7.73																7.73
			7.74																7.74
			7.75																7.75
			7.76																7.76
			7.77																7.77
			7.78																7.78
			7.79																7.79
			7.8																7.8
			7.81																7.81
			7.82																7.82
			7.83																7.83
			7.84																7.84
			7.85																7.85
			7.86																7.86
			7.87																7.87
			7.88																7.88
			7.89																7.89
			7.9																7.9
			7.91																7.91
			7.92																7.92
			7.93																7.93
			7.94																7.94
			7.95																7.95
			7.96																7.96
			7.97																7.97
			7.98																7.98
			7.99																7.99
			8																8
			8.01																8.01
			8.02																8.02
			8.03																8.03
			8.04																8.04
			8.05																8.05
			8.06																8.06
			8.07																8.07
			8.08																8.08
			8.09																8.09
			8.1																8.1
			8.11																8.11
			8.12																8.12
			8.13																8.13
			8.14																8.14
			8.15																8.15
			8.16																8.16
			8.17																8.17
			8.18																8.18
			8.19																8.19
			8.2																8.2
			8.21																8.21
			8.22																8.22
			8.23																8.23
			8.24																8.24
			8.25																8.25
			8.26																8.26
			8.27																8.27
			8.28																8.28
			8.29																8.29
			8.3																8.3
			8.31																8.31
			8.32																8.32
			8.33																8.33
			8.34																8.34
			8.35																8.35
			8.36																8.36
			8.37																8.37
			8.38																8.38
			8.39																8.39
			8.4																8.4
			8.41																8.41
			8.42																8.42
			8.43																8.43
			8.44																8.44
			8.45																8.45
			8.46																8.46
			8.47																8.47
			8.48																8.48
			8.49																8.49
			8.5																8.5
			8.51																8.51
			8.52																8.52
			8.53																8.53
			8.54																8.54
			8.55																8.55
			8.56																8.56
			8.57																8.57
			8.58																8.58
			8.59																8.59
			8.6																8.6
			8.61																8.61
			8.62																8.62
			8.63																8.63
			8.64																8.64
			8.65																8.65
			8.66																8.66
			8.67																8.67
			8.68																8.68
			8.69																8.69
			8.7																8.7
			8.71																8.71
			8.72																8.72
			8.73																8.73
			8.74																8.74
			8.75																8.75
			8.76																8.76
			8.77																8.77
			8.78																8.78
			8.79																8.79
			8.8																8.8
			8.81																8.81
			8.82																8.82
			8.83																8.83
			8.84																8.84
			8.85																8.85
			8.86																8.86
			8.87																8.87
			8.88																8.88
			8.89																8.89
			8.9																8.9
			8.91																8.91
			8.92																8.92
			8.93																8.93
			8.94																8.94
			8.95																8.95
			8.96																8.96
			8.97																8.97
			8.98																8.98
			8.99																8.99
			9																9
			9.01																9.01
			9.02																9.02
			9.03																9.03
			9.04																9.04
			9.05																9.05
			9.06																9.06
			9.07																9.07
			9.08																9.08
			9.09																9.09
			9.1																9.1
			9.11																9.11
			9.12																9.12
			9.13																9.13
			9.14																9.14
			9.15																9.15
			9.16																9.16
			9.17																9.17
			9.18																9.18
			9.19																9.19
			9.2																9.2
			9.21																9.21
			9.22																9.22
			9.23																9.23
			9.24																9.24
			9.25																9.25
			9.26																9.26
			9.27																9.27
			9.28																9.28
			9.29																9.29
			9.3																9.3
			9.31																9.31
			9.32																9.32
			9.33																9.33
			9.34																9.34
			9.35																9.35
			9.36																9.36
			9.37																9.37
			9.38																9.38
			9.39																9.39
			9.4																9.4
			9.41																9.41
			9.42																9.42
			9.43																9.43
			9.44																9.44
			9.45																9.45
			9.46																9.46
			9.47																9.47
			9.48																9.48
			9.49																9.49
			9.5																9.5
			9.51																9.51
			9.52																9.52
			9.53																9.53
			9.54																9.54
			9.55																9.55
			9.56																9.56
			9.57																9.57
			9.58																9.58
			9.59																9.59
			9.6																9.6
			9.61																9.61
			9.62																9.62
			9.63																9.63
			9.64																9.64
			9.65																9.65
			9.66																9.66
			9.67																9.67
			9.68																9.68
			9.69																9.69
			9.7																9.7
			9.71																9.71
			9.72																9.72
			9.73																9.73
			9.74																9.74
			9.75																9.75
			9.76																9.76
			9.77																9.77
			9.78																9.78
			9.79																9.79
			9.8																9.8
			9.81																9.81
			9.82																9.82
			9.83																9.83
			9.84																9.84
			9.85																9.85
			9.86																9.86
			9.87																9.87
			9.88																9.88
			9.89																9.89
			9.9																9.9
			9.91																9.91
			9.92																9.92
			9.93																9.93
			9.94																9.94
			9.95																9.95
			9.96																9.96
			9.97																9.97
			9.98																9.98
			9.99																9.99
			10																10
			10.01																10.01
			10.02																10.02
			10.03																10.03
			10.04																10.04
			10.05																10.05
			10.06																10.06
			10.07																10.07
			10.08																10.08
			10.09																10.09
			10.1																10.1
