# Supplementary material for: Research on vehicle lateral stability control under low-adhesion road conditions using proximal policy optimization algorithm
Source: PLoS One. 2025 Nov 26;20(11):e0335686. doi: 10.1371/journal.pone.0335686 (PMC12654942; doi:10.1371/journal.pone.0335686)
Supplement: S2 File — (ZIP) [file pone.0335686.s002.zip]

Archive with 284 entries (186 files):
- Main_PPO/
- Main_PPO/.idea/
- Main_PPO/.idea/.gitignore
- Main_PPO/.idea/PPO代码实现.iml
- Main_PPO/.idea/inspectionProfiles/
- Main_PPO/.idea/inspectionProfiles/Project_Default.xml
- Main_PPO/.idea/inspectionProfiles/profiles_settings.xml
- Main_PPO/.idea/misc.xml
- Main_PPO/.idea/modules.xml
- Main_PPO/.idea/workspace.xml
- Main_PPO/CAR_AME_env.py
- Main_PPO/CAR_AME_env_Flit.py
- Main_PPO/CarAme_Train_Bend_V80_0315.zip
- Main_PPO/CarAme_Train_Bend_V80_0315_plus.zip
- Main_PPO/CarAme_Train_Bend_V80_0316.zip
- Main_PPO/CarAme_Train_Bend_V80_0316_plus.zip
- Main_PPO/CarAme_Train_Bend_V80_0317.zip
- Main_PPO/CarAme_Train_Bend_V80_0317_plus+.zip
- Main_PPO/CarAme_Train_Bend_V80_0317_plus.zip
- Main_PPO/CarAme_Train_V80_0311.zip
- Main_PPO/CarAme_Train_V80_0311_Plus.zip
- Main_PPO/CarAme_Train_V80_0312.zip
- Main_PPO/CarAme_Train_V80_0312_Plus.zip
- Main_PPO/CarAme_Train_V80_0312_Plus_1.zip
- Main_PPO/CarAme_Train_V80_0402.zip
- Main_PPO/CarAme_Train_V80_0402_1024.zip
- Main_PPO/CarAme_Train_V80_0402_1024_lr=0.0003.zip
- Main_PPO/CarAme_Train_V80_0402_1024_lr=0.03.zip
- Main_PPO/CarAme_Train_V80_0402_512.zip
- Main_PPO/CarAme_Train_low_V40_0307.zip
- Main_PPO/CarAme_Train_low_V50_0307.zip
- Main_PPO/CarAme_Train_low_V50_0307_1.zip
- Main_PPO/CarAme_Train_low_V50_0309.zip
- Main_PPO/CarAme_Train_low_V50_0310.zip
- Main_PPO/CarAme_Train_low_V50_0310_1.zip
- Main_PPO/CarAme_Train_low_V50_0310_2.zip
- Main_PPO/CarAme_Train_low_V50_0310_3.zip
- Main_PPO/CarAme_Train_low_V50_0314.zip
- Main_PPO/Carsim_env.py
- Main_PPO/Carsim_env_Bend.py
- Main_PPO/Carsim_env_Flit.py
- Main_PPO/Function_ENV.py
- Main_PPO/Model/
- Main_PPO/PPO_A.py
- Main_PPO/PPO_Main.py
- Main_PPO/PPO_ac.py
- Main_PPO/PPO_test.py
- Main_PPO/Results/
- Main_PPO/Results/Run_49d31d3b-5831-4ae5-82a7-09a242cc70eb/
- Main_PPO/Results/Run_49d31d3b-5831-4ae5-82a7-09a242cc70eb/LastRun.bin
- Main_PPO/Results/Run_49d31d3b-5831-4ae5-82a7-09a242cc70eb/LastRun.erd
- Main_PPO/Results/Run_49d31d3b-5831-4ae5-82a7-09a242cc70eb/LastRun_echo.par
- Main_PPO/Results/Run_49d31d3b-5831-4ae5-82a7-09a242cc70eb/LastRun_end.par
- Main_PPO/Results/Run_49d31d3b-5831-4ae5-82a7-09a242cc70eb/LastRun_log.txt
- Main_PPO/Results/Run_735db8f3-1e83-49a9-95f1-f42b23d774b4/
- Main_PPO/Results/Run_735db8f3-1e83-49a9-95f1-f42b23d774b4/LastRun.bin
- Main_PPO/Results/Run_735db8f3-1e83-49a9-95f1-f42b23d774b4/LastRun.erd
- Main_PPO/Results/Run_735db8f3-1e83-49a9-95f1-f42b23d774b4/LastRun_echo.par
- Main_PPO/Results/Run_735db8f3-1e83-49a9-95f1-f42b23d774b4/LastRun_end.par
- Main_PPO/Results/Run_735db8f3-1e83-49a9-95f1-f42b23d774b4/LastRun_log.txt
- Main_PPO/Results/Run_dca17329-b23e-4074-bb22-df1af8a893a5/
- Main_PPO/Results/Run_dca17329-b23e-4074-bb22-df1af8a893a5/LastRun.bin
- Main_PPO/Results/Run_dca17329-b23e-4074-bb22-df1af8a893a5/LastRun.erd
- Main_PPO/Results/Run_dca17329-b23e-4074-bb22-df1af8a893a5/LastRun_echo.par
- Main_PPO/Results/Run_dca17329-b23e-4074-bb22-df1af8a893a5/LastRun_end.par
- Main_PPO/Results/Run_dca17329-b23e-4074-bb22-df1af8a893a5/LastRun_log.txt
- Main_PPO/Results/Run_e9747909-a46d-4884-9326-f8656c3288d5/
- Main_PPO/Results/Run_e9747909-a46d-4884-9326-f8656c3288d5/LastRun.bin
- Main_PPO/Results/Run_e9747909-a46d-4884-9326-f8656c3288d5/LastRun.erd
- Main_PPO/Results/Run_e9747909-a46d-4884-9326-f8656c3288d5/LastRun_echo.par
- Main_PPO/Results/Run_e9747909-a46d-4884-9326-f8656c3288d5/LastRun_end.par
- Main_PPO/Results/Run_e9747909-a46d-4884-9326-f8656c3288d5/LastRun_log.txt
- Main_PPO/Results/Run_ed66c931-16e5-4334-a617-e409e05df8fc/
- Main_PPO/Results/Run_ed66c931-16e5-4334-a617-e409e05df8fc/LastRun.bin
- Main_PPO/Results/Run_ed66c931-16e5-4334-a617-e409e05df8fc/LastRun.erd
- Main_PPO/Results/Run_ed66c931-16e5-4334-a617-e409e05df8fc/LastRun_echo.par
- Main_PPO/Results/Run_ed66c931-16e5-4334-a617-e409e05df8fc/LastRun_end.par
- Main_PPO/Results/Run_ed66c931-16e5-4334-a617-e409e05df8fc/LastRun_log.txt
- Main_PPO/Run_main.py
- Main_PPO/Simulation.py
- Main_PPO/SysTry.py
- Main_PPO/Train_Main.py
- Main_PPO/Training/
- Main_PPO/Training/Logs/
- Main_PPO/Training/Logs/PPO_1/
- Main_PPO/Training/Logs/PPO_1/events.out.tfevents.1736498466.LAPTOP-S9Q0HDSO.24956.0
- Main_PPO/Training/Logs/PPO_10/
- Main_PPO/Training/Logs/PPO_10/events.out.tfevents.1740125343.LAPTOP-S9Q0HDSO.31580.0
- Main_PPO/Training/Logs/PPO_11/
- Main_PPO/Training/Logs/PPO_11/events.out.tfevents.1740126944.LAPTOP-S9Q0HDSO.32000.0
- Main_PPO/Training/Logs/PPO_12/
- Main_PPO/Training/Logs/PPO_12/events.out.tfevents.1740126974.LAPTOP-S9Q0HDSO.26884.0
- Main_PPO/Training/Logs/PPO_13/
- Main_PPO/Training/Logs/PPO_13/events.out.tfevents.1740135478.LAPTOP-S9Q0HDSO.32124.0
- Main_PPO/Training/Logs/PPO_14/
- Main_PPO/Training/Logs/PPO_14/events.out.tfevents.1740203470.LAPTOP-S9Q0HDSO.27168.0
- Main_PPO/Training/Logs/PPO_15/
- Main_PPO/Training/Logs/PPO_15/events.out.tfevents.1740213523.LAPTOP-S9Q0HDSO.19608.0
- Main_PPO/Training/Logs/PPO_16/
- Main_PPO/Training/Logs/PPO_16/events.out.tfevents.1741244987.LAPTOP-S9Q0HDSO.27968.0
- Main_PPO/Training/Logs/PPO_17/
- Main_PPO/Training/Logs/PPO_17/events.out.tfevents.1741246532.LAPTOP-S9Q0HDSO.9708.0
- Main_PPO/Training/Logs/PPO_18/
- Main_PPO/Training/Logs/PPO_18/events.out.tfevents.1741248580.LAPTOP-S9Q0HDSO.33748.0
- Main_PPO/Training/Logs/PPO_19/
- Main_PPO/Training/Logs/PPO_19/events.out.tfevents.1741248976.LAPTOP-S9Q0HDSO.30536.0
- Main_PPO/Training/Logs/PPO_2/
- Main_PPO/Training/Logs/PPO_2/events.out.tfevents.1736499993.LAPTOP-S9Q0HDSO.24852.0
- Main_PPO/Training/Logs/PPO_20/
- Main_PPO/Training/Logs/PPO_20/events.out.tfevents.1741249005.LAPTOP-S9Q0HDSO.29992.0
- Main_PPO/Training/Logs/PPO_21/
- Main_PPO/Training/Logs/PPO_21/events.out.tfevents.1741252622.LAPTOP-S9Q0HDSO.31304.0
- Main_PPO/Training/Logs/PPO_22/
- Main_PPO/Training/Logs/PPO_22/events.out.tfevents.1741256934.LAPTOP-S9Q0HDSO.27872.0
- Main_PPO/Training/Logs/PPO_23/
- Main_PPO/Training/Logs/PPO_23/events.out.tfevents.1741258339.LAPTOP-S9Q0HDSO.20820.0
- Main_PPO/Training/Logs/PPO_24/
- Main_PPO/Training/Logs/PPO_24/events.out.tfevents.1741262360.LAPTOP-S9Q0HDSO.27796.0
- Main_PPO/Training/Logs/PPO_25/
- Main_PPO/Training/Logs/PPO_25/events.out.tfevents.1741266000.LAPTOP-S9Q0HDSO.21184.0
- Main_PPO/Training/Logs/PPO_26/
- Main_PPO/Training/Logs/PPO_26/events.out.tfevents.1741271356.LAPTOP-S9Q0HDSO.27596.0
- Main_PPO/Training/Logs/PPO_27/
- Main_PPO/Training/Logs/PPO_27/events.out.tfevents.1741330382.LAPTOP-S9Q0HDSO.6500.0
- Main_PPO/Training/Logs/PPO_28/
- Main_PPO/Training/Logs/PPO_28/events.out.tfevents.1741330492.LAPTOP-S9Q0HDSO.28464.0
- Main_PPO/Training/Logs/PPO_29/
- Main_PPO/Training/Logs/PPO_29/events.out.tfevents.1741331489.LAPTOP-S9Q0HDSO.24132.0
- Main_PPO/Training/Logs/PPO_3/
- Main_PPO/Training/Logs/PPO_3/events.out.tfevents.1736500030.LAPTOP-S9Q0HDSO.27320.0
- Main_PPO/Training/Logs/PPO_30/
- Main_PPO/Training/Logs/PPO_30/events.out.tfevents.1741336611.LAPTOP-S9Q0HDSO.27064.0
- Main_PPO/Training/Logs/PPO_31/
- Main_PPO/Training/Logs/PPO_31/events.out.tfevents.1741349221.LAPTOP-S9Q0HDSO.28712.0
- Main_PPO/Training/Logs/PPO_32/
- Main_PPO/Training/Logs/PPO_32/events.out.tfevents.1741352891.LAPTOP-S9Q0HDSO.28488.0
- Main_PPO/Training/Logs/PPO_33/
- Main_PPO/Training/Logs/PPO_33/events.out.tfevents.1741529149.LAPTOP-S9Q0HDSO.33780.0
- Main_PPO/Training/Logs/PPO_34/
- Main_PPO/Training/Logs/PPO_34/events.out.tfevents.1741529881.LAPTOP-S9Q0HDSO.30816.0
- Main_PPO/Training/Logs/PPO_35/
- Main_PPO/Training/Logs/PPO_35/events.out.tfevents.1741595059.LAPTOP-S9Q0HDSO.37004.0
- Main_PPO/Training/Logs/PPO_36/
- Main_PPO/Training/Logs/PPO_36/events.out.tfevents.1741602121.LAPTOP-S9Q0HDSO.25936.0
- Main_PPO/Training/Logs/PPO_37/
- Main_PPO/Training/Logs/PPO_37/events.out.tfevents.1741606746.LAPTOP-S9Q0HDSO.18932.0
- Main_PPO/Training/Logs/PPO_38/
- Main_PPO/Training/Logs/PPO_38/events.out.tfevents.1741609446.LAPTOP-S9Q0HDSO.4448.0
- Main_PPO/Training/Logs/PPO_39/
- Main_PPO/Training/Logs/PPO_39/events.out.tfevents.1741610630.LAPTOP-S9Q0HDSO.36412.0
- Main_PPO/Training/Logs/PPO_4/
- Main_PPO/Training/Logs/PPO_4/events.out.tfevents.1736500155.LAPTOP-S9Q0HDSO.29332.0
- Main_PPO/Training/Logs/PPO_40/
- Main_PPO/Training/Logs/PPO_40/events.out.tfevents.1741613684.LAPTOP-S9Q0HDSO.4692.0
- Main_PPO/Training/Logs/PPO_41/
- Main_PPO/Training/Logs/PPO_41/events.out.tfevents.1741613877.LAPTOP-S9Q0HDSO.31088.0
- Main_PPO/Training/Logs/PPO_42/
- Main_PPO/Training/Logs/PPO_42/events.out.tfevents.1741618127.LAPTOP-S9Q0HDSO.20032.0
- Main_PPO/Training/Logs/PPO_43/
- Main_PPO/Training/Logs/PPO_43/events.out.tfevents.1741671942.LAPTOP-S9Q0HDSO.264.0
- Main_PPO/Training/Logs/PPO_44/
- Main_PPO/Training/Logs/PPO_44/events.out.tfevents.1741674979.LAPTOP-S9Q0HDSO.4692.0
- Main_PPO/Training/Logs/PPO_45/
- Main_PPO/Training/Logs/PPO_45/events.out.tfevents.1741676566.LAPTOP-S9Q0HDSO.30928.0
- Main_PPO/Training/Logs/PPO_46/
- Main_PPO/Training/Logs/PPO_46/events.out.tfevents.1741687669.LAPTOP-S9Q0HDSO.26692.0
- Main_PPO/Training/Logs/PPO_47/
- Main_PPO/Training/Logs/PPO_47/events.out.tfevents.1741693017.LAPTOP-S9Q0HDSO.33736.0
- Main_PPO/Training/Logs/PPO_48/
- Main_PPO/Training/Logs/PPO_48/events.out.tfevents.1741696241.LAPTOP-S9Q0HDSO.32980.0
- Main_PPO/Training/Logs/PPO_49/
- Main_PPO/Training/Logs/PPO_49/events.out.tfevents.1741750514.LAPTOP-S9Q0HDSO.18144.0
- Main_PPO/Training/Logs/PPO_5/
- Main_PPO/Training/Logs/PPO_5/events.out.tfevents.1736500170.LAPTOP-S9Q0HDSO.27704.0
- Main_PPO/Training/Logs/PPO_50/
- Main_PPO/Training/Logs/PPO_50/events.out.tfevents.1741756884.LAPTOP-S9Q0HDSO.35816.0
- Main_PPO/Training/Logs/PPO_51/
- Main_PPO/Training/Logs/PPO_51/events.out.tfevents.1741763841.LAPTOP-S9Q0HDSO.15336.0
- Main_PPO/Training/Logs/PPO_52/
- Main_PPO/Training/Logs/PPO_52/events.out.tfevents.1741776280.LAPTOP-S9Q0HDSO.31888.0
- Main_PPO/Training/Logs/PPO_53/
- Main_PPO/Training/Logs/PPO_53/events.out.tfevents.1741932509.LAPTOP-S9Q0HDSO.31116.0
- Main_PPO/Training/Logs/PPO_54/
- Main_PPO/Training/Logs/PPO_54/events.out.tfevents.1741932627.LAPTOP-S9Q0HDSO.25344.0
- Main_PPO/Training/Logs/PPO_55/
- Main_PPO/Training/Logs/PPO_55/events.out.tfevents.1742022712.LAPTOP-S9Q0HDSO.26052.0
- Main_PPO/Training/Logs/PPO_56/
- Main_PPO/Training/Logs/PPO_56/events.out.tfevents.1742022942.LAPTOP-S9Q0HDSO.26528.0
- Main_PPO/Training/Logs/PPO_57/
- Main_PPO/Training/Logs/PPO_57/events.out.tfevents.1742029247.LAPTOP-S9Q0HDSO.1768.0
- Main_PPO/Training/Logs/PPO_58/
- Main_PPO/Training/Logs/PPO_58/events.out.tfevents.1742032777.LAPTOP-S9Q0HDSO.21908.0
- Main_PPO/Training/Logs/PPO_59/
- Main_PPO/Training/Logs/PPO_59/events.out.tfevents.1742036039.LAPTOP-S9Q0HDSO.8292.0
- Main_PPO/Training/Logs/PPO_6/
- Main_PPO/Training/Logs/PPO_6/events.out.tfevents.1736500217.LAPTOP-S9Q0HDSO.22960.0
- Main_PPO/Training/Logs/PPO_60/
- Main_PPO/Training/Logs/PPO_60/events.out.tfevents.1742105520.LAPTOP-S9Q0HDSO.8472.0
- Main_PPO/Training/Logs/PPO_61/
- Main_PPO/Training/Logs/PPO_61/events.out.tfevents.1742111538.LAPTOP-S9Q0HDSO.28212.0
- Main_PPO/Training/Logs/PPO_62/
- Main_PPO/Training/Logs/PPO_62/events.out.tfevents.1742119464.LAPTOP-S9Q0HDSO.20376.0
- Main_PPO/Training/Logs/PPO_63/
- Main_PPO/Training/Logs/PPO_63/events.out.tfevents.1742186981.LAPTOP-S9Q0HDSO.28876.0
- Main_PPO/Training/Logs/PPO_64/
- Main_PPO/Training/Logs/PPO_64/events.out.tfevents.1742191973.LAPTOP-S9Q0HDSO.27072.0
- Main_PPO/Training/Logs/PPO_65/
- Main_PPO/Training/Logs/PPO_65/events.out.tfevents.1742193354.LAPTOP-S9Q0HDSO.31080.0
- Main_PPO/Training/Logs/PPO_66/
- Main_PPO/Training/Logs/PPO_66/events.out.tfevents.1742201085.LAPTOP-S9Q0HDSO.20356.0
- Main_PPO/Training/Logs/PPO_67/
- Main_PPO/Training/Logs/PPO_67/events.out.tfevents.1743566599.LAPTOP-S9Q0HDSO.26768.0
- Main_PPO/Training/Logs/PPO_68/
- Main_PPO/Training/Logs/PPO_68/events.out.tfevents.1743566689.LAPTOP-S9Q0HDSO.14172.0
- Main_PPO/Training/Logs/PPO_69/
- Main_PPO/Training/Logs/PPO_69/events.out.tfevents.1743577166.LAPTOP-S9Q0HDSO.25948.0
- Main_PPO/Training/Logs/PPO_7/
- Main_PPO/Training/Logs/PPO_7/events.out.tfevents.1736500336.LAPTOP-S9Q0HDSO.26680.0
- Main_PPO/Training/Logs/PPO_70/
- Main_PPO/Training/Logs/PPO_70/events.out.tfevents.1743583867.LAPTOP-S9Q0HDSO.28040.0
- Main_PPO/Training/Logs/PPO_71/
- Main_PPO/Training/Logs/PPO_71/events.out.tfevents.1743597593.LAPTOP-S9Q0HDSO.26956.0
- Main_PPO/Training/Logs/PPO_72/
- Main_PPO/Training/Logs/PPO_72/events.out.tfevents.1743598635.LAPTOP-S9Q0HDSO.25248.0
- Main_PPO/Training/Logs/PPO_73/
- Main_PPO/Training/Logs/PPO_73/events.out.tfevents.1743660972.LAPTOP-S9Q0HDSO.35060.0
- Main_PPO/Training/Logs/PPO_8/
- Main_PPO/Training/Logs/PPO_8/events.out.tfevents.1736501342.LAPTOP-S9Q0HDSO.29716.0
- Main_PPO/Training/Logs/PPO_9/
- Main_PPO/Training/Logs/PPO_9/events.out.tfevents.1736588054.LAPTOP-S9Q0HDSO.17248.0
- Main_PPO/__pycache__/
- Main_PPO/__pycache__/Carsim_env.cpython-310.pyc
- Main_PPO/__pycache__/Carsim_env.cpython-38.pyc
- Main_PPO/__pycache__/Carsim_env_Bend.cpython-310.pyc
- Main_PPO/__pycache__/Carsim_env_Flit.cpython-310.pyc
- Main_PPO/__pycache__/Function_ENV.cpython-310.pyc
- Main_PPO/__pycache__/PPO_Main.cpython-38.pyc
- Main_PPO/__pycache__/PPO_ac.cpython-310.pyc
- Main_PPO/main.py
- Main_PPO/plot.py
- Main_PPO/pycarsimlib-master/
- Main_PPO/pycarsimlib-master/.gitignore
- Main_PPO/pycarsimlib-master/.vscode/
- Main_PPO/pycarsimlib-master/.vscode/settings.json
- Main_PPO/pycarsimlib-master/LICENSE.txt
- Main_PPO/pycarsimlib-master/README.md
- Main_PPO/pycarsimlib-master/examples/
- Main_PPO/pycarsimlib-master/examples/Results/
- Main_PPO/pycarsimlib-master/examples/Results/Run_c9183c4a-c8af-450d-a114-aea3a0cf7553/
- Main_PPO/pycarsimlib-master/examples/Results/Run_c9183c4a-c8af-450d-a114-aea3a0cf7553/LastRun.bin
- Main_PPO/pycarsimlib-master/examples/Results/Run_c9183c4a-c8af-450d-a114-aea3a0cf7553/LastRun.erd
- Main_PPO/pycarsimlib-master/examples/Results/Run_c9183c4a-c8af-450d-a114-aea3a0cf7553/LastRun_echo.par
- Main_PPO/pycarsimlib-master/examples/Results/Run_c9183c4a-c8af-450d-a114-aea3a0cf7553/LastRun_end.par
- Main_PPO/pycarsimlib-master/examples/Results/Run_c9183c4a-c8af-450d-a114-aea3a0cf7553/LastRun_log.txt
- Main_PPO/pycarsimlib-master/examples/Results/Run_dca17329-b23e-4074-bb22-df1af8a893a5/
- Main_PPO/pycarsimlib-master/examples/Results/Run_dca17329-b23e-4074-bb22-df1af8a893a5/LastRun.bin
- Main_PPO/pycarsimlib-master/examples/Results/Run_dca17329-b23e-4074-bb22-df1af8a893a5/LastRun.erd
- Main_PPO/pycarsimlib-master/examples/Results/Run_dca17329-b23e-4074-bb22-df1af8a893a5/LastRun_echo.par
- Main_PPO/pycarsimlib-master/examples/Results/Run_dca17329-b23e-4074-bb22-df1af8a893a5/LastRun_end.par
- Main_PPO/pycarsimlib-master/examples/Results/Run_dca17329-b23e-4074-bb22-df1af8a893a5/LastRun_log.txt
- Main_PPO/pycarsimlib-master/examples/runcarsim.py
- Main_PPO/pycarsimlib-master/media/
- Main_PPO/pycarsimlib-master/media/carsim_procedures_window.png
- Main_PPO/pycarsimlib-master/media/carsim_visualizer_window.png
- Main_PPO/pycarsimlib-master/media/runcarsim_shell_output.png
- Main_PPO/pycarsimlib-master/pycarsimlib/
- Main_PPO/pycarsimlib-master/pycarsimlib/__init__.py
- Main_PPO/pycarsimlib-master/pycarsimlib/__main__.py
- Main_PPO/pycarsimlib-master/pycarsimlib/__pycache__/
- Main_PPO/pycarsimlib-master/pycarsimlib/__pycache__/__init__.cpython-38.pyc
- Main_PPO/pycarsimlib-master/pycarsimlib/api/
- Main_PPO/pycarsimlib-master/pycarsimlib/api/__init__.py
- Main_PPO/pycarsimlib-master/pycarsimlib/api/vs_solver.py
- Main_PPO/pycarsimlib-master/pycarsimlib/cli.py
- Main_PPO/pycarsimlib-master/pycarsimlib/core.py
- Main_PPO/pycarsimlib-master/pycarsimlib/logger.py
- Main_PPO/pycarsimlib-master/pycarsimlib/models/
- Main_PPO/pycarsimlib-master/pycarsimlib/models/__init__.py
- Main_PPO/pycarsimlib-master/pycarsimlib/models/in_wheel_motored_vehicle.py
- Main_PPO/pycarsimlib-master/pycarsimlib/models/normal_vehicle.py
- Main_PPO/pycarsimlib-master/pycarsimlib/utils/
- Main_PPO/pycarsimlib-master/pycarsimlib/utils/__init__.py
- Main_PPO/pycarsimlib-master/setup.py
- Main_PPO/runcarsim.py
