# Supplementary material for: Research on vehicle lateral stability control under low-adhesion road conditions using proximal policy optimization algorithm
Source: PLoS One. 2025 Nov 26;20(11):e0335686. doi: 10.1371/journal.pone.0335686 (PMC12654942; doi:10.1371/journal.pone.0335686)
Supplement: S2 File — (ZIP) [file pone.0335686.s002.zip › Main_PPO/CAR_AME_env.py]

""" sample script to call carsim solver from python """
import copy
import sys
import amesim
import numpy as np
from gym import Env
from gym.spaces import Box  # 导入不同类型空间

sys.path.append('../')
from datetime import timedelta
from pycarsimlib.core import CarsimManager
from pycarsimlib.logger import initialize_logging
from rich.progress import track
logger = initialize_logging(__name__)


class Sim(Env):
    def __init__(self):
        # constant params

        self.CARSIM_DB_DIR = r"C:\\Users\\Public\\Documents\\CarSim2021.0_Data"
        self.AMESIM_Model_path = 'C:\\Users\\14491\\Desktop\\Graduation_Thesis\\AMESIM_Model\\Brake_SteerModel'
        self.VEHICLE_TYPE = "normal_vehicle"
        logger.info("Starting sample run. ")
        # instantiate carsim manager
        # self.cm = CarsimManager(
        #     carsim_db_dir=self.CARSIM_DB_DIR,
        #     vehicle_type=self.VEHICLE_TYPE,
        # )
        # set simulation params
        self.sim_opt = amesim.amegetsimopt(self.AMESIM_Model_path)
        self.time_step = 0.1
        self.onestep_delta_time = timedelta(seconds=0.1)
        self.sim_opt.printInterval = self.time_step
        self.time_list = [0]
        self.Steer_force_list = [0]
        self.FL_Brakeforce = [0]
        self.FR_Brakeforce = [0]
        self.RL_Brakeforce = [0]
        self.RR_Brakeforce = [0]
        self.env_cur = 1
        self.Current_time = 0
        self.done = False
        self.state = [0, 0, 0, 0, 0, 0, 0, 0]
        self.action_Sim = []
        self.observation_space = Box(np.array([-1000.] * 8),
                                     np.array([1000.0] * 8), dtype=np.float32)
        self.action_space = Box(np.array([0, 0, 0, 0, 0]), np.array([1, 1, 1, 1, 1]), dtype=np.float32)

    def step(self, action):
        """ run carsim model with static control inputs """
        print(f"action：{action}")
        # print(f"action_type:{type(action)}")
        # run simulation steps
        self.action_Sim = action[:].tolist()
        # print(f"self.action_Sim:{self.action_Sim}")
        self.sim_opt.startTime = self.Current_time
        self.sim_opt.finalTime = self.Current_time + self.time_step
        self.Current_time += self.time_step
        self.time_list.append(self.Current_time)
        self.action_Sim[0] = (self.action_Sim[0] - 0.5) * 80
        self.action_Sim[1] = self.action_Sim[1] * (1500 / 0.5 / 0.156)
        self.action_Sim[2] = self.action_Sim[2] * (1500 / 0.5 / 0.156)
        self.action_Sim[3] = self.action_Sim[3] * (1500 / 0.5 / 0.156)
        self.action_Sim[4] = self.action_Sim[4] * (1500 / 0.5 / 0.156)
        # print(f"action_step:{self.action_Sim}")

        self.Steer_force_list.append(self.action_Sim[0])
        self.FL_Brakeforce.append(self.action_Sim[1])
        self.FR_Brakeforce.append(self.action_Sim[2])
        self.RL_Brakeforce.append(self.action_Sim[3])
        self.RR_Brakeforce.append(self.action_Sim[4])
        # print(f"self.Steer_force_list:{self.Steer_force_list}")
        # print(f" self.FR_Brakeforce:{ self.FR_Brakeforce}")
        # print(f"self.time_list:{self.time_list}")
        # print(F"self.Steer_force_list:{self.Steer_force_list},self.time_list:{self.time_list}")
        amesim.fx2ame(self.time_list, self.Steer_force_list, 'C:\\Users\\14491\\Desktop\\Graduation_Thesis\\AMESIM_Model\\Steer_force.data')
        amesim.fx2ame(self.time_list, self.FL_Brakeforce,
                      'C:\\Users\\14491\\Desktop\\Graduation_Thesis\\AMESIM_Model\\FL_Brakeforce.data')
        amesim.fx2ame(self.time_list, self.FR_Brakeforce,
                      'C:\\Users\\14491\\Desktop\\Graduation_Thesis\\AMESIM_Model\\FR_Brakeforce.data')
        amesim.fx2ame(self.time_list, self.RL_Brakeforce,
                      'C:\\Users\\14491\\Desktop\\Graduation_Thesis\\AMESIM_Model\\RL_Brakeforce.data')
        amesim.fx2ame(self.time_list, self.RR_Brakeforce,
                      'C:\\Users\\14491\\Desktop\\Graduation_Thesis\\AMESIM_Model\\RR_Brakeforce.data')
        amesim.amerunsingle(self.AMESIM_Model_path, self.sim_opt)
        Results, Varnames = amesim.amegetfinalvalues(self.AMESIM_Model_path)
        self.Steer_L1, _ = amesim.ameloadvarst(self.AMESIM_Model_path,
                                               ['ARM002A_1 angular displacement at port 2 [degree]'])
        self.Steer_R1, _ = amesim.ameloadvarst(self.AMESIM_Model_path,
                                               ['ARM002A_2 angular displacement at port 2 [degree]'])
        self.FL_Force, _ = amesim.ameloadvarst(self.AMESIM_Model_path, ['LCON13_1 force at port 3 [N]'])
        self.FR_Force, _ = amesim.ameloadvarst(self.AMESIM_Model_path, ['LCON13_2 force at port 3 [N]'])
        self.RL_Force, _ = amesim.ameloadvarst(self.AMESIM_Model_path, ['LCON13_3 force at port 3 [N]'])
        self.RR_Force, _ = amesim.ameloadvarst(self.AMESIM_Model_path, ['LCON13_4 force at port 3 [N]'])
        self.Steer_L1 = self.Steer_L1[1][1]
        self.Steer_R1 = -self.Steer_R1[1][1]
        self.FL_Force = self.FL_Force[1][1] * (10 ** (-6) / 0.005)
        self.FR_Force = self.FR_Force[1][1] * (10 ** (-6) / 0.005)
        self.RL_Force = self.RL_Force[1][1] * (10 ** (-6) / 0.005)
        self.RR_Force = self.RR_Force[1][1] * (10 ** (-6) / 0.005)
        # print(f"FL_Force:{self.FL_Force}")
        """
                   IMPORT IMP_STEER_SW
                   IMPORT IMP_PBK_L1
                   IMPORT IMP_PBK_R1
                   IMPORT IMP_PBK_L2
                   IMPORT IMP_PBK_R2 Replace 0.0! 1
                   EXPORT Vx
                    EXPORT DisS1_1
                    EXPORT ID_S1_1
                    EXPORT Xo
                    EXPORT Yaw
                    EXPORT Beta
                    EXPORT Steer_L1
                    EXPORT Steer_R1
                   """
        control_inputs = {
            "IMP_STEER_L1": self.Steer_L1,
            "IMP_STEER_R1": self.Steer_R1,
            "IMP_PBK_L1": self.FL_Force,
            "IMP_PBK_R1": self.FR_Force,
            "IMP_PBK_L2": self.RL_Force,
            "IMP_PBK_R2": self.RR_Force
        }
        # print(f"control_inputs:{control_inputs}")
        # update vehicle states
        self.observed, self.done, self.updated_time_sec = self.cm.step(action=control_inputs,
                                                                       delta_time=self.onestep_delta_time)
        self.state = [self.observed['Vx'], self.observed['DisS1_1'], self.observed['ID_S1_1'],
                      self.observed['Yo'], self.observed['Yaw'], self.observed['Beta'],
                      self.observed['Steer_L1'], self.observed['Steer_R1']]
        # close carsim
        reward = self.Get_reward()
        if self.done == True:
            self.close_cm()
            print(f"-----------第{self.env_cur}场景结束-----------")
            self.env_cur += 1
        return self.state, reward, self.done,{}
    def Get_reward(self):
        a = 0
        b = 0
        c = 0
        print(f"self.observed['Vx']:{self.observed['Vx']},self.Steer_L1:{self.Steer_L1},self.observed['Yo']:{self.observed['Yo']}")
        if self.observed['Vx']<0.1:
            a = (self.observed['Yo'] - 1)*100
            self.done = True
        if abs(self.observed['Yo']) > 1:
            b = -30
            self.done = True
        else:
            b = 0.01
        if abs(self.Steer_L1) > 80:
            self.done = True
            self.c = -100
        reward = -a + b + c - 0.5

        return reward
    def render(self):
        pass
    # 重置场景状态
    def reset(self):
        # logger.info("Starting sample run. ")
        # # instantiate carsim manager
        self.cm = CarsimManager(
            carsim_db_dir=self.CARSIM_DB_DIR,
            vehicle_type=self.VEHICLE_TYPE,
        )
        logger = initialize_logging(__name__)
        self.time_list = [0]
        self.Steer_force_list = [0]
        self.FL_Brakeforce = [0]
        self.FR_Brakeforce = [0]
        self.RL_Brakeforce = [0]
        self.RR_Brakeforce = [0]
        self.Current_time = 0
        self.done = False
        self.state = [0, 0, 0, 0, 0, 0, 0, 0]
        return self.state
    def close_cm(self):
        self.cm.close()
        self.cm.save_results_into_carsimdb()
