# Supplementary material for: Research on vehicle lateral stability control under low-adhesion road conditions using proximal policy optimization algorithm
Source: PLoS One. 2025 Nov 26;20(11):e0335686. doi: 10.1371/journal.pone.0335686 (PMC12654942; doi:10.1371/journal.pone.0335686)
Supplement: S2 File — (ZIP) [file pone.0335686.s002.zip › Main_PPO/Carsim_env_Bend.py]

""" sample script to call carsim solver from python """
import copy
import sys
import amesim
import numpy as np
from gym import Env
from gym.spaces import Box  # 导入不同类型空间
import Function_ENV as Fun

sys.path.append('../')
from datetime import timedelta
from pycarsimlib.core import CarsimManager
from pycarsimlib.logger import initialize_logging
from rich.progress import track

logger = initialize_logging(__name__)


class Sim(Env):
    def __init__(self):
        # constant params
        self.CARSIM_DB_DIR = r"C:\\Users\\Public\\Documents\\CarSim2021.0_Data"
        self.VEHICLE_TYPE = "normal_vehicle"
        # logger.info("Starting sample run. ")
        # instantiate carsim manager
        # self.cm = CarsimManager(
        #     carsim_db_dir=self.CARSIM_DB_DIR,
        #     vehicle_type=self.VEHICLE_TYPE,
        # )
        # set simulation params
        self.observation_space = Box(np.array([-1000.0] * 8),
                                     np.array([1000.0] * 8), dtype=np.float32)
        self.action_space = Box(np.array([0, 0, 0, 0, 0]), np.array([1, 1, 1, 1, 1]), dtype=np.float32)
        self.time_step = 0.05
        self.onestep_delta_time = timedelta(seconds=0.05)
        self.env_cur = 1
        self.Current_time = 0
        self.done = False
        self.state = [0, 0, 0, 0, 0, 0, 0, 0]
        self.action_Sim = []
        self.Cur_steer_angle = 0.0
        self.dis_AVz = 0.0
        self.acc = 0.8 * 9.8  # 理想制动减速度
        self.v = 80 / 3.6  # 初始车速
        self.t = self.v / self.acc  # 理想制动减速时间
        self.s_ideal =0.5 * self.acc * self.t ** 2  # 理想制动距离
        self.Kappa_min = 0.1
        self.Kappa_max = 0.2
        self.Kappa_mid = (self.Kappa_min + self.Kappa_max) / 2


    def step(self, action):
        """ run carsim model with static control inputs """
        print(f"action：{action}")
        # print(f"action_type:{type(action)}")
        # run simulation steps
        self.action_Sim = action[:].tolist()
        # print(f"self.action_Sim:{self.action_Sim}")

        self.action_Sim[0] = (self.action_Sim[0] - 0.5) * 10
        self.action_Sim[0] = Fun.angel_ex(self.Cur_steer_angle, self.action_Sim[0])
        self.Cur_steer_angle = self.action_Sim[0]
        self.action_Sim[1] = self.action_Sim[1] * 3000
        self.action_Sim[2] = self.action_Sim[2] * 3000
        self.action_Sim[3] = self.action_Sim[3] * 1500
        self.action_Sim[4] = self.action_Sim[4] * 1500
        # print(f"action_step:{self.action_Sim}")

        self.Steer_L1 = self.action_Sim[0]
        self.Steer_R1 = self.action_Sim[0]
        self.FL_Force = self.action_Sim[1]
        self.FR_Force = self.action_Sim[2]
        self.RL_Force = self.action_Sim[3]
        self.RR_Force = self.action_Sim[4]
        # print(f"FL_Force:{self.FL_Force}")
        """

            IMPORT IMP_STEER_L1
            IMPORT IMP_STEER_R1
            IMPORT IMP_MYBK_L1
            IMPORT IMP_MYBK_R1
            IMPORT IMP_MYBK_L2
            IMPORT IMP_MYBK_R2
            EXPORT Vx
            EXPORT Station
            EXPORT Yo
            EXPORT Yaw
            EXPORT Beta
            EXPORT Steer_L1
            EXPORT AVz
            EXPORT Ax
            SV_YAW 0
                   """
        control_inputs = {
            "IMP_STEER_L1": self.Steer_L1,
            "IMP_STEER_R1": self.Steer_R1,
            "IMP_MYBK_L1": self.FL_Force,
            "IMP_MYBK_R1": self.FR_Force,
            "IMP_MYBK_L2": self.RL_Force,
            "IMP_MYBK_R2": self.RR_Force
        }
        self.observed, self.done, self.updated_time_sec = self.cm.step(action=control_inputs,
                                                                       delta_time=self.onestep_delta_time)


        self.state = [self.observed['Vx'], self.observed['Station'],
                      self.observed['L_Drv_1'], self.observed['Yaw'], self.observed['Beta'],
                      self.observed['Steer_L1'], self.observed['AVz'],self.observed['Ax']]
        # close carsim
        reward = self.Get_reward()
        if self.done == True:
            self.close_cm()
            print(f"-----------第{self.env_cur}场景结束-----------")
            self.env_cur += 1
        self.dis_AVz = self.observed['AVz']
        return self.state, reward, self.done, {}

    # def Get_reward(self):
    #     a = 0
    #     b = 0
    #     c = 0
    #     d = 0
    #     print(
    #         f"self.observed['Vx']:{self.observed['Vx']},self.Steer_L1:{self.Steer_L1},self.observed['Yo']:{self.observed['Yo']},self.observed['DisS1_1']:{self.observed['DisS1_1']}")
    #     if abs(self.observed['Yo']) > 0.5:
    #         b = -50
    #         self.done = True
    #     else:
    #         b = 0.1
    #     if self.observed['Vx'] < 0.1 or self.observed['DisS1_1'] <= 2:
    #         if self.observed['DisS1_1'] > 2:
    #             a = abs(self.observed['Yo']) * 100
    #         else:
    #             a = -50
    #         self.done = True
    #
    #     if abs(self.observed['AVz']) < 1:
    #         c = (1 - abs(self.observed['AVz'])) * 0.1
    #     if abs(self.observed['AVz']-self.dis_AVz) / 0.01 > 1:
    #         d = -abs(self.observed['AVz']-self.dis_AVz)/10
    #     else:
    #         d = min(1 / abs(self.observed['AVz']-self.dis_AVz), 10)
    #     reward = -a + b + c + d - 0.5
    #     return reward
    "low_surface_reward"
    def Get_reward(self):
        a = 0
        b = 0
        c = 0
        d = 0
        e = 0
        print(
            f"self.observed['Vx']:{self.observed['Vx']},self.Steer_L1:{self.Steer_L1},"
            f"self.observed['L_Drv_1']:{self.observed['L_Drv_1']},self.observed['Station']:{self.observed['Station']}，self.observed['Ax']:{self.observed['Ax']},"
            f"s_ideal:{self.s_ideal},self.observed['Yaw']:{self.observed['Yaw']}")
        if abs(self.observed['L_Drv_1']) > 0.3 or self.observed['Station'] > self.s_ideal+30 or abs(self.observed['Beta']) > 8:
            b = -50
            self.done = True
        else:
            b = (0.1-self.observed['L_Drv_1']) * 10 + (8-abs(self.observed['Beta']))/5
        if self.observed['Vx'] < 0.1:
            a = (0.6 - self.observed['L_Drv_1']) * 150 + min(10 * (self.observed['Station']/(self.observed['Station']-self.s_ideal)),100)
            self.done = True

        if abs(self.observed['AVz']) < 0.5:
            c = (1 - abs(self.observed['AVz'])) * 0.1
        if abs(self.observed['AVz']-self.dis_AVz) / 0.01 > 0.5:
            d = -abs(self.observed['AVz']-self.dis_AVz)/10
        else:
            d = min(1 / abs(self.observed['AVz']-self.dis_AVz), 1)

        if self.observed['Vx'] / 3.6 < self.v*3/5:
            if -self.observed['Ax']*9.8 < self.acc*0.5:
                e = -(self.acc+self.observed['Ax']*9.8)/5
            else:
                e = -self.observed['Ax'] / self.acc
        reward = a + b + c + d + e - 0.5
        return reward
    def render(self):
        pass

    # 重置场景状态
    def reset(self):
        # logger.info("Starting sample run. ")
        # # instantiate carsim manager
        self.cm = CarsimManager(
            carsim_db_dir=self.CARSIM_DB_DIR,
            vehicle_type=self.VEHICLE_TYPE,
        )
        self.Current_time = 0
        self.done = False
        self.state = [0, 0, 0, 0, 0, 0, 0, 0]
        self.Cur_steer_angle = 0.0
        self.dis_AVz = 0.0

        return self.state

    def close_cm(self):
        self.cm.close()
        self.cm.save_results_into_carsimdb()
