# Supplementary material for: Research on vehicle lateral stability control under low-adhesion road conditions using proximal policy optimization algorithm
Source: PLoS One. 2025 Nov 26;20(11):e0335686. doi: 10.1371/journal.pone.0335686 (PMC12654942; doi:10.1371/journal.pone.0335686)
Supplement: S2 File — (ZIP) [file pone.0335686.s002.zip › Main_PPO/Function_ENV.py]

def angel_ex(cur_angel, tar_angel):
    if tar_angel - cur_angel >= 0:
        next_angel_step = 12 * 0.05
        cur_angel = min(tar_angel, cur_angel + next_angel_step)
    else:
        next_angel_step = -12 * 0.05
        cur_angel = max(tar_angel, cur_angel + next_angel_step)
    return cur_angel
