# Supplementary material for: Research on vehicle lateral stability control under low-adhesion road conditions using proximal policy optimization algorithm
Source: PLoS One. 2025 Nov 26;20(11):e0335686. doi: 10.1371/journal.pone.0335686 (PMC12654942; doi:10.1371/journal.pone.0335686)
Supplement: S2 File — (ZIP) [file pone.0335686.s002.zip › Main_PPO/PPO_Main.py]

# 代码用于离散环境的模型
import numpy as np
import torch
from torch import nn
from torch.nn import functional as F


# ----------------------------------- #
# 构建策略网络--actor
# ----------------------------------- #

class PolicyNet(nn.Module):
    def __init__(self, n_states, n_hiddens,n_actions):
        super(PolicyNet, self).__init__()
        self.net = nn.Sequential(
                nn.Linear(n_states, n_hiddens),
                nn.ReLU(),
                nn.Linear(n_hiddens, 128),
                nn.ReLU(),
                nn.Linear(128, 256),
                nn.ReLU(),
                nn.Linear(256, n_actions),
                nn.Sigmoid()
            )
    def forward(self, obs):
        x = self.net(obs)
        return x

# ----------------------------------- #
# 构建价值网络--critic
# ----------------------------------- #

class ValueNet(nn.Module):
    def __init__(self,n_states,n_hiddens):
        super(ValueNet, self).__init__()
        self.net = nn.Sequential(
            nn.Linear(n_states, n_hiddens),
            nn.ReLU(),
            nn.Linear(n_hiddens, 128),
            nn.ReLU(),
            nn.Linear(128, 256),
            nn.ReLU(),
            nn.Linear(256, 1),
        )

    def forward(self, state):
        x = self.net(state)
        return x


# ----------------------------------- #
# 构建模型
# ----------------------------------- #

class PPO:
    def __init__(self, n_states, n_hiddens, n_actions,
                 actor_lr, critic_lr, lmbda, epochs, eps, gamma, device):
        # 实例化策略网络
        self.actor = PolicyNet(n_states, n_hiddens, n_actions).to(device)
        self.old_actor = PolicyNet(n_states, n_hiddens, n_actions).to(device)
        # 实例化价值网络
        self.critic = ValueNet(n_states, n_hiddens).to(device)
        # 策略网络的优化器
        self.actor_optimizer = torch.optim.Adam(self.actor.parameters(), lr=actor_lr)
        # 价值网络的优化器
        self.critic_optimizer = torch.optim.Adam(self.critic.parameters(), lr=critic_lr)

        self.gamma = gamma  # 折扣因子
        self.lmbda = lmbda  # GAE优势函数的缩放系数
        self.epochs = epochs  # 一条序列的数据用来训练轮数
        self.eps = eps  # PPO中截断范围的参数
        self.device = device
        self.cov_var = torch.full(size=(n_actions,), fill_value=0.5)
        self.cov_mat = torch.diag(self.cov_var)
    # 动作选择
    def take_action(self, state):
        # 维度变换 [n_state]-->tensor[1,n_states]
        state = torch.tensor([state], dtype=torch.float).to(self.device)
        # state = torch.tensor(state[np.newaxis, :]).to(self.device)
        # 当前状态下，每个动作的概率分布 [1,n_states]
        # x = self.old_actor(state)
        mean = self.actor(state)

        # 用上述协方差矩阵中的平均行动和标准差创建一个分布。
        action_list = torch.distributions.MultivariateNormal(mean, self.cov_mat)
        action = action_list.sample()
        # probs = F.softmax(self.old_actor(state))
        # 创建以probs为标准的概率分布
        # action_list = torch.distributions.normal.Normal(x, probs)
        # action_list = torch.distributions.Categorical(probs)
        print(f"action_list:{action_list}")
        # 依据其概率随机挑选一个动作
        # action = action_list.sample()
        action = torch.tanh(action)
        action[0] = (action[0]+1)/2
        return action

    # 训练
    def learn(self, transition_dict):
        # 提取数据集
        states = torch.tensor(transition_dict['states'], dtype=torch.float).to(self.device)
        # print(f"check:{torch.tensor(transition_dict['actions']).view(-1,1)}")
        actions = torch.tensor(transition_dict['actions'], dtype=torch.float).to(self.device).view(-1,1)
        rewards = torch.tensor(transition_dict['rewards'], dtype=torch.float).to(self.device).view(-1,1)
        next_states = torch.tensor(transition_dict['next_states'], dtype=torch.float).to(self.device)
        dones = torch.tensor(transition_dict['dones'], dtype=torch.float).to(self.device).view(-1, 1)

        # 目标，下一个状态的state_value  [b,1]
        next_q_target = self.critic(next_states)
        # 目标，当前状态的state_value  [b,1]
        td_target = rewards + self.gamma * next_q_target * (1 - dones)
        # 预测，当前状态的state_value  [b,1]
        td_value = self.critic(states)
        # 目标值和预测值state_value之差  [b,1]
        td_delta = td_target - td_value

        # 时序差分值 tensor-->numpy  [b,1]
        td_delta = td_delta.cpu().detach().numpy()
        advantage = 0  # 优势函数初始化
        advantage_list = []

        # 计算优势函数
        for delta in td_delta[::-1]:  # 逆序时序差分值 axis=1轴上倒着取 [], [], []
            # 优势函数GAE的公式
            advantage = self.gamma * self.lmbda * advantage + delta
            advantage_list.append(advantage)
        # 正序
        advantage_list.reverse()
        # numpy --> tensor [b,1]
        advantage = torch.tensor(advantage_list, dtype=torch.float).to(self.device)

        # 策略网络给出每个动作的概率，根据action得到当前时刻下该动作的概率
        # mu, sigma = self.old_actor(states)
        actions = torch.reshape((-1,1))
        mean = self.old_actor(states)
        old_dis = torch.distributions.MultivariateNormal(mean, self.cov_mat)
        # old_dis = torch.distributions.normal.Normal(mu, sigma)
        # old_log_probs = torch.log(old_probs.gather(1, actions)).detach()
        print(f"old_dis.type:{type(old_dis)},actions.shape:{actions.shape}")
        old_log_probs = old_dis.log_prob(actions)
        # 一组数据训练 epochs 轮
        for _ in range(self.epochs):
            # 每一轮更新一次策略网络预测的状态
            # mu, sigma = self.actor(states)
            # new_dis = torch.distributions.normal.Normal(mu, sigma)
            # log_probs = new_dis.log_prob(actions.gather(1, actions))
            mean = self.old_actor(states)
            new_dis = torch.distributions.MultivariateNormal(mean, self.cov_mat)
            log_probs = new_dis.log_prob(actions)
            # log_probs = torch.log(probs.gather(1, actions)).detach()
            # 新旧策略之间的比例
            ratio = torch.exp(log_probs - old_log_probs)
            # 近端策略优化裁剪目标函数公式的左侧项
            surr1 = ratio * advantage
            # 公式的右侧项，ratio小于1-eps就输出1-eps，大于1+eps就输出1+eps
            surr2 = torch.clamp(ratio, 1 - self.eps, 1 + self. eps) * advantage
            # 策略网络的损失函数
            actor_loss = torch.mean(-torch.min(surr1, surr2))
            # 价值网络的损失函数，当前时刻的state_value - 下一时刻的state_value
            critic_loss = torch.mean(F.mse_loss(self.critic(states), td_target.detach()))

            # 梯度清0
            self.actor_optimizer.zero_grad()
            self.critic_optimizer.zero_grad()
            # 反向传播
            actor_loss.backward(retain_graph=True)
            critic_loss.backward(retain_graph=True)
            # 梯度更新
            self.actor_optimizer.step()
            self.critic_optimizer.step()
        self.old_actor.load_state_dict(self.actor.state_dict())
