# Supplementary material for: Research on vehicle lateral stability control under low-adhesion road conditions using proximal policy optimization algorithm
Source: PLoS One. 2025 Nov 26;20(11):e0335686. doi: 10.1371/journal.pone.0335686 (PMC12654942; doi:10.1371/journal.pone.0335686)
Supplement: S2 File — (ZIP) [file pone.0335686.s002.zip › Main_PPO/Results/Run_dca17329-b23e-4074-bb22-df1af8a893a5/LastRun.erd]

ERDFILEV2.00
697, -1, -1, 2788, 1, 0.025000
TITLE   Preview_point' <FYP>
Category FYP
Dataset Preview_point'
SHORTNAMAAx     AAy     AAy_L1  AAy_L2  AAy_R1  AAy_R2  AAz     AA_Eng  AA_P    AA_R    AA_Y    ABS_L1  ABS_L2  ABS_R1  ABS_R2  Alpha_L1Alpha_L2Alpha_R1Alpha_R2AlphL_L1AlphL_L2AlphL_R1AlphL_R2AVx     AVx_L1  AVx_L2  AVx_R1  AVx_R2  AVy     AVy_L1  AVy_L2  AVy_R1  AVy_R2  AVy_W_L1AVy_W_L2AVy_W_R1AVy_W_R2AVz     AVzKp_L1AVzKp_L2AVzKp_R1AVzKp_R2AVz_L1  AVz_L2  AVz_R1  AVz_R2  AV_D3f  AV_DS_L1AV_DS_R1AV_Eng  AV_Gear1AV_Gear2AV_P    AV_R    AV_TC   AV_TransAV_Y    Ax      Ax_Rd   Ax_SCcmdAx_SCrq Ax_SM   Ay      Ay_Rd   Ay_SM   Az      Az_Rd   Az_SM   A_Drv_1 A_Drv_2 A_Drv_3 A_Drv_4 A_Drv_5 A_Drv_6 A_Drv_7 A_Drv_8 A_Drv_9 A_Gear1 A_Gear2 A_StrIn1A_StrIn2A_Tbar  Beta    BetaAir BetaR   BetaRd  BetaRdR Bk_BoostBk_PedalBk_Stat CamberL1CamberL2CamberR1CamberR2CamUSL1 CamUSL2 CamUSR1 CamUSR2 Clt_D1_2ClutchD1ClutchL1ClutchR1ClutchTrCl_Stat CmpAD_L1CmpAD_L2CmpAD_R1CmpAD_R2CmpD_L1 CmpD_L2 CmpD_R1 CmpD_R2 CmpJStL1CmpJStL2CmpJStR1CmpJStR2CmpRD_L1CmpRD_L2CmpRD_R1CmpRD_R2CmpRStL1CmpRStL2CmpRStR1CmpRStR2
&1000   CmpS_L1 CmpS_L2 CmpS_R1 CmpS_R2 CmpT_L1 CmpT_L2 CmpT_R1 CmpT_R2 Dive_L1 Dive_L2 Dive_R1 Dive_R2 dZdXair dZdX_L1 dZdX_L2 dZdX_R1 dZdX_R2 dZdYair dZdY_L1 dZdY_L2 dZdY_R1 dZdY_R2 ESC_StatEvent   FbkB_In FbkB_OutFd_L1   Fd_L2   Fd_R1   Fd_R2   FJSt_L1 FJSt_L2 FJSt_R1 FJSt_R2 FRSt_L1 FRSt_L2 FRSt_R1 FRSt_R2 FsExt_L1FsExt_L2FsExt_R1FsExt_R2Fs_L1   Fs_L2   Fs_R1   Fs_R2   FullStepFxExL1  FxExL2  FxExR1  FxExR2  FxGExL1 FxGExL2 FxGExR1 FxGExR2 Fx_A1   Fx_A2   Fx_Air  Fx_L1   Fx_L2   Fx_R1   Fx_R2   Fx_WC_L1Fx_WC_L2Fx_WC_R1Fx_WC_R2FyExL1  FyExL2  FyExR1  FyExR2  FyGExL1 FyGExL2 FyGExR1 FyGExR2 Fy_A1   Fy_A2   Fy_Air  Fy_L1   Fy_L2   Fy_R1   Fy_R2   Fy_WC_L1Fy_WC_L2Fy_WC_R1Fy_WC_R2FzExL1  FzExL2  FzExR1  FzExR2  FzGExL1 FzGExL2 FzGExR1 FzGExR2 Fz_A1   Fz_A2   Fz_Air  Fz_L1   Fz_L2   Fz_R1   Fz_R2   Fz_WC_L1Fz_WC_L2Fz_WC_R1Fz_WC_R2F_boost F_Pedal F_TRdL1 F_TRdL2 F_TRdR1 F_TRdR2 Gamma_L1Gamma_L2Gamma_R1Gamma_R2GearStatGear_CL Gear_DelGear_OL GPSlongAGPSAlitdGPS_Lat GPS_LatAGPS_LongHcg_TM  
&1000   ID_EventID_Run  Ispin_TrIstrGearIw_Dr_L1Iw_Dr_L2Iw_Dr_R1Iw_Dr_R2JncR_L1 JncR_L2 JncR_R1 JncR_R2 Jnc_L1  Jnc_L2  Jnc_R1  Jnc_R2  Kappa_L1Kappa_L2Kappa_R1Kappa_R2KappL_L1KappL_L2KappL_R1KappL_R2K_TC    Lat_TargLat_Veh LtrgIdDmLxcgTM  Lx_Sen_1Lx_Sen_2Lx_Sen_3Lx_Sen_4Lx_Sen_5Lx_Sen_6Lx_Sen_7Lx_Sen_8Lx_Sen_9L_Drv_1 L_Drv_2 L_Drv_3 L_Drv_4 L_Drv_5 L_Drv_6 L_Drv_7 L_Drv_8 L_Drv_9 Mfuel   ModeTranMuX_L1  MuX_L2  MuX_R1  MuX_R2  MuY_L1  MuY_L2  MuY_R1  MuY_R2  MxExL1  MxExL2  MxExR1  MxExR2  MxGExL1 MxGExL2 MxGExR1 MxGExR2 MxGExt  Mx_A1   Mx_A2   Mx_Air  Mx_Ext  Mx_L1   Mx_L2   Mx_R1   Mx_R2   Mx_WC_L1Mx_WC_L2Mx_WC_R1Mx_WC_R2MyExL1  MyExL2  MyExR1  MyExR2  MyGExL1 MyGExL2 MyGExR1 MyGExR2 MyGExt  MyRR_L1 MyRR_L2 MyRR_R1 MyRR_R2 My_Air  My_Bk_L1My_Bk_L2My_Bk_R1My_Bk_R2My_Dr_L1My_Dr_L2My_Dr_R1My_Dr_R2My_Ext  My_US_L1My_US_L2My_US_R1My_US_R2My_WC_L1My_WC_L2My_WC_R1My_WC_R2MzExL1  MzExL2  MzExR1  MzExR2  MzGExL1 MzGExL2 MzGExR1 MzGExR2 MzGExt  Mz_Air  Mz_Ext  Mz_KP_L1Mz_KP_L2Mz_KP_R1Mz_KP_R2
&1000   Mz_L1   Mz_L2   Mz_R1   Mz_R2   Mz_WC_L1Mz_WC_L2Mz_WC_R1Mz_WC_R2M_boost M_ClutchM_Cl_CapM_ColHysM_ColVisM_D1viscM_D1_Cl M_D1_Cl2M_D3f   M_EngEscM_EngOutM_Eng_InM_Eng_RqM_L1_Cl M_R1_Cl M_StopL1M_StopR1M_SW    M_Tbar  M_TC    M_Trans M_TRdL1 M_TRdL2 M_TRdR1 M_TRdR2 PathIdDmPbkCh_L1PbkCh_L2PbkCh_R1PbkCh_R2PbkD_L1 PbkD_L2 PbkD_R1 PbkD_R2 PbkL_L1 PbkL_L2 PbkL_R1 PbkL_R2 Pbk_Con Pctl_L1 Pctl_L2 Pctl_R1 Pctl_R2 Pitch   PitchGL1PitchGL2PitchGR1PitchGR2PitchRd Pitch_L1Pitch_L2Pitch_R1Pitch_R2PtchAeroPtchGnd PtchGndAPtchPathPwrEngAvPwrEngInPwrEngO PwrTransPwrWheelPwr_SC  Pwr_SCrqPwr_TC  Qfuel   RdID_L1 RdID_L2 RdID_R1 RdID_R2 RgearDLTRgear_TrRhoPathYRhoPathZRho_RoadRolA_A1rRolA_A2rRoll    RollGL1 RollGL2 RollGnd RollGR1 RollGR2 RollPathRollWKL1RollWKL2RollWKR1RollWKR2Roll_A1rRoll_A2rRoll_E  Roll_L1 Roll_L2 Roll_R1 Roll_R2 Roll_Rd RolR_A1rRolR_A2rRotTransRot_D3f Rot_L1  Rot_L2  Rot_R1  Rot_R2  Rot_TC  RRE_L1  RRE_L2  RRE_R1  RRE_R2  R_AV_TC R_M_TC  Station Sta_ProfSta_RoadSteer_DMSteer_L1
&1000   Steer_L2Steer_R1Steer_R2Steer_SWStrAV_SWStrC_L1 StrC_L2 StrC_R1 StrC_R2 StrKp_L1StrKp_L2StrKp_R1StrKp_R2StrK_L1 StrK_L2 StrK_R1 StrK_R2 StrSWr_1StrSWr_2SusX_L1 SusX_L2 SusX_R1 SusX_R2 SusY_L1 SusY_L2 SusY_R1 SusY_R2 S_Rd_L1 S_Rd_L2 S_Rd_R1 S_Rd_R2 TC_Lock ThrottleThrtl_SCThr_Eng Thr_IntlT_Event T_RecordT_Rtr_L1T_Rtr_L2T_Rtr_R1T_Rtr_R2T_Stamp Vair    Vbk_Tot VJStL1  VJStL2  VJStR1  VJStR2  VRStL1  VRStL2  VRStR1  VRStR2  Vwind   Vx      VxCenL1 VxCenL2 VxCenR1 VxCenR2 VxNf_SM VxTargetVxz_Fwd Vx_Err  Vx_IErr Vx_L1   Vx_L2   Vx_R1   Vx_R2   Vx_Rd   Vx_SM   Vx_WC_L1Vx_WC_L2Vx_WC_R1Vx_WC_R2Vy      VyNf_SM VyTC_L1 VyTC_L2 VyTC_R1 VyTC_R2 Vy_Rack1Vy_Rack2Vy_Rd   Vy_SM   Vy_WC_L1Vy_WC_L2Vy_WC_R1Vy_WC_R2Vz      Vz_Rd   Vz_SM   Vz_WC_L1Vz_WC_L2Vz_WC_R1Vz_WC_R2v_mod1  v_mod2  Xcg_SM  Xcg_TM  Xctc_L1 Xctc_L2 Xctc_R1 Xctc_R2 Xo      Xrd_Air Xrel_L1 Xrel_L2 Xrel_R1 Xrel_R2 X_DesignX_Drv_1 X_Drv_2 X_Drv_3 X_Drv_4 X_Drv_5 X_Drv_6 X_Drv_7 X_Drv_8 X_Drv_9 X_L1    X_L2    X_R1    X_R2    X_Targ1 
&1000   X_Targ2 X_Targ3 X_Targ4 X_Targ5 X_Targ6 X_Targ7 X_Targ8 X_Targ9 X_TargetYaw     YawWK_L1YawWK_L2YawWK_R1YawWK_R2Yaw_L1  Yaw_L2  Yaw_R1  Yaw_R2  Yaw_WindYcg_SM  Ycg_TM  Yctc_L1 Yctc_L2 Yctc_R1 Yctc_R2 YlcgTM  Yo      Yrd_Air Yrel_L1 Yrel_L2 Yrel_R1 Yrel_R2 Y_DesignY_Drv_1 Y_Drv_2 Y_Drv_3 Y_Drv_4 Y_Drv_5 Y_Drv_6 Y_Drv_7 Y_Drv_8 Y_Drv_9 Y_L1    Y_L2    Y_R1    Y_R2    Y_Rack1 Y_Rack2 Y_Targ1 Y_Targ2 Y_Targ3 Y_Targ4 Y_Targ5 Y_Targ6 Y_Targ7 Y_Targ8 Y_Targ9 Y_TargetZcg_SM  Zcg_TM  ZgndAve1ZgndAve2Zgnd_L1 Zgnd_L2 Zgnd_R1 Zgnd_R2 Zo      Zrd_Air Zrel_L1 Zrel_L2 Zrel_R1 Zrel_R2 Z_Aero  Z_L1    Z_L2    Z_R1    Z_R2    
NAME                                 AAx                             AAy                          AAy_L1                          AAy_L2                          AAy_R1                          AAy_R2                             AAz                          AA_Eng                            AA_P                            AA_R                            AA_Y                          ABS_L1                          ABS_L2                          ABS_R1                          ABS_R2                        Alpha_L1                        Alpha_L2                        Alpha_R1                        Alpha_R2                        AlphL_L1                        AlphL_L2                        AlphL_R1                        AlphL_R2                             AVx                          AVx_L1                          AVx_L2                          AVx_R1                          AVx_R2                             AVy                          AVy_L1                          AVy_L2
&1000                             AVy_R1                          AVy_R2                        AVy_W_L1                        AVy_W_L2                        AVy_W_R1                        AVy_W_R2                             AVz                        AVzKp_L1                        AVzKp_L2                        AVzKp_R1                        AVzKp_R2                          AVz_L1                          AVz_L2                          AVz_R1                          AVz_R2                          AV_D3f                        AV_DS_L1                        AV_DS_R1                          AV_Eng                        AV_Gear1                        AV_Gear2                            AV_P                            AV_R                           AV_TC                        AV_Trans                            AV_Y                              Ax                           Ax_Rd                        Ax_SCcmd                         Ax_SCrq                           Ax_SM
&1000                                 Ay                           Ay_Rd                           Ay_SM                              Az                           Az_Rd                           Az_SM                         A_Drv_1                         A_Drv_2                         A_Drv_3                         A_Drv_4                         A_Drv_5                         A_Drv_6                         A_Drv_7                         A_Drv_8                         A_Drv_9                         A_Gear1                         A_Gear2                        A_StrIn1                        A_StrIn2                          A_Tbar                            Beta                         BetaAir                           BetaR                          BetaRd                         BetaRdR                        Bk_Boost                        Bk_Pedal                         Bk_Stat                        CamberL1                        CamberL2                        CamberR1
&1000                           CamberR2                         CamUSL1                         CamUSL2                         CamUSR1                         CamUSR2                        Clt_D1_2                        ClutchD1                        ClutchL1                        ClutchR1                        ClutchTr                         Cl_Stat                        CmpAD_L1                        CmpAD_L2                        CmpAD_R1                        CmpAD_R2                         CmpD_L1                         CmpD_L2                         CmpD_R1                         CmpD_R2                        CmpJStL1                        CmpJStL2                        CmpJStR1                        CmpJStR2                        CmpRD_L1                        CmpRD_L2                        CmpRD_R1                        CmpRD_R2                        CmpRStL1                        CmpRStL2                        CmpRStR1                        CmpRStR2
&1000                            CmpS_L1                         CmpS_L2                         CmpS_R1                         CmpS_R2                         CmpT_L1                         CmpT_L2                         CmpT_R1                         CmpT_R2                         Dive_L1                         Dive_L2                         Dive_R1                         Dive_R2                         dZdXair                         dZdX_L1                         dZdX_L2                         dZdX_R1                         dZdX_R2                         dZdYair                         dZdY_L1                         dZdY_L2                         dZdY_R1                         dZdY_R2                        ESC_Stat                           Event                         FbkB_In                        FbkB_Out                           Fd_L1                           Fd_L2                           Fd_R1                           Fd_R2                         FJSt_L1
&1000                            FJSt_L2                         FJSt_R1                         FJSt_R2                         FRSt_L1                         FRSt_L2                         FRSt_R1                         FRSt_R2                        FsExt_L1                        FsExt_L2                        FsExt_R1                        FsExt_R2                           Fs_L1                           Fs_L2                           Fs_R1                           Fs_R2                        FullStep                          FxExL1                          FxExL2                          FxExR1                          FxExR2                         FxGExL1                         FxGExL2                         FxGExR1                         FxGExR2                           Fx_A1                           Fx_A2                          Fx_Air                           Fx_L1                           Fx_L2                           Fx_R1                           Fx_R2
&1000                           Fx_WC_L1                        Fx_WC_L2                        Fx_WC_R1                        Fx_WC_R2                          FyExL1                          FyExL2                          FyExR1                          FyExR2                         FyGExL1                         FyGExL2                         FyGExR1                         FyGExR2                           Fy_A1                           Fy_A2                          Fy_Air                           Fy_L1                           Fy_L2                           Fy_R1                           Fy_R2                        Fy_WC_L1                        Fy_WC_L2                        Fy_WC_R1                        Fy_WC_R2                          FzExL1                          FzExL2                          FzExR1                          FzExR2                         FzGExL1                         FzGExL2                         FzGExR1                         FzGExR2
&1000                              Fz_A1                           Fz_A2                          Fz_Air                           Fz_L1                           Fz_L2                           Fz_R1                           Fz_R2                        Fz_WC_L1                        Fz_WC_L2                        Fz_WC_R1                        Fz_WC_R2                         F_boost                         F_Pedal                         F_TRdL1                         F_TRdL2                         F_TRdR1                         F_TRdR2                        Gamma_L1                        Gamma_L2                        Gamma_R1                        Gamma_R2                        GearStat                         Gear_CL                        Gear_Del                         Gear_OL                        GPSlongA                    GPS_Altitude                         GPS_Lat                        GPS_LatA                        GPS_Long                          Hcg_TM
&1000                           ID_Event                          ID_Run                        Ispin_Tr                        IstrGear                        Iw_Dr_L1                        Iw_Dr_L2                        Iw_Dr_R1                        Iw_Dr_R2                         JncR_L1                         JncR_L2                         JncR_R1                         JncR_R2                          Jnc_L1                          Jnc_L2                          Jnc_R1                          Jnc_R2                        Kappa_L1                        Kappa_L2                        Kappa_R1                        Kappa_R2                        KappL_L1                        KappL_L2                        KappL_R1                        KappL_R2                            K_TC                        Lat_Targ                         Lat_Veh                        LtrgIdDm                          LxcgTM                        Lx_Sen_1                        Lx_Sen_2
&1000                           Lx_Sen_3                        Lx_Sen_4                        Lx_Sen_5                        Lx_Sen_6                        Lx_Sen_7                        Lx_Sen_8                        Lx_Sen_9                         L_Drv_1                         L_Drv_2                         L_Drv_3                         L_Drv_4                         L_Drv_5                         L_Drv_6                         L_Drv_7                         L_Drv_8                         L_Drv_9                           Mfuel                        ModeTran                          MuX_L1                          MuX_L2                          MuX_R1                          MuX_R2                          MuY_L1                          MuY_L2                          MuY_R1                          MuY_R2                          MxExL1                          MxExL2                          MxExR1                          MxExR2                         MxGExL1
&1000                            MxGExL2                         MxGExR1                         MxGExR2                          MxGExt                           Mx_A1                           Mx_A2                          Mx_Air                          Mx_Ext                           Mx_L1                           Mx_L2                           Mx_R1                           Mx_R2                        Mx_WC_L1                        Mx_WC_L2                        Mx_WC_R1                        Mx_WC_R2                          MyExL1                          MyExL2                          MyExR1                          MyExR2                         MyGExL1                         MyGExL2                         MyGExR1                         MyGExR2                          MyGExt                         MyRR_L1                         MyRR_L2                         MyRR_R1                         MyRR_R2                          My_Air                        My_Bk_L1
&1000                           My_Bk_L2                        My_Bk_R1                        My_Bk_R2                        My_Dr_L1                        My_Dr_L2                        My_Dr_R1                        My_Dr_R2                          My_Ext                        My_US_L1                        My_US_L2                        My_US_R1                        My_US_R2                        My_WC_L1                        My_WC_L2                        My_WC_R1                        My_WC_R2                          MzExL1                          MzExL2                          MzExR1                          MzExR2                         MzGExL1                         MzGExL2                         MzGExR1                         MzGExR2                          MzGExt                          Mz_Air                          Mz_Ext                        Mz_KP_L1                        Mz_KP_L2                        Mz_KP_R1                        Mz_KP_R2
&1000                              Mz_L1                           Mz_L2                           Mz_R1                           Mz_R2                        Mz_WC_L1                        Mz_WC_L2                        Mz_WC_R1                        Mz_WC_R2                         M_boost                        M_Clutch                        M_Cl_Cap                        M_ColHys                        M_ColVis                        M_D1visc                         M_D1_Cl                        M_D1_Cl2                           M_D3f                        M_EngEsc                        M_EngOut                        M_Eng_In                        M_Eng_Rq                         M_L1_Cl                         M_R1_Cl                        M_StopL1                        M_StopR1                            M_SW                          M_Tbar                            M_TC                         M_Trans                         M_TRdL1                         M_TRdL2
&1000                            M_TRdR1                         M_TRdR2                        PathIdDm                        PbkCh_L1                        PbkCh_L2                        PbkCh_R1                        PbkCh_R2                         PbkD_L1                         PbkD_L2                         PbkD_R1                         PbkD_R2                         PbkL_L1                         PbkL_L2                         PbkL_R1                         PbkL_R2                         Pbk_Con                         Pctl_L1                         Pctl_L2                         Pctl_R1                         Pctl_R2                           Pitch                        PitchGL1                        PitchGL2                        PitchGR1                        PitchGR2                         PitchRd                        Pitch_L1                        Pitch_L2                        Pitch_R1                        Pitch_R2                        PtchAero
&1000                            PtchGnd                        PtchGndA                        PtchPath                        PwrEngAv                        PwrEngIn                         PwrEngO                        PwrTrans                        PwrWheel                          Pwr_SC                        Pwr_SCrq                          Pwr_TC                           Qfuel                         RdID_L1                         RdID_L2                         RdID_R1                         RdID_R2                        RgearDLT                        Rgear_Tr                        RhoPathY                        RhoPathZ                        Rho_Road                        RolA_A1r                        RolA_A2r                            Roll                         RollGL1                         RollGL2                         RollGnd                         RollGR1                         RollGR2                        RollPath                       RollWK_L1
&1000                          RollWK_L2                       RollWK_R1                       RollWK_R2                        Roll_A1r                        Roll_A2r                          Roll_E                         Roll_L1                         Roll_L2                         Roll_R1                         Roll_R2                         Roll_Rd                        RolR_A1r                        RolR_A2r                        RotTrans                         Rot_D3f                          Rot_L1                          Rot_L2                          Rot_R1                          Rot_R2                          Rot_TC                          RRE_L1                          RRE_L2                          RRE_R1                          RRE_R2                         R_AV_TC                          R_M_TC                         Station                        Sta_Prof                        Sta_Road                        Steer_DM                        Steer_L1
&1000                           Steer_L2                        Steer_R1                        Steer_R2                        Steer_SW                        StrAV_SW                         StrC_L1                         StrC_L2                         StrC_R1                         StrC_R2                        StrKp_L1                        StrKp_L2                        StrKp_R1                        StrKp_R2                         StrK_L1                         StrK_L2                         StrK_R1                         StrK_R2                        StrSWr_1                        StrSWr_2                         SusX_L1                         SusX_L2                         SusX_R1                         SusX_R2                         SusY_L1                         SusY_L2                         SusY_R1                         SusY_R2                         S_Rd_L1                         S_Rd_L2                         S_Rd_R1                         S_Rd_R2
&1000                            TC_Lock                        Throttle                        Thrtl_SC                         Thr_Eng                        Thr_Intl                         T_Event                        T_Record                        T_Rtr_L1                        T_Rtr_L2                        T_Rtr_R1                        T_Rtr_R2                         T_Stamp                            Vair                         Vbk_Tot                          VJStL1                          VJStL2                          VJStR1                          VJStR2                          VRStL1                          VRStL2                          VRStR1                          VRStR2                           Vwind                              Vx                         VxCenL1                         VxCenL2                         VxCenR1                         VxCenR2                         VxNf_SM                        VxTarget                         Vxz_Fwd
&1000                             Vx_Err                         Vx_IErr                           Vx_L1                           Vx_L2                           Vx_R1                           Vx_R2                           Vx_Rd                           Vx_SM                        Vx_WC_L1                        Vx_WC_L2                        Vx_WC_R1                        Vx_WC_R2                              Vy                         VyNf_SM                         VyTC_L1                         VyTC_L2                         VyTC_R1                         VyTC_R2                        Vy_Rack1                        Vy_Rack2                           Vy_Rd                           Vy_SM                        Vy_WC_L1                        Vy_WC_L2                        Vy_WC_R1                        Vy_WC_R2                              Vz                           Vz_Rd                           Vz_SM                        Vz_WC_L1                        Vz_WC_L2
&1000                           Vz_WC_R1                        Vz_WC_R2                          v_mod1                          v_mod2                          Xcg_SM                          Xcg_TM                         Xctc_L1                         Xctc_L2                         Xctc_R1                         Xctc_R2                              Xo                         Xrd_Air                         Xrel_L1                         Xrel_L2                         Xrel_R1                         Xrel_R2                        X_Design                         X_Drv_1                         X_Drv_2                         X_Drv_3                         X_Drv_4                         X_Drv_5                         X_Drv_6                         X_Drv_7                         X_Drv_8                         X_Drv_9                            X_L1                            X_L2                            X_R1                            X_R2                         X_Targ1
&1000                            X_Targ2                         X_Targ3                         X_Targ4                         X_Targ5                         X_Targ6                         X_Targ7                         X_Targ8                         X_Targ9                        X_Target                             Yaw                        YawWK_L1                        YawWK_L2                        YawWK_R1                        YawWK_R2                          Yaw_L1                          Yaw_L2                          Yaw_R1                          Yaw_R2                        Yaw_Wind                          Ycg_SM                          Ycg_TM                         Yctc_L1                         Yctc_L2                         Yctc_R1                         Yctc_R2                          YlcgTM                              Yo                         Yrd_Air                         Yrel_L1                         Yrel_L2                         Yrel_R1
&1000                            Yrel_R2                        Y_Design                         Y_Drv_1                         Y_Drv_2                         Y_Drv_3                         Y_Drv_4                         Y_Drv_5                         Y_Drv_6                         Y_Drv_7                         Y_Drv_8                         Y_Drv_9                            Y_L1                            Y_L2                            Y_R1                            Y_R2                         Y_Rack1                         Y_Rack2                         Y_Targ1                         Y_Targ2                         Y_Targ3                         Y_Targ4                         Y_Targ5                         Y_Targ6                         Y_Targ7                         Y_Targ8                         Y_Targ9                        Y_Target                          Zcg_SM                          Zcg_TM                        ZgndAve1                        ZgndAve2
&1000                            Zgnd_L1                         Zgnd_L2                         Zgnd_R1                         Zgnd_R2                              Zo                         Zrd_Air                         Zrel_L1                         Zrel_L2                         Zrel_R1                         Zrel_R2                          Z_Aero                            Z_L1                            Z_L2                            Z_R1                            Z_R2
LONGNAME Roll acc. (body-fixed), vehiclePitch acc. (body-fixed), vehicle      Wheel L1 spin acceleration      Wheel L2 spin acceleration      Wheel R1 spin acceleration      Wheel R2 spin acceleration  Yaw acc. (body-fixed), vehicleEngine crankshaft angular accel.   Pitch accel. (Euler), vehicle    Roll accel. (Euler), vehicle     Yaw accel. (Euler), vehicle           ABS apply command, L1           ABS apply command, L2           ABS apply command, R1           ABS apply command, R2     Lateral slip angle, tire L1     Lateral slip angle, tire L2     Lateral slip angle, tire R1     Lateral slip angle, tire R2  Lateral slip (lagged), tire L1  Lateral slip (lagged), tire L2  Lateral slip (lagged), tire R1  Lateral slip (lagged), tire R2 Roll rate (body-fixed), vehicle             Roll rate, wheel L1             Roll rate, wheel L2             Roll rate, wheel R1             Roll rate, wheel R2Pitch rate (body-fixed), vehicle                   Wheel L1 spin                   Wheel L2 spin
&1000                      Wheel R1 spin                   Wheel R2 spin            Pitch rate, wheel L1            Pitch rate, wheel L2            Pitch rate, wheel R1            Pitch rate, wheel R2  Yaw rate (body-fixed), vehicle     Steer rate about kingpin L1     Steer rate about kingpin L2     Steer rate about kingpin R1     Steer rate about kingpin R2              Yaw rate, wheel L1              Yaw rate, wheel L2              Yaw rate, wheel R1              Yaw rate, wheel R2     Front diff input shaft spin     Left front driveshaft speed    Right front driveshaft speed          Engine crankshaft spinPitman arm rotation rate, axle 1Pitman arm rotation rate, axle 2     Pitch rate (Euler), vehicle      Roll rate (Euler), vehicle          Trans input shaft spin        Trans. output shaft spin       Yaw rate (Euler), vehicle Long. accel., inst. CG, vehicleRoad X accel., inst. CG, vehicle               Ax command for SC              Ax request from SC   Long. accel., CG, sprung mass
&1000     Lat. accel., inst. CG, vehicleRoad Y accel., inst. CG, vehicle    Lat. accel., CG, sprung mass Vert. accel., inst. CG, vehicleRoad Z accel., inst. CG, vehicle   Vert. accel., CG, sprung mass          Driver pt 1 error area          Driver pt 2 error area          Driver pt 3 error area          Driver pt 4 error area          Driver pt 5 error area          Driver pt 6 error area          Driver pt 7 error area          Driver pt 8 error area          Driver pt 9 error area     Pitman arm rotation, axle 1     Pitman arm rotation, axle 2Steering input gear angle, axle Steering input gear angle, axle       Steering torsion bar angle             Slip angle, vehicle        Aero slip angle, vehicle        Slip angle rate, vehicleSlip angle rel. to road, vehicle Slip angle rate (road), vehicle      Brake booster displacement        Brake pedal displacement              Brake apply status          Camber angle, wheel L1          Camber angle, wheel L2          Camber angle, wheel R1
&1000             Camber angle, wheel R2     Camber (unsteered wheel) L1     Camber (unsteered wheel) L2     Camber (unsteered wheel) R1     Camber (unsteered wheel) R2   Front diff 2nd clutch control       Front diff clutch control  Left front whl. clutch control Right front whl. clutch control     Transmission clutch control             Clutch locked state    Compression accel, damper L1    Compression accel, damper L2    Compression accel, damper R1    Compression accel, damper R2        Compression of damper L1        Compression of damper L2        Compression of damper R1        Compression of damper R2   Compression of jounce stop L1   Compression of jounce stop L2   Compression of jounce stop R1   Compression of jounce stop R2  Compression rate for damper L1  Compression rate for damper L2  Compression rate for damper R1  Compression rate for damper R2  Compression of rebound stop L1  Compression of rebound stop L2  Compression of rebound stop R1  Compression of rebound stop R2
&1000      Compression of ride spring L1   Compression of ride spring L2   Compression of ride spring R1   Compression of ride spring R2            Compression, tire L1            Compression, tire L2            Compression, tire R1            Compression, tire R2                   Wheel L1 dive                   Wheel L2 dive                   Wheel R1 dive                   Wheel R2 diveX slope at road aero reference 1    Ground X slope under tire L1    Ground X slope under tire L2    Ground X slope under tire R1    Ground X slope under tire R2Y slope at road aero reference 1    Ground Y slope under tire L1    Ground Y slope under tire L2    Ground Y slope under tire R1    Ground Y slope under tire R2 ESC engine torque control state         Running count of events  Brake input force before boost      Brake booster output force  Force (compressive), damper L1  Force (compressive), damper L2  Force (compressive), damper R1  Force (compressive), damper R2            Jounce-stop force L1
&1000               Jounce-stop force L2            Jounce-stop force R1            Jounce-stop force R2           Rebound-stop force L1           Rebound-stop force L2           Rebound-stop force R1           Rebound-stop force R2    Ext. spring force L1 (comp.)    Ext. spring force L2 (comp.)    Ext. spring force R1 (comp.)    Ext. spring force R2 (comp.)         Spring force L1 (comp.)         Spring force L2 (comp.)         Spring force R1 (comp.)         Spring force R2 (comp.)     Integrator full-step status                 External Fx, L1                 External Fx, L2                 External Fx, R1                 External Fx, R2                External FxG, L1                External FxG, L2                External FxG, R1                External FxG, R2 Longitudinal tire force, axle 1 Longitudinal tire force, axle 2                Aero Fx, vehicle     Longitudinal force, tire L1     Longitudinal force, tire L2     Longitudinal force, tire R1     Longitudinal force, tire R2
&1000         Tire Fx at wheel center L1      Tire Fx at wheel center L2      Tire Fx at wheel center R1      Tire Fx at wheel center R2                 External Fy, L1                 External Fy, L2                 External Fy, R1                 External Fy, R2                External FyG, L1                External FyG, L2                External FyG, R1                External FyG, R2      Lateral tire force, axle 1      Lateral tire force, axle 2                Aero Fy, vehicle          Lateral force, tire L1          Lateral force, tire L2          Lateral force, tire R1          Lateral force, tire R2      Tire Fy at wheel center L1      Tire Fy at wheel center L2      Tire Fy at wheel center R1      Tire Fy at wheel center R2                 External Fz, L1                 External Fz, L2                 External Fz, R1                 External Fz, R2                External FzG, L1                External FzG, L2                External FzG, R1                External FzG, R2
&1000        Vertical tire force, axle 1     Vertical tire force, axle 2                Aero Fz, vehicle         Vertical force, tire L1         Vertical force, tire L2         Vertical force, tire R1         Vertical force, tire R2      Tire Fz at wheel center L1      Tire Fz at wheel center L2      Tire Fz at wheel center R1      Tire Fz at wheel center R2            Steering boost force               Brake pedal force        Rack load from tierod L1        Rack load from tierod L2        Rack load from tierod R1        Rack load from tierod R2      Inclination angle, tire L1      Inclination angle, tire L2      Inclination angle, tire R1      Inclination angle, tire R2        Transmission gear status   Closed-loop transmission gearDelayed transmission gear status     Open-loop transmission gear          GPS absolute longitude GPS altitude (Zo + GPS_REF_ALT)           GPS relative latitude           GPS absolute latitude          GPS relative longitude       Height, inst. CG, vehicle
&1000                 ID number of event                ID number of run       Transmission spin inertia        Instant steering inertia  Driveline inertia for wheel L1  Driveline inertia for wheel L2  Driveline inertia for wheel R1  Driveline inertia for wheel R2            Wheel L1 jounce rate            Wheel L2 jounce rate            Wheel R1 jounce rate            Wheel R2 jounce rate   Wheel L1 jounce (compression)   Wheel L2 jounce (compression)   Wheel R1 jounce (compression)   Wheel R2 jounce (compression)      Longitudinal slip, tire L1      Longitudinal slip, tire L2      Longitudinal slip, tire R1      Longitudinal slip, tire R2    Long. slip (lagged), tire L1    Long. slip (lagged), tire L2    Long. slip (lagged), tire R1    Long. slip (lagged), tire R2             TC inverse capacity Target lateral offset from pathVehicle lateral distance to path  ID of LTARG dataset used by DMLx distance to inst. CG, vehicle Lead distance to driver point 1 Lead distance to driver point 2
&1000    Lead distance to driver point 3 Lead distance to driver point 4 Lead distance to driver point 5 Lead distance to driver point 6 Lead distance to driver point 7 Lead distance to driver point 8 Lead distance to driver point 9      Lat dist to target point 1      Lat dist to target point 2      Lat dist to target point 3      Lat dist to target point 4      Lat dist to target point 5      Lat dist to target point 6      Lat dist to target point 7      Lat dist to target point 8      Lat dist to target point 9           Mass of fuel consumed       Transmission control mode      Ground X friction, tire L1      Ground X friction, tire L2      Ground X friction, tire R1      Ground X friction, tire R2      Ground Y friction, tire L1      Ground Y friction, tire L2      Ground Y friction, tire R1      Ground Y friction, tire R2                 External Mx, L1                 External Mx, L2                 External Mx, R1                 External Mx, R2                External MxG, L1
&1000                   External MxG, L2                External MxG, R1                External MxG, R2     External MxG on sprung mass   Auxiliary roll moment, axle 1   Auxiliary roll moment, axle 2                Aero Mx, vehicle      External Mx on sprung mass     Overturning moment, tire L1     Overturning moment, tire L2     Overturning moment, tire R1     Overturning moment, tire R2      Tire Mx at wheel center L1      Tire Mx at wheel center L2      Tire Mx at wheel center R1      Tire Mx at wheel center R2                 External My, L1                 External My, L2                 External My, R1                 External My, R2                External MyG, L1                External MyG, L2                External MyG, R1                External MyG, R2     External MyG on sprung mass  Rolling resist moment, tire L1  Rolling resist moment, tire L2  Rolling resist moment, tire R1  Rolling resist moment, tire R2                Aero My, vehicle                 Brake moment L1
&1000                    Brake moment L2                 Brake moment R1                 Brake moment R2 Total drive moment for wheel L1 Total drive moment for wheel L2 Total drive moment for wheel R1 Total drive moment for wheel R2      External My on sprung mass   Ext moment on whl from usm L1   Ext moment on whl from usm L2   Ext moment on whl from usm R1   Ext moment on whl from usm R2      Tire My at wheel center L1      Tire My at wheel center L2      Tire My at wheel center R1      Tire My at wheel center R2                 External Mz, L1                 External Mz, L2                 External Mz, R1                 External Mz, R2                External MzG, L1                External MzG, L2                External MzG, R1                External MzG, R2     External MzG on sprung mass                Aero Mz, vehicle      External Mz on sprung mass   Steer moment about kingpin L1   Steer moment about kingpin L2   Steer moment about kingpin R1   Steer moment about kingpin R2
&1000           Aligning moment, tire L1        Aligning moment, tire L2        Aligning moment, tire R1        Aligning moment, tire R2      Tire Mz at wheel center L1      Tire Mz at wheel center L2      Tire Mz at wheel center R1      Tire Mz at wheel center R2           Steering boost torqueTorq. trans. device clutch torq.Max. main clutch torque capacity Steering col. hysteresis torque  Steering column damping torque       Front diff viscous torque    clutch torque for Front diff2nd clutch torque for Front diff   Front diff input shaft torque    ESC requesting engine torque Engine crankshaft output torque  Engine crankshaft input torque Driver requesting engine torque        Left front clutch torque       Right front clutch torque    Moment from steering stop L1    Moment from steering stop R1           Steering wheel torque     Steering torsion bar torque        Trans input shaft torque      Trans. output shaft torqueSteer gear moment from tierod L1Steer gear moment from tierod L2
&1000   Steer gear moment from tierod R1Steer gear moment from tierod R2   ID of path dataset used by DM      Brake actuator pressure L1      Brake actuator pressure L2      Brake actuator pressure R1      Brake actuator pressure R2     Delivery pressure, brake L1     Delivery pressure, brake L2     Delivery pressure, brake R1     Delivery pressure, brake R2         Line pressure, brake L1         Line pressure, brake L2         Line pressure, brake R1         Line pressure, brake R2       Brake control input (M/C)     Pressure from controller L1     Pressure from controller L2     Pressure from controller R1     Pressure from controller R2                  Pitch, vehicle       Pitch of ground, wheel L1       Pitch of ground, wheel L2       Pitch of ground, wheel R1       Pitch of ground, wheel R2     Pitch rel. to road, vehicle                 Pitch, wheel L1                 Pitch, wheel L2                 Pitch, wheel R1                 Pitch, wheel R2                Aero pitch of SM
&1000              Pitch angle of ground           Ground pitch for aero  Pitch at ground on driver path          Engine available power   Engine crankshaft input power  Engine crankshaft output power Transmission output shaft power Power to wheels from powertrain           Power from SC (no PT)         Power requested from SC         Trans input shaft power                       Fuel rate             Road ID for tire L1             Road ID for tire L2             Road ID for tire R1             Road ID for tire R2      Driveline total gear ratio         Transmission gear ratioCurvature of path (road lateral) Curvature of path (road normal)   Curvature of driver ref. path       Axle 1 relative roll acc.       Axle 2 relative roll acc.                   Roll, vehicle        Roll of ground, wheel L1        Roll of ground, wheel L2            Roll angle of ground        Roll of ground, wheel R1        Roll of ground, wheel R2   Roll at ground on driver path          Roll, wheel knuckle L1
&1000             Roll, wheel knuckle L2          Roll, wheel knuckle R1          Roll, wheel knuckle R2            Axle 1 relative roll            Axle 2 relative roll           Roll (Euler), vehicle                  Roll, wheel L1                  Roll, wheel L2                  Roll, wheel R1                  Roll, wheel R2      Roll rel. to road, vehicle       Axle 1 relative roll rate       Axle 2 relative roll rate    Trans. output shaft rotation Front diff input shaft rotation       Wheel L1 rotation (Euler)       Wheel L2 rotation (Euler)       Wheel R1 rotation (Euler)       Wheel R2 rotation (Euler)      Trans input shaft rotation Effective rolling rad., tire L1 Effective rolling rad., tire L2 Effective rolling rad., tire R1 Effective rolling rad., tire R2     TC output/input speed ratioTC out./input shaft torque ratioStation (path) at vehicle origin       Station for road profilesStation (road) at vehicle origin  Steer angle from DM controller                  Wheel steer L1
&1000                     Wheel steer L2                  Wheel steer R1                  Wheel steer R2            Steering wheel angle     Steering wheel angular rate      Compliance steer, wheel L1      Compliance steer, wheel L2      Compliance steer, wheel R1      Compliance steer, wheel R2    Steer angle about kingpin L1    Steer angle about kingpin L2    Steer angle about kingpin R1    Steer angle about kingpin R2       Kinematic steer, wheel L1       Kinematic steer, wheel L2       Kinematic steer, wheel R1       Kinematic steer, wheel R2     SW angle reduced for axle 1     SW angle reduced for axle 2         Wheel L1 X displacement         Wheel L2 X displacement         Wheel R1 X displacement         Wheel R2 X displacement   Wheel L1 lateral displacement   Wheel L2 lateral displacement   Wheel R1 lateral displacement   Wheel R2 lateral displacement        Road station for tire L1        Road station for tire L2        Road station for tire R1        Road station for tire R2
&1000     Torque converter lockup signal    Normalized throttle at Pedal     Throttle (speed controller)   Normalized throttle at Engine  Normalized throttle (internal)    Time since event clock reset   Recording time in output file      Brake rotor L1 temperature      Brake rotor L2 temperature      Brake rotor R1 temperature      Brake rotor R2 temperature           Simulation time stamp   Air speed relative to vehicle       Total brake corner volume      Comp. rate, jounce stop L1      Comp. rate, jounce stop L2      Comp. rate, jounce stop R1      Comp. rate, jounce stop R2     Comp. rate, rebound stop L1     Comp. rate, rebound stop L2     Comp. rate, rebound stop R1     Comp. rate, rebound stop R2                      Wind speed  Long. speed, inst. CG, vehicle   Vx, center of tire contact L1   Vx, center of tire contact L2   Vx, center of tire contact R1   Vx, center of tire contact R2  Global X vel., CG, sprung mass                    Target speed  Longitudinal speed in XZ plane
&1000             Speed controller error             Integrated SC error       Vx (equivalent), wheel L1       Vx (equivalent), wheel L2       Vx (equivalent), wheel R1       Vx (equivalent), wheel R2  Road X vel., inst. CG, vehicle    Long. speed, CG, sprung mass           Vx at wheel center L1           Vx at wheel center L2           Vx at wheel center R1           Vx at wheel center R2   Lat. speed, inst. CG, vehicle  Global Y vel., CG, sprung mass   Vy, L1 center of tire contact   Vy, L2 center of tire contact   Vy, R1 center of tire contact   Vy, R2 center of tire contactSteering rack disp. rate, axle 1Steering rack disp. rate, axle 2  Road Y vel., inst. CG, vehicle  Lateral speed, CG, sprung mass           Vy at wheel center L1           Vy at wheel center L2           Vy at wheel center R1           Vy at wheel center R2  Vert. speed, inst. CG, vehicle  Road Z vel., inst. CG, vehicle    Vert. speed, CG, sprung mass           Vz at wheel center L1           Vz at wheel center L2
&1000              Vz at wheel center R1           Vz at wheel center R2        Audio control (power on)       Audio control (power off)   X coordinate, CG, sprung mass X coordinate, inst. CG, vehicle       X coordinate, tire CTC L1       X coordinate, tire CTC L2       X coordinate, tire CTC R1       X coordinate, tire CTC R2    X coordinate, vehicle origin    X coord. of road aero ref. 1    X relative coordinate, WC L1    X relative coordinate, WC L2    X relative coordinate, WC R1    X relative coordinate, WC R2  X coordinate of reference path    X coordinate, driver point 1    X coordinate, driver point 2    X coordinate, driver point 3    X coordinate, driver point 4    X coordinate, driver point 5    X coordinate, driver point 6    X coordinate, driver point 7    X coordinate, driver point 8    X coordinate, driver point 9   X coordinate, wheel center L1   X coordinate, wheel center L2   X coordinate, wheel center R1   X coordinate, wheel center R2         X coord, target point 1
&1000            X coord, target point 2         X coord, target point 3         X coord, target point 4         X coord, target point 5         X coord, target point 6         X coord, target point 7         X coord, target point 8         X coord, target point 9     X coordinate of target path                    Yaw, vehicle           Yaw, wheel knuckle L1           Yaw, wheel knuckle L2           Yaw, wheel knuckle R1           Yaw, wheel knuckle R2                   Yaw, wheel L1                   Yaw, wheel L2                   Yaw, wheel R1                   Yaw, wheel R2       Global wind heading (yaw)   Y coordinate, CG, sprung mass Y coordinate, inst. CG, vehicle       Y coordinate, tire CTC L1       Y coordinate, tire CTC L2       Y coordinate, tire CTC R1       Y coordinate, tire CTC R2      Local Y, inst. CG, vehicle    Y coordinate, vehicle origin    Y coord. of road aero ref. 1    Y relative coordinate, WC L1    Y relative coordinate, WC L2    Y relative coordinate, WC R1
&1000       Y relative coordinate, WC R2  Y coordinate of reference path    Y coordinate, driver point 1    Y coordinate, driver point 2    Y coordinate, driver point 3    Y coordinate, driver point 4    Y coordinate, driver point 5    Y coordinate, driver point 6    Y coordinate, driver point 7    Y coordinate, driver point 8    Y coordinate, driver point 9   Y coordinate, wheel center L1   Y coordinate, wheel center L2   Y coordinate, wheel center R1   Y coordinate, wheel center R2     Steering rack disp., axle 1     Steering rack disp., axle 2    Y coordinate, target point 1    Y coordinate, target point 2    Y coordinate, target point 3    Y coordinate, target point 4    Y coordinate, target point 5    Y coordinate, target point 6    Y coordinate, target point 7    Y coordinate, target point 8    Y coordinate, target point 9     Y coordinate of target path   Z coordinate, CG, sprung mass Z coordinate, inst. CG, vehicle   Average ground height, axle 1   Average ground height, axle 2
&1000       Ground Z coord under tire L1    Ground Z coord under tire L2    Ground Z coord under tire R1    Ground Z coord under tire R2    Z coordinate, vehicle origin    Z coord. of road aero ref. 1    Z relative coordinate, WC L1    Z relative coordinate, WC L2    Z relative coordinate, WC R1    Z relative coordinate, WC R2        Aero ref pt ht above gnd   Z coordinate, wheel center L1   Z coordinate, wheel center L2   Z coordinate, wheel center R1   Z coordinate, wheel center R2
GENNAME             Angular acceleration            Angular acceleration            Angular acceleration            Angular acceleration            Angular acceleration            Angular acceleration            Angular acceleration            Angular acceleration            Angular acceleration            Angular acceleration            Angular acceleration               ABS apply command               ABS apply command               ABS apply command               ABS apply command                           Angle                           Angle                           Angle                           Angle                           Angle                           Angle                           Angle                           Angle                    Angular rate                    Angular rate                    Angular rate                    Angular rate                    Angular rate                    Angular rate                 Driveline speed                 Driveline speed
&1000                    Driveline speed                 Driveline speed                    Angular rate                    Angular rate                    Angular rate                    Angular rate                    Angular rate                    Angular rate                    Angular rate                    Angular rate                    Angular rate                    Angular rate                    Angular rate                    Angular rate                    Angular rate                 Driveline speed                 Driveline speed                 Driveline speed                 Driveline speed                    Angular rate                    Angular rate                    Angular rate                    Angular rate                 Driveline speed                 Driveline speed                    Angular rate       Longitudinal acceleration       Longitudinal acceleration       Longitudinal acceleration       Longitudinal acceleration       Longitudinal acceleration
&1000               Lateral acceleration            Lateral acceleration            Lateral acceleration           Vertical acceleration           Vertical acceleration           Vertical acceleration                      Error area                      Error area                      Error area                      Error area                      Error area                      Error area                      Error area                      Error area                      Error area                           Angle                           Angle                           Angle                           Angle                           Angle                           Angle                           Angle                    Angular rate                           Angle                    Angular rate                    Displacement                    Displacement                         Boolean                           Angle                           Angle                           Angle
&1000                              Angle                           Angle                           Angle                           Angle                           Angle                  Clutch control                  Clutch control                  Clutch control                  Clutch control                  Clutch control                         Boolean        Compression acceleration        Compression acceleration        Compression acceleration        Compression acceleration                     Compression                     Compression                     Compression                     Compression                     Compression                     Compression                     Compression                     Compression                Compression rate                Compression rate                Compression rate                Compression rate                     Compression                     Compression                     Compression                     Compression
&1000                        Compression                     Compression                     Compression                     Compression                     Compression                     Compression                     Compression                     Compression                           Angle                           Angle                           Angle                           Angle                    Ground slope                    Ground slope                    Ground slope                    Ground slope                    Ground slope                    Ground slope                    Ground slope                    Ground slope                    Ground slope                    Ground slope                           State                           Count                           Force                           Force                           Force                           Force                           Force                           Force                           Force
&1000                              Force                           Force                           Force                           Force                           Force                           Force                           Force                           Force                           Force                           Force                           Force                           Force                           Force                           Force                           Force                         Boolean                           Force                           Force                           Force                           Force                           Force                           Force                           Force                           Force                           Force                           Force                           Force                           Force                           Force                           Force                           Force
&1000                              Force                           Force                           Force                           Force                           Force                           Force                           Force                           Force                           Force                           Force                           Force                           Force                           Force                           Force                           Force                           Force                           Force                           Force                           Force                           Force                           Force                           Force                           Force                           Force                           Force                           Force                           Force                           Force                           Force                           Force                           Force
&1000                              Force                           Force                           Force                           Force                           Force                           Force                           Force                           Force                           Force                           Force                           Force                           Force                           Force                           Force                           Force                           Force                           Force                           Angle                           Angle                           Angle                           Angle                            Gear                            Gear                            Gear                            Gear                   GPS longitude                    GPS altitude                    GPS latitude                    GPS latitude                   GPS longitude     Height (local Z coordinate)
&1000                          ID number                       ID number                         inertia                         Inertia                         Inertia                         Inertia                         Inertia                         Inertia                Compression rate                Compression rate                Compression rate                Compression rate                     Compression                     Compression                     Compression                     Compression             Dimensionless ratio             Dimensionless ratio             Dimensionless ratio             Dimensionless ratio             Dimensionless ratio             Dimensionless ratio             Dimensionless ratio             Dimensionless ratio                Inverse capacity        Lateral distance to path        Lateral distance to path  ID of LTARG dataset used by DM   Lx distance (local -X coord.)           Longitudinal distance           Longitudinal distance
&1000              Longitudinal distance           Longitudinal distance           Longitudinal distance           Longitudinal distance           Longitudinal distance           Longitudinal distance           Longitudinal distance      Lateral distance to target      Lateral distance to target      Lateral distance to target      Lateral distance to target      Lateral distance to target      Lateral distance to target      Lateral distance to target      Lateral distance to target      Lateral distance to target                   Fuel consumed       Transmission control mode            Friction coefficient            Friction coefficient            Friction coefficient            Friction coefficient            Friction coefficient            Friction coefficient            Friction coefficient            Friction coefficient                          Moment                          Moment                          Moment                          Moment                          Moment
&1000                             Moment                          Moment                          Moment                          Moment                          Moment                          Moment                          Moment                          Moment                          Moment                          Moment                          Moment                          Moment                          Moment                          Moment                          Moment                          Moment                          Moment                          Moment                          Moment                          Moment                          Moment                          Moment                          Moment                          Moment                          Moment                          Moment                          Moment                          Moment                          Moment                          Moment                          Moment
&1000                             Moment                          Moment                          Moment                          Moment                          Moment                          Moment                          Moment                          Moment                          Moment                          Moment                          Moment                          Moment                          Moment                          Moment                          Moment                          Moment                          Moment                          Moment                          Moment                          Moment                          Moment                          Moment                          Moment                          Moment                          Moment                          Moment                          Moment                          Moment                          Moment                          Moment                          Moment
&1000                             Moment                          Moment                          Moment                          Moment                          Moment                          Moment                          Moment                          Moment                          Torque                          Torque                          Torque                          Torque                          Torque                          Torque                          Torque                          Torque                          Torque                          Torque                          Torque                          Torque                          Torque                          Torque                          Torque                          Moment                          Moment                          Torque                          Torque                          Torque                          Torque                          Moment                          Moment
&1000                             Moment                          Moment   ID of path dataset used by DM                        Pressure                        Pressure                        Pressure                        Pressure                        Pressure                        Pressure                        Pressure                        Pressure                        Pressure                        Pressure                        Pressure                        Pressure                        Pressure                        Pressure                        Pressure                        Pressure                        Pressure                           Angle                           Angle                           Angle                           Angle                           Angle                           Angle                           Angle                           Angle                           Angle                           Angle                           Pitch
&1000                              Angle                           Pitch                           Angle                           Power                           Power                           Power                           Power                           Power                           Power                           Power                           Power                       Fuel rate                  Road ID Number                  Road ID Number                  Road ID Number                  Road ID Number             Dimensionless ratio             Dimensionless ratio                       Curvature                       Curvature                       Curvature            Angular acceleration            Angular acceleration                           Angle                           Angle                           Angle                           Angle                           Angle                           Angle                           Angle                           Angle
&1000                              Angle                           Angle                           Angle                           Angle                           Angle                           Angle                           Angle                           Angle                           Angle                           Angle                           Angle                    Angular rate                    Angular rate                        Rotation                        Rotation                        Rotation                        Rotation                        Rotation                        Rotation                        Rotation                Effective radius                Effective radius                Effective radius                Effective radius             Dimensionless ratio             Dimensionless ratio           Longitudinal distance           Longitudinal distance           Longitudinal distance                           Angle                           Angle
&1000                              Angle                           Angle                           Angle                           Angle                    Angular rate                           Angle                           Angle                           Angle                           Angle                           Angle                           Angle                           Angle                           Angle                           Angle                           Angle                           Angle                           Angle                           Angle                           Angle                    Displacement                    Displacement                    Displacement                    Displacement                    Displacement                    Displacement                    Displacement                    Displacement                    Road Station                    Road Station                    Road Station                    Road Station
&1000                     Control signal             Dimensionless ratio             Dimensionless ratio             Dimensionless ratio             Dimensionless ratio                            Time                            Time                     Temperature                     Temperature                     Temperature                     Temperature                            Time                           Speed                          Volume                Compression rate                Compression rate                Compression rate                Compression rate                Compression rate                Compression rate                Compression rate                Compression rate                           Speed              Longitudinal speed              Longitudinal speed              Longitudinal speed              Longitudinal speed              Longitudinal speed                           Speed              Longitudinal speed              Longitudinal speed
&1000                 Longitudinal speed            Speed error integral              Longitudinal speed              Longitudinal speed              Longitudinal speed              Longitudinal speed              Longitudinal speed              Longitudinal speed              Longitudinal speed              Longitudinal speed              Longitudinal speed              Longitudinal speed                   Lateral speed                           Speed                   Lateral speed                   Lateral speed                   Lateral speed                   Lateral speed                           Speed                           Speed                   Lateral speed                   Lateral speed                   Lateral speed                   Lateral speed                   Lateral speed                   Lateral speed                  Vertical speed                  Vertical speed                  Vertical speed                  Vertical speed                  Vertical speed
&1000                     Vertical speed                  Vertical speed                          v_mod1                          v_mod2             Global X coordinate             Global X coordinate             Global X coordinate             Global X coordinate             Global X coordinate             Global X coordinate             Global X coordinate             Global X coordinate              Local X coordinate              Local X coordinate              Local X coordinate              Local X coordinate             Global X coordinate             Global X coordinate             Global X coordinate             Global X coordinate             Global X coordinate             Global X coordinate             Global X coordinate             Global X coordinate             Global X coordinate             Global X coordinate             Global X coordinate             Global X coordinate             Global X coordinate             Global X coordinate             Global X coordinate
&1000                Global X coordinate             Global X coordinate             Global X coordinate             Global X coordinate             Global X coordinate             Global X coordinate             Global X coordinate             Global X coordinate             Global X coordinate                           Angle                           Angle                           Angle                           Angle                           Angle                           Angle                           Angle                           Angle                           Angle                           Angle             Global Y coordinate             Global Y coordinate             Global Y coordinate             Global Y coordinate             Global Y coordinate             Global Y coordinate              Local Y coordinate             Global Y coordinate             Global Y coordinate              Local Y coordinate              Local Y coordinate              Local Y coordinate
&1000                 Local Y coordinate             Global Y coordinate             Global Y coordinate             Global Y coordinate             Global Y coordinate             Global Y coordinate             Global Y coordinate             Global Y coordinate             Global Y coordinate             Global Y coordinate             Global Y coordinate             Global Y coordinate             Global Y coordinate             Global Y coordinate             Global Y coordinate                    Displacement                    Displacement             Global Y coordinate             Global Y coordinate             Global Y coordinate             Global Y coordinate             Global Y coordinate             Global Y coordinate             Global Y coordinate             Global Y coordinate             Global Y coordinate             Global Y coordinate             Global Z coordinate             Global Z coordinate                Ground elevation                Ground elevation
&1000                Global Z coordinate             Global Z coordinate             Global Z coordinate             Global Z coordinate             Global Z coordinate             Global Z coordinate              Local Z coordinate              Local Z coordinate              Local Z coordinate              Local Z coordinate               Height above road             Global Z coordinate             Global Z coordinate             Global Z coordinate             Global Z coordinate
RIGIBODY       Vehicle roll (body-fixed)      Vehicle pitch (body-fixed)                   Wheel L1 spin                   Wheel L2 spin                   Wheel R1 spin                   Wheel R2 spin        Vehicle yaw (body-fixed)               Engine crankshaft           Vehicle pitch (Euler)            Vehicle roll (Euler)             Vehicle yaw (Euler)           ABS apply command, L1           ABS apply command, L2           ABS apply command, R1           ABS apply command, R2            Tire L1 lateral slip            Tire L2 lateral slip            Tire R1 lateral slip            Tire R2 lateral slip           Tire L1 slip (lagged)           Tire L2 slip (lagged)           Tire R1 slip (lagged)           Tire R2 slip (lagged)       Vehicle roll (body-fixed)             Roll rate, wheel L1             Roll rate, wheel L2             Roll rate, wheel R1             Roll rate, wheel R2      Vehicle pitch (body-fixed)                   Wheel L1 spin                   Wheel L2 spin
&1000                      Wheel R1 spin                   Wheel R2 spin            Pitch rate, wheel L1            Pitch rate, wheel L2            Pitch rate, wheel R1            Pitch rate, wheel R2        Vehicle yaw (body-fixed)           Kingpin L1 steer rate           Kingpin L2 steer rate           Kingpin R1 steer rate           Kingpin R2 steer rate              Yaw rate, wheel L1              Yaw rate, wheel L2              Yaw rate, wheel R1              Yaw rate, wheel R2          Front diff input shaft           Left front driveshaft          Right front driveshaft               Engine crankshaft                 Axle 1 steering                 Axle 2 steering           Vehicle pitch (Euler)            Vehicle roll (Euler)        Transmission input shaft       Transmission output shaft             Vehicle yaw (Euler)             Instant CG, vehicle             Instant CG, vehicle Ax command for speed controllerAx request from speed controller                 CG, sprung mass
&1000                Instant CG, vehicle             Instant CG, vehicle                 CG, sprung mass             Instant CG, vehicle             Instant CG, vehicle                 CG, sprung mass          Driver preview point 1          Driver preview point 2          Driver preview point 3          Driver preview point 4          Driver preview point 5          Driver preview point 6          Driver preview point 7          Driver preview point 8          Driver preview point 9                 Axle 1 steering                 Axle 2 steering                 Axle 1 steering                 Axle 2 steering                        Steering             Vehicle slip (beta)        Aero slip angle, vehicle               Vehicle slip rateVehicle slip (beta) rel. to road        Vehicle slip rate (road)                   Brake Booster                     Brake Pedal                   Brake Control                 Wheel camber L1                 Wheel camber L2                 Wheel camber R1
&1000                    Wheel camber R2     Wheel camber (unsteered) L1     Wheel camber (unsteered) L2     Wheel camber (unsteered) R1     Wheel camber (unsteered) R2           Front diff 2nd clutch               Front diff clutch         Left front wheel clutch        Right front wheel clutch             Transmission clutch                          Clutch                       Damper L1                       Damper L2                       Damper R1                       Damper R2                       Damper L1                       Damper L2                       Damper R1                       Damper R2                  L1 jounce stop                  L2 jounce stop                  R1 jounce stop                  R2 jounce stop                       Damper L1                       Damper L2                       Damper R1                       Damper R2                 L1 rebound stop                 L2 rebound stop                 R1 rebound stop                 R2 rebound stop
&1000                     Ride spring L1                  Ride spring L2                  Ride spring R1                  Ride spring R2             Tire L1 compression             Tire L2 compression             Tire R1 compression             Tire R2 compression                   Wheel L1 dive                   Wheel L2 dive                   Wheel R1 dive                   Wheel R2 dive   X slope: road refence frame 1                      X slope L1                      X slope L2                      X slope R1                      X slope R2   Y slope: road refence frame 1                      Y slope L1                      Y slope L2                      Y slope R1                      Y slope R2       ESC engine torque control                           Event               Brake input force                   Brake Booster                       Damper L1                       Damper L2                       Damper R1                       Damper R2                  Jounce stop L1
&1000                     Jounce stop L2                  Jounce stop R1                  Jounce stop R2                 Rebound stop L1                 Rebound stop L2                 Rebound stop R1                 Rebound stop R2          Ext. spring L1 (comp.)          Ext. spring L2 (comp.)          Ext. spring R1 (comp.)          Ext. spring R2 (comp.)               Spring L1 (comp.)               Spring L2 (comp.)               Spring R1 (comp.)               Spring R2 (comp.)     Integrator full-step status                        Wheel L1                        Wheel L2                        Wheel R1                        Wheel R2                        Wheel L1                        Wheel L2                        Wheel R1                        Wheel R2  Axle 1 longitudinal tire force  Axle 2 longitudinal tire force                Aero Fx, vehicle            Tire L1 longitudinal            Tire L2 longitudinal            Tire R1 longitudinal            Tire R2 longitudinal
&1000         Tire Fx at wheel center L1      Tire Fx at wheel center L2      Tire Fx at wheel center R1      Tire Fx at wheel center R2                        Wheel L1                        Wheel L2                        Wheel R1                        Wheel R2                        Wheel L1                        Wheel L2                        Wheel R1                        Wheel R2       Axle 1 lateral tire force       Axle 2 lateral tire force                Aero Fy, vehicle                 Tire L1 lateral                 Tire L2 lateral                 Tire R1 lateral                 Tire R2 lateral      Tire Fy at wheel center L1      Tire Fy at wheel center L2      Tire Fy at wheel center R1      Tire Fy at wheel center R2                        Wheel L1                        Wheel L2                        Wheel R1                        Wheel R2                        Wheel L1                        Wheel L2                        Wheel R1                        Wheel R2
&1000         Axle 1 vertical tire force      Axle 2 vertical tire force                Aero Fz, vehicle                Tire L1 vertical                Tire L2 vertical                Tire R1 vertical                Tire R2 vertical      Tire Fz at wheel center L1      Tire Fz at wheel center L2      Tire Fz at wheel center R1      Tire Fz at wheel center R2                  Power steering                     Brake Pedal             Tierod L1 rack load             Tierod L2 rack load             Tierod R1 rack load             Tierod R2 rack load             Tire L1 inclination             Tire L2 inclination             Tire R1 inclination             Tire R2 inclination        Transmission gear status   Closed-loop transmission gearDelayed transmission gear status     Open-loop transmission gear                         Vehicle                         Vehicle                         Vehicle                         Vehicle                         Vehicle             Instant CG, vehicle
&1000                        ID of event                       ID of run       Transmission spin inertia                   Steering gear                  Drive wheel L1                  Drive wheel L2                  Drive wheel R1                  Drive wheel R2                 Wheel L1 jounce                 Wheel L2 jounce                 Wheel R1 jounce                 Wheel R2 jounce                 Wheel L1 jounce                 Wheel L2 jounce                 Wheel R1 jounce                 Wheel R2 jounce              Tire L1 long. slip              Tire L2 long. slip              Tire R1 long. slip              Tire R2 long. slip     Tire L1 long. slip (lagged)     Tire L2 long. slip (lagged)     Tire R1 long. slip (lagged)     Tire R2 long. slip (lagged)                Torque converter                          Target                         Vehicle                          Target             Instant CG, vehicle          Driver preview point 1          Driver preview point 2
&1000             Driver preview point 3          Driver preview point 4          Driver preview point 5          Driver preview point 6          Driver preview point 7          Driver preview point 8          Driver preview point 9          Driver preview point 1          Driver preview point 2          Driver preview point 3          Driver preview point 4          Driver preview point 5          Driver preview point 6          Driver preview point 7          Driver preview point 8          Driver preview point 9                            Fuel       Transmission control mode              Tire/Ground MuX L1              Tire/Ground MuX L2              Tire/Ground MuX R1              Tire/Ground MuX R2              Tire/Ground MuY L1              Tire/Ground MuY L2              Tire/Ground MuY R1              Tire/Ground MuY R2                        Wheel L1                        Wheel L2                        Wheel R1                        Wheel R2                        Wheel L1
&1000                           Wheel L2                        Wheel R1                        Wheel R2                     Sprung mass                          Axle 1                          Axle 2                Aero Mx, vehicle                     Sprung mass             Tire L1 overturning             Tire L2 overturning             Tire R1 overturning             Tire R2 overturning      Tire Mx at wheel center L1      Tire Mx at wheel center L2      Tire Mx at wheel center R1      Tire Mx at wheel center R2                        Wheel L1                        Wheel L2                        Wheel R1                        Wheel R2                        Wheel L1                        Wheel L2                        Wheel R1                        Wheel R2                     Sprung mass      Tire L1 rolling resistance      Tire L2 rolling resistance      Tire R1 rolling resistance      Tire R2 rolling resistance                Aero My, vehicle                     Brake My L1
&1000                        Brake My L2                     Brake My R1                     Brake My R2                  Drive wheel L1                  Drive wheel L2                  Drive wheel R1                  Drive wheel R2                     Sprung mass                        Wheel L1                        Wheel L2                        Wheel R1                        Wheel R2      Tire My at wheel center L1      Tire My at wheel center L2      Tire My at wheel center R1      Tire My at wheel center R2                        Wheel L1                        Wheel L2                        Wheel R1                        Wheel R2                        Wheel L1                        Wheel L2                        Wheel R1                        Wheel R2                     Sprung mass                Aero Mz, vehicle                     Sprung mass         Kingpin L1 steer moment         Kingpin L2 steer moment         Kingpin R1 steer moment         Kingpin R2 steer moment
&1000                   Tire L1 aligning                Tire L2 aligning                Tire R1 aligning                Tire R2 aligning      Tire Mz at wheel center L1      Tire Mz at wheel center L2      Tire Mz at wheel center R1      Tire Mz at wheel center R2                  Power steering   Torque transfer device clutch   Torque transfer device clutch                        Steering                        Steering     Front diff viscous coupling           clutch for Front diff      2nd clutch for Front diff           Front diff input shaft       ESC requesting for engine        Engine crankshaft output         Engine crankshaft input    Driver requesting for engine               Left front clutch              Right front clutch            Steer stop L1 moment            Steer stop R1 moment                  Steering wheel                        Steering        Transmission input shaft       Transmission output shaft            Pitman arm L1 torque            Pitman arm L2 torque
&1000               Pitman arm R1 torque            Pitman arm R2 torque                          Target      Brake actuator pressure L1      Brake actuator pressure L2      Brake actuator pressure R1      Brake actuator pressure R2            Delivery pressure L1            Delivery pressure L2            Delivery pressure R1            Delivery pressure R2                Line pressure L1                Line pressure L2                Line pressure R1                Line pressure R2           Brake master cylinder             Control pressure L1             Control pressure L2             Control pressure R1             Control pressure R2                   Vehicle pitch       Pitch of ground, wheel L1       Pitch of ground, wheel L2       Pitch of ground, wheel R1       Pitch of ground, wheel R2            Vehicle pitch (road)                 Pitch, wheel L1                 Pitch, wheel L2                 Pitch, wheel R1                 Pitch, wheel R2               Aerodynamic pitch
&1000             Road reference frame 1           Ground pitch for aero           Ground at driver path                Engine available         Engine crankshaft input        Engine crankshaft output       Transmission output shaft                    Drive wheelsSpeed controller (no powertrain)Speed controller requested power        Transmission input shaft                            Fuel                         Tire L1                         Tire L2                         Tire R1                         Tire R2            Driveline total gear               Transmission gear      Driver path (road lateral)       Driver path (road normal)           Driver reference path            Axle 1 relative roll            Axle 2 relative roll                    Vehicle roll        Roll of ground, wheel L1        Roll of ground, wheel L2           Road reference frame         Roll of ground, wheel R1        Roll of ground, wheel R2           Ground at driver path          Roll, wheel knuckle L1
&1000             Roll, wheel knuckle L2          Roll, wheel knuckle R1          Roll, wheel knuckle R2            Axle 1 relative roll            Axle 2 relative roll            Vehicle roll (Euler)                  Roll, wheel L1                  Roll, wheel L2                  Roll, wheel R1                  Roll, wheel R2             Vehicle roll (road)            Axle 1 relative roll            Axle 2 relative roll       Transmission output shaft          Front diff input shaft               Wheel L1 rotation               Wheel L2 rotation               Wheel R1 rotation               Wheel R2 rotation        Transmission input shaft            Tire L1, eff. radius            Tire L2, eff. radius            Tire R1, eff. radius            Tire R2, eff. radius           TC output/input speed    TC output/input shaft torque  Path station at vehicle origin            Road profile station  Road station at vehicle origin                  Steering wheel                  Wheel steer L1
&1000                     Wheel steer L2                  Wheel steer R1                  Wheel steer R2                  Steering wheel                  Steering wheel       Wheel L1 compliance steer       Wheel L2 compliance steer       Wheel R1 compliance steer       Wheel R2 compliance steer          Kingpin L1 steer angle          Kingpin L2 steer angle          Kingpin R1 steer angle          Kingpin R2 steer angle        Wheel L1 kinematic steer        Wheel L2 kinematic steer        Wheel R1 kinematic steer        Wheel R2 kinematic steer     SW angle reduced for axle 1     SW angle reduced for axle 2         Wheel L1 X displacement         Wheel L2 X displacement         Wheel R1 X displacement         Wheel R2 X displacement   Wheel L1 lateral displacement   Wheel L2 lateral displacement   Wheel R1 lateral displacement   Wheel R2 lateral displacement                         Tire L1                         Tire L2                         Tire R1                         Tire R2
&1000     Torque converter lockup clutch                           Pedal        Pedal (speed controller)                          Engine                Pedal (internal)                           Event          Recording time in file                  Brake rotor L1                  Brake rotor L2                  Brake rotor R1                  Brake rotor R2           Simulation time stamp   Air speed relative to vehicle                    Brake system                  Jounce stop L1                  Jounce stop L2                  Jounce stop R1                  Jounce stop R2                 Rebound stop L1                 Rebound stop L2                 Rebound stop R1                 Rebound stop R2                            Wind             Instant CG, vehicle       Center of tire contact L1       Center of tire contact L2       Center of tire contact R1       Center of tire contact R2                 CG, sprung mass                    Target speed     Vehicle forward in XZ plane
&1000                   Controller error          Integrated speed error           Wheel L1 (equivalent)           Wheel L2 (equivalent)           Wheel R1 (equivalent)           Wheel R2 (equivalent)             Instant CG, vehicle                 CG, sprung mass           Vx at wheel center L1           Vx at wheel center L2           Vx at wheel center R1           Vx at wheel center R2             Instant CG, vehicle                 CG, sprung mass       Center of tire contact L1       Center of tire contact L2       Center of tire contact R1       Center of tire contact R2                 Axle 1 steering                 Axle 2 steering             Instant CG, vehicle                 CG, sprung mass           Vy at wheel center L1           Vy at wheel center L2           Vy at wheel center R1           Vy at wheel center R2             Instant CG, vehicle             Instant CG, vehicle                 CG, sprung mass           Vz at wheel center L1           Vz at wheel center L2
&1000              Vz at wheel center R1           Vz at wheel center R2                          v_mod1                          v_mod2                 CG, sprung mass             Instant CG, vehicle       Center of tire contact L1       Center of tire contact L2       Center of tire contact R1       Center of tire contact R2                         Vehicle          Road reference frame 1                 Wheel center L1                 Wheel center L2                 Wheel center R1                 Wheel center R2           Driver reference path          Driver preview point 1          Driver preview point 2          Driver preview point 3          Driver preview point 4          Driver preview point 5          Driver preview point 6          Driver preview point 7          Driver preview point 8          Driver preview point 9                 Wheel center L1                 Wheel center L2                 Wheel center R1                 Wheel center R2      Driver path target point 1
&1000         Driver path target point 2      Driver path target point 3      Driver path target point 4      Driver path target point 5      Driver path target point 6      Driver path target point 7      Driver path target point 8      Driver path target point 9                          Target                     Vehicle yaw           Yaw, wheel knuckle L1           Yaw, wheel knuckle L2           Yaw, wheel knuckle R1           Yaw, wheel knuckle R2                   Yaw, wheel L1                   Yaw, wheel L2                   Yaw, wheel R1                   Yaw, wheel R2                    Wind heading                 CG, sprung mass             Instant CG, vehicle       Center of tire contact L1       Center of tire contact L2       Center of tire contact R1       Center of tire contact R2             Instant CG, vehicle                         Vehicle          Road reference frame 1                 Wheel center L1                 Wheel center L2                 Wheel center R1
&1000                    Wheel center R2           Driver reference path          Driver preview point 1          Driver preview point 2          Driver preview point 3          Driver preview point 4          Driver preview point 5          Driver preview point 6          Driver preview point 7          Driver preview point 8          Driver preview point 9                 Wheel center L1                 Wheel center L2                 Wheel center R1                 Wheel center R2                 Axle 1 steering                 Axle 2 steering      Driver path target point 1      Driver path target point 2      Driver path target point 3      Driver path target point 4      Driver path target point 5      Driver path target point 6      Driver path target point 7      Driver path target point 8      Driver path target point 9                          Target                 CG, sprung mass             Instant CG, vehicle                Ground at axle 1                Ground at axle 2
&1000               Ground under tire L1            Ground under tire L2            Ground under tire R1            Ground under tire R2                         Vehicle          Road reference frame 1                 Wheel center L1                 Wheel center L2                 Wheel center R1                 Wheel center R2            Aero reference point                 Wheel center L1                 Wheel center L2                 Wheel center R1                 Wheel center R2
UNITSNAMrad/s2  rad/s2  rad/s2  rad/s2  rad/s2  rad/s2  rad/s2  rad/s2  rad/s2  rad/s2  rad/s2  -       -       -       -       deg     deg     deg     deg     deg     deg     deg     deg     deg/s   deg/s   deg/s   deg/s   deg/s   deg/s   rpm     rpm     rpm     rpm     deg/s   deg/s   deg/s   deg/s   deg/s   deg/s   deg/s   deg/s   deg/s   deg/s   deg/s   deg/s   deg/s   rpm     rpm     rpm     rpm     deg/s   deg/s   deg/s   deg/s   rpm     rpm     deg/s   g       g       g       g       g       g       g       g       g       g       g       m2      m2      m2      m2      m2      m2      m2      m2      m2      deg     deg     deg     deg     deg     deg     deg     deg/s   deg     deg/s   mm      mm      -       deg     deg     deg     deg     deg     deg     deg     deg     -       -       -       -       -       -       g       g       g       g       mm      mm      mm      mm      mm      mm      mm      mm      mm/s    mm/s    mm/s    mm/s    mm      mm      mm      mm      
&1000   mm      mm      mm      mm      mm      mm      mm      mm      deg     deg     deg     deg     -       -       -       -       -       -       -       -       -       -       -       -       N       N       N       N       N       N       N       N       N       N       N       N       N       N       N       N       N       N       N       N       N       N       -       N       N       N       N       N       N       N       N       N       N       N       N       N       N       N       N       N       N       N       N       N       N       N       N       N       N       N       N       N       N       N       N       N       N       N       N       N       N       N       N       N       N       N       N       N       N       N       N       N       N       N       N       N       N       N       N       N       N       N       N       N       N       N       deg     deg     deg     deg     -       -       -       -       deg     m       deg     deg     deg     mm      
&1000   -       -       kg-m2   kg-m2   kg-m2   kg-m2   kg-m2   kg-m2   mm/s    mm/s    mm/s    mm/s    mm      mm      mm      mm      -       -       -       -       -       -       -       -       Kinv    m       m       -       mm      m       m       m       m       m       m       m       m       m       m       m       m       m       m       m       m       m       m       kg      -       -       -       -       -       -       -       -       -       N-m     N-m     N-m     N-m     N-m     N-m     N-m     N-m     N-m     N-m     N-m     N-m     N-m     N-m     N-m     N-m     N-m     N-m     N-m     N-m     N-m     N-m     N-m     N-m     N-m     N-m     N-m     N-m     N-m     N-m     N-m     N-m     N-m     N-m     N-m     N-m     N-m     N-m     N-m     N-m     N-m     N-m     N-m     N-m     N-m     N-m     N-m     N-m     N-m     N-m     N-m     N-m     N-m     N-m     N-m     N-m     N-m     N-m     N-m     N-m     N-m     N-m     N-m     N-m     N-m     N-m     N-m     
&1000   N-m     N-m     N-m     N-m     N-m     N-m     N-m     N-m     N-m     N-m     N-m     N-m     N-m     N-m     N-m     N-m     N-m     N-m     N-m     N-m     N-m     N-m     N-m     N-m     N-m     N-m     N-m     N-m     N-m     N-m     N-m     N-m     N-m     -       MPa     MPa     MPa     MPa     MPa     MPa     MPa     MPa     MPa     MPa     MPa     MPa     MPa     MPa     MPa     MPa     MPa     deg     deg     deg     deg     deg     deg     deg     deg     deg     deg     deg     deg     deg     deg     kW      kW      kW      kW      kW      kW      kW      kW      kg/s    -       -       -       -       -       -       1/m     1/m     1/m     deg/s2  deg/s2  deg     deg     deg     deg     deg     deg     deg     deg     deg     deg     deg     deg     deg     deg     deg     deg     deg     deg     deg     deg/s   deg/s   rev     rev     rev     rev     rev     rev     rev     mm      mm      mm      mm      -       -       m       m       m       deg     deg     
&1000   deg     deg     deg     deg     deg/s   deg     deg     deg     deg     deg     deg     deg     deg     deg     deg     deg     deg     deg     deg     mm      mm      mm      mm      mm      mm      mm      mm      m       m       m       m       -       -       -       -       -       s       s       C       C       C       C       s       km/h    mm3     mm/s    mm/s    mm/s    mm/s    mm/s    mm/s    mm/s    mm/s    km/h    km/h    km/h    km/h    km/h    km/h    km/h    km/h    km/h    km/h    m       km/h    km/h    km/h    km/h    km/h    km/h    km/h    km/h    km/h    km/h    km/h    km/h    km/h    km/h    km/h    km/h    mm/s    mm/s    km/h    km/h    km/h    km/h    km/h    km/h    km/h    km/h    km/h    km/h    km/h    km/h    km/h    -       -       m       m       m       m       m       m       m       m       mm      mm      mm      mm      m       m       m       m       m       m       m       m       m       m       m       m       m       m       m       
&1000   m       m       m       m       m       m       m       m       m       deg     deg     deg     deg     deg     deg     deg     deg     deg     deg     m       m       m       m       m       m       mm      m       m       mm      mm      mm      mm      m       m       m       m       m       m       m       m       m       m       m       m       m       m       mm      mm      m       m       m       m       m       m       m       m       m       m       m       m       m       m       m       m       m       m       m       m       mm      mm      mm      mm      m       m       m       m       m       
HISTORY CarSim 2021.0: 
HISTORY Input parameter file was Results\Run_dca17329-b23e-4074-bb22-df1af8a893a5\LastRun.erd
XLABEL  Time
XUNITS  s
XSTART  0.000000
HISTORY Run made at 16:37 on June 08, 2024.
END
