# Supplementary material for: Research on vehicle lateral stability control under low-adhesion road conditions using proximal policy optimization algorithm
Source: PLoS One. 2025 Nov 26;20(11):e0335686. doi: 10.1371/journal.pone.0335686 (PMC12654942; doi:10.1371/journal.pone.0335686)
Supplement: S2 File — (ZIP) [file pone.0335686.s002.zip › Main_PPO/Results/Run_e9747909-a46d-4884-9326-f8656c3288d5/LastRun.erd]

ERDFILEV2.00
74, -1, -1, 296, 1, 0.010000
TITLE   ENV_ORS <Graduation_Thesis>
Category Graduation_Thesis
Dataset ENV_ORS
SHORTNAMAVz     AV_Eng  Ay      Beta    Bk_Obj_1Bk_Stat DisS1_1 Kappa_L1Kappa_L2Kappa_R1Kappa_R2LxBumperMagS1_1 My_Bk_L1My_Bk_L2My_Bk_R1My_Bk_R2PchS1_1 Pitch   PitchO1 PitchS1 RollO_1 RollS_1 Roll_E  Roll_L1 Roll_L2 Roll_R1 Roll_R2 Rot_L1  Rot_L2  Rot_R1  Rot_R2  Station Steer_L1Steer_R1VisO_1  Vx      Vx_EVT  Vx_L1   Vx_L2   Vx_R1   Vx_R2   v_mod1  v_mod2  Xo      X_L1    X_L2    X_Obj_1 X_R1    X_R2    X_Sns_1 Yaw     YawO_1  YawS1_1 YawS_1  Yaw_L1  Yaw_L2  Yaw_R1  Yaw_R2  Yo      Y_L1    Y_L2    Y_Obj_1 Y_R1    Y_R2    Y_Sns_1 Y_TargetZo      Z_L1    Z_L2    Z_Obj_1 Z_R1    Z_R2    Z_Sns_1 
LONGNAME  Yaw rate (body-fixed), vehicle          Engine crankshaft spin  Lat. accel., inst. CG, vehicle             Slip angle, vehicle     Braking status for object 1              Brake apply status     Sensor 1 distance, detect 1      Longitudinal slip, tire L1      Longitudinal slip, tire L2      Longitudinal slip, tire R1      Longitudinal slip, tire R2         Bumper dist from camera    Sensor 1 magnitude, detect 1                 Brake moment L1                 Brake moment L2                 Brake moment R1                 Brake moment R2        Sensor 1 pitch, detect 1                  Pitch, vehicle         Pitch angle of object 1         Pitch angle of sensor 1          Roll angle of object 1          Roll angle of sensor 1           Roll (Euler), vehicle                  Roll, wheel L1                  Roll, wheel L2                  Roll, wheel R1                  Roll, wheel R2       Wheel L1 rotation (Euler)       Wheel L2 rotation (Euler)       Wheel R1 rotation (Euler)
&1000          Wheel R2 rotation (Euler)Station (path) at vehicle origin                  Wheel steer L1                  Wheel steer R1          Visibility of object 1  Long. speed, inst. CG, vehicle                       EVT Speed       Vx (equivalent), wheel L1       Vx (equivalent), wheel L2       Vx (equivalent), wheel R1       Vx (equivalent), wheel R2        Audio control (power on)       Audio control (power off)    X coordinate, vehicle origin   X coordinate, wheel center L1   X coordinate, wheel center L2        X coordinate of object 1   X coordinate, wheel center R1   X coordinate, wheel center R2        X coordinate of sensor 1                    Yaw, vehicle           Yaw angle of object 1          Sensor 1 yaw, detect 1           Yaw angle of sensor 1                   Yaw, wheel L1                   Yaw, wheel L2                   Yaw, wheel R1                   Yaw, wheel R2    Y coordinate, vehicle origin   Y coordinate, wheel center L1   Y coordinate, wheel center L2
&1000           Y coordinate of object 1   Y coordinate, wheel center R1   Y coordinate, wheel center R2        Y coordinate of sensor 1     Y coordinate of target path    Z coordinate, vehicle origin   Z coordinate, wheel center L1   Z coordinate, wheel center L2        Z coordinate of object 1   Z coordinate, wheel center R1   Z coordinate, wheel center R2        Z coordinate of sensor 1
GENNAME                     Angular rate                 Driveline speed            Lateral acceleration                           Angle                  Braking status                         Boolean                        Distance             Dimensionless ratio             Dimensionless ratio             Dimensionless ratio             Dimensionless ratio                        LxBumper                       Magnitude                          Moment                          Moment                          Moment                          Moment                           Angle                           Angle                     Pitch angle                     Pitch angle                      Roll angle                      Roll angle                           Angle                           Angle                           Angle                           Angle                           Angle                        Rotation                        Rotation                        Rotation
&1000                           Rotation           Longitudinal distance                           Angle                           Angle                      Visibility              Longitudinal speed                          Vx_EVT              Longitudinal speed              Longitudinal speed              Longitudinal speed              Longitudinal speed                          v_mod1                          v_mod2             Global X coordinate             Global X coordinate             Global X coordinate                    X coordinate             Global X coordinate             Global X coordinate                    X coordinate                           Angle                       Yaw angle                           Angle                       Yaw angle                           Angle                           Angle                           Angle                           Angle             Global Y coordinate             Global Y coordinate             Global Y coordinate
&1000                       Y coordinate             Global Y coordinate             Global Y coordinate                    Y coordinate             Global Y coordinate             Global Z coordinate             Global Z coordinate             Global Z coordinate                    Z coordinate             Global Z coordinate             Global Z coordinate                    Z coordinate
RIGIBODY        Vehicle yaw (body-fixed)               Engine crankshaft             Instant CG, vehicle             Vehicle slip (beta)                        Object 1                   Brake Control              Sensor 1, detect 1              Tire L1 long. slip              Tire L2 long. slip              Tire R1 long. slip              Tire R2 long. slip                        LxBumper              Sensor 1, detect 1                     Brake My L1                     Brake My L2                     Brake My R1                     Brake My R2              Sensor 1, detect 1                   Vehicle pitch                        Object 1                        Sensor 1                        Object 1                        Sensor 1            Vehicle roll (Euler)                  Roll, wheel L1                  Roll, wheel L2                  Roll, wheel R1                  Roll, wheel R2               Wheel L1 rotation               Wheel L2 rotation               Wheel R1 rotation
&1000                  Wheel R2 rotation  Path station at vehicle origin                  Wheel steer L1                  Wheel steer R1                        Object 1             Instant CG, vehicle                          Vx_EVT           Wheel L1 (equivalent)           Wheel L2 (equivalent)           Wheel R1 (equivalent)           Wheel R2 (equivalent)                          v_mod1                          v_mod2                         Vehicle                 Wheel center L1                 Wheel center L2                        Object 1                 Wheel center R1                 Wheel center R2                        Sensor 1                     Vehicle yaw                        Object 1              Sensor 1, detect 1                        Sensor 1                   Yaw, wheel L1                   Yaw, wheel L2                   Yaw, wheel R1                   Yaw, wheel R2                         Vehicle                 Wheel center L1                 Wheel center L2
&1000                           Object 1                 Wheel center R1                 Wheel center R2                        Sensor 1                          Target                         Vehicle                 Wheel center L1                 Wheel center L2                        Object 1                 Wheel center R1                 Wheel center R2                        Sensor 1
UNITSNAMdeg/s   rpm     g       deg     -       -       m       -       -       -       -       m       -       N-m     N-m     N-m     N-m     deg     deg     deg     deg     deg     deg     deg     deg     deg     deg     deg     rev     rev     rev     rev     m       deg     deg     -       km/h    km/h    km/h    km/h    km/h    km/h    -       -       m       m       m       m       m       m       m       deg     deg     deg     deg     deg     deg     deg     deg     m       m       m       m       m       m       m       m       m       m       m       m       m       m       m       
HISTORY CarSim 2021.0: 
HISTORY Input parameter file was Results\Run_e9747909-a46d-4884-9326-f8656c3288d5\LastRun.erd
XLABEL  Time
XUNITS  s
XSTART  0.000000
HISTORY Run made at 16:10 on May 22, 2025.
END
