# Supplementary material for: Research on vehicle lateral stability control under low-adhesion road conditions using proximal policy optimization algorithm
Source: PLoS One. 2025 Nov 26;20(11):e0335686. doi: 10.1371/journal.pone.0335686 (PMC12654942; doi:10.1371/journal.pone.0335686)
Supplement: S2 File — (ZIP) [file pone.0335686.s002.zip › Main_PPO/Results/Run_ed66c931-16e5-4334-a617-e409e05df8fc/LastRun.erd]

ERDFILEV2.00
89, -1, -1, 356, 1, 0.010000
TITLE   Bend_Braking <Graduation_Thesis>
Category Graduation_Thesis
Dataset Bend_Braking
SHORTNAMAVz     Ay      A_Drv_1 Beta    Bk_Stat Fx_L1   Fx_L2   Fx_R1   Fx_R2   Fy_L1   Fy_L2   Fy_R1   Fy_R2   Fz_L1   Fz_L2   Fz_R1   Fz_R2   Kappa_L1Kappa_L2Kappa_R1Kappa_R2Lx_Sen_1L_Drv_1 My_Bk_L1My_Bk_L2My_Bk_R1My_Bk_R2Pitch   PitchGL1PitchGL2PitchGR1PitchGR2RollGL1 RollGL2 RollGR1 RollGR2 Roll_E  Roll_L1 Roll_L2 Roll_R1 Roll_R2 Rot_L1  Rot_L2  Rot_R1  Rot_R2  Station Steer_L1Steer_R1Vx      Vx_L1   Vx_L2   Vx_R1   Vx_R2   Xctc_L1 Xctc_L2 Xctc_R1 Xctc_R2 Xo      X_Drv_1 X_L1    X_L2    X_R1    X_R2    X_Targ1 Yaw     Yaw_L1  Yaw_L2  Yaw_R1  Yaw_R2  Yctc_L1 Yctc_L2 Yctc_R1 Yctc_R2 Yo      Y_Drv_1 Y_L1    Y_L2    Y_R1    Y_R2    Y_Targ1 Zgnd_L1 Zgnd_L2 Zgnd_R1 Zgnd_R2 Zo      Z_L1    Z_L2    Z_R1    Z_R2    
LONGNAME  Yaw rate (body-fixed), vehicle  Lat. accel., inst. CG, vehicle          Driver pt 1 error area             Slip angle, vehicle              Brake apply status     Longitudinal force, tire L1     Longitudinal force, tire L2     Longitudinal force, tire R1     Longitudinal force, tire R2          Lateral force, tire L1          Lateral force, tire L2          Lateral force, tire R1          Lateral force, tire R2         Vertical force, tire L1         Vertical force, tire L2         Vertical force, tire R1         Vertical force, tire R2      Longitudinal slip, tire L1      Longitudinal slip, tire L2      Longitudinal slip, tire R1      Longitudinal slip, tire R2 Lead distance to driver point 1      Lat dist to target point 1                 Brake moment L1                 Brake moment L2                 Brake moment R1                 Brake moment R2                  Pitch, vehicle       Pitch of ground, wheel L1       Pitch of ground, wheel L2       Pitch of ground, wheel R1
&1000          Pitch of ground, wheel R2        Roll of ground, wheel L1        Roll of ground, wheel L2        Roll of ground, wheel R1        Roll of ground, wheel R2           Roll (Euler), vehicle                  Roll, wheel L1                  Roll, wheel L2                  Roll, wheel R1                  Roll, wheel R2       Wheel L1 rotation (Euler)       Wheel L2 rotation (Euler)       Wheel R1 rotation (Euler)       Wheel R2 rotation (Euler)Station (path) at vehicle origin                  Wheel steer L1                  Wheel steer R1  Long. speed, inst. CG, vehicle       Vx (equivalent), wheel L1       Vx (equivalent), wheel L2       Vx (equivalent), wheel R1       Vx (equivalent), wheel R2       X coordinate, tire CTC L1       X coordinate, tire CTC L2       X coordinate, tire CTC R1       X coordinate, tire CTC R2    X coordinate, vehicle origin    X coordinate, driver point 1   X coordinate, wheel center L1   X coordinate, wheel center L2   X coordinate, wheel center R1
&1000      X coordinate, wheel center R2         X coord, target point 1                    Yaw, vehicle                   Yaw, wheel L1                   Yaw, wheel L2                   Yaw, wheel R1                   Yaw, wheel R2       Y coordinate, tire CTC L1       Y coordinate, tire CTC L2       Y coordinate, tire CTC R1       Y coordinate, tire CTC R2    Y coordinate, vehicle origin    Y coordinate, driver point 1   Y coordinate, wheel center L1   Y coordinate, wheel center L2   Y coordinate, wheel center R1   Y coordinate, wheel center R2    Y coordinate, target point 1    Ground Z coord under tire L1    Ground Z coord under tire L2    Ground Z coord under tire R1    Ground Z coord under tire R2    Z coordinate, vehicle origin   Z coordinate, wheel center L1   Z coordinate, wheel center L2   Z coordinate, wheel center R1   Z coordinate, wheel center R2
GENNAME                     Angular rate            Lateral acceleration                      Error area                           Angle                         Boolean                           Force                           Force                           Force                           Force                           Force                           Force                           Force                           Force                           Force                           Force                           Force                           Force             Dimensionless ratio             Dimensionless ratio             Dimensionless ratio             Dimensionless ratio           Longitudinal distance      Lateral distance to target                          Moment                          Moment                          Moment                          Moment                           Angle                           Angle                           Angle                           Angle
&1000                              Angle                           Angle                           Angle                           Angle                           Angle                           Angle                           Angle                           Angle                           Angle                           Angle                        Rotation                        Rotation                        Rotation                        Rotation           Longitudinal distance                           Angle                           Angle              Longitudinal speed              Longitudinal speed              Longitudinal speed              Longitudinal speed              Longitudinal speed             Global X coordinate             Global X coordinate             Global X coordinate             Global X coordinate             Global X coordinate             Global X coordinate             Global X coordinate             Global X coordinate             Global X coordinate
&1000                Global X coordinate             Global X coordinate                           Angle                           Angle                           Angle                           Angle                           Angle             Global Y coordinate             Global Y coordinate             Global Y coordinate             Global Y coordinate             Global Y coordinate             Global Y coordinate             Global Y coordinate             Global Y coordinate             Global Y coordinate             Global Y coordinate             Global Y coordinate             Global Z coordinate             Global Z coordinate             Global Z coordinate             Global Z coordinate             Global Z coordinate             Global Z coordinate             Global Z coordinate             Global Z coordinate             Global Z coordinate
RIGIBODY        Vehicle yaw (body-fixed)             Instant CG, vehicle          Driver preview point 1             Vehicle slip (beta)                   Brake Control            Tire L1 longitudinal            Tire L2 longitudinal            Tire R1 longitudinal            Tire R2 longitudinal                 Tire L1 lateral                 Tire L2 lateral                 Tire R1 lateral                 Tire R2 lateral                Tire L1 vertical                Tire L2 vertical                Tire R1 vertical                Tire R2 vertical              Tire L1 long. slip              Tire L2 long. slip              Tire R1 long. slip              Tire R2 long. slip          Driver preview point 1          Driver preview point 1                     Brake My L1                     Brake My L2                     Brake My R1                     Brake My R2                   Vehicle pitch       Pitch of ground, wheel L1       Pitch of ground, wheel L2       Pitch of ground, wheel R1
&1000          Pitch of ground, wheel R2        Roll of ground, wheel L1        Roll of ground, wheel L2        Roll of ground, wheel R1        Roll of ground, wheel R2            Vehicle roll (Euler)                  Roll, wheel L1                  Roll, wheel L2                  Roll, wheel R1                  Roll, wheel R2               Wheel L1 rotation               Wheel L2 rotation               Wheel R1 rotation               Wheel R2 rotation  Path station at vehicle origin                  Wheel steer L1                  Wheel steer R1             Instant CG, vehicle           Wheel L1 (equivalent)           Wheel L2 (equivalent)           Wheel R1 (equivalent)           Wheel R2 (equivalent)       Center of tire contact L1       Center of tire contact L2       Center of tire contact R1       Center of tire contact R2                         Vehicle          Driver preview point 1                 Wheel center L1                 Wheel center L2                 Wheel center R1
&1000                    Wheel center R2      Driver path target point 1                     Vehicle yaw                   Yaw, wheel L1                   Yaw, wheel L2                   Yaw, wheel R1                   Yaw, wheel R2       Center of tire contact L1       Center of tire contact L2       Center of tire contact R1       Center of tire contact R2                         Vehicle          Driver preview point 1                 Wheel center L1                 Wheel center L2                 Wheel center R1                 Wheel center R2      Driver path target point 1            Ground under tire L1            Ground under tire L2            Ground under tire R1            Ground under tire R2                         Vehicle                 Wheel center L1                 Wheel center L2                 Wheel center R1                 Wheel center R2
UNITSNAMdeg/s   g       m2      deg     -       N       N       N       N       N       N       N       N       N       N       N       N       -       -       -       -       m       m       N-m     N-m     N-m     N-m     deg     deg     deg     deg     deg     deg     deg     deg     deg     deg     deg     deg     deg     deg     rev     rev     rev     rev     m       deg     deg     km/h    km/h    km/h    km/h    km/h    m       m       m       m       m       m       m       m       m       m       m       deg     deg     deg     deg     deg     m       m       m       m       m       m       m       m       m       m       m       m       m       m       m       m       m       m       m       m       
HISTORY CarSim 2021.0: 
HISTORY Input parameter file was Results\Run_ed66c931-16e5-4334-a617-e409e05df8fc\LastRun.erd
XLABEL  Time
XUNITS  s
XSTART  0.000000
HISTORY Run made at 15:50 on May 22, 2025.
END
