# Supplementary material for: Research on vehicle lateral stability control under low-adhesion road conditions using proximal policy optimization algorithm
Source: PLoS One. 2025 Nov 26;20(11):e0335686. doi: 10.1371/journal.pone.0335686 (PMC12654942; doi:10.1371/journal.pone.0335686)
Supplement: S2 File — (ZIP) [file pone.0335686.s002.zip › Main_PPO/Run_main.py]

"""
运行Sim环境.
"""
import os
import stable_baselines3
from stable_baselines3 import PPO
import Carsim_env_Flit

sim = Carsim_env_Flit.Sim()
log_path = os.path.join('Training', 'Logs')
"""
stablebaseline3中，传入训练环境，调用环境中的step()函数获取状态空间，奖励函数，场景结束标志done；
根据设置的动作空间大小输出动作空间参数；
场景结束后调用reset（）函数重置训练环境状态，再次训练。
"""
model = PPO("MlpPolicy", sim, tensorboard_log=log_path, n_steps=1024, verbose = 1,learning_rate=0.0003)# 创建模型
# model = PPO.load('.\\CarAme_Train_Bend_V80_0317_plus.zip', env=sim)
# 设置训练步数，每一帧即一步
model.learn(total_timesteps=500000)# 训练模型
model.save('CarAme_Train_V80_0402_1024_lr=0.0003.zip')# 保存模型
# tensorboard --logdir=Main_PPO/Training/Logs：查看训练结果
