# Supplementary material for: Research on vehicle lateral stability control under low-adhesion road conditions using proximal policy optimization algorithm
Source: PLoS One. 2025 Nov 26;20(11):e0335686. doi: 10.1371/journal.pone.0335686 (PMC12654942; doi:10.1371/journal.pone.0335686)
Supplement: S2 File — (ZIP) [file pone.0335686.s002.zip › Main_PPO/Simulation.py]

import Carsim_env
from stable_baselines3 import PPO

sim = Carsim_env.Sim()
if __name__ == '__main__':
    model = PPO.load("CarAme_Train_low_V50_0314.zip")
    for i in range(1):
        # 每个场景结束，便调用reset（）函数，循环仿真
        state = sim.reset()
        score = 0
        done = False
        while not done:
            action = model.predict(state, deterministic=True)
            print("action",action)
            state, reward, done, info = sim.step(action[0])
            score += reward
        print(f"score{score}")
