# Supplementary material for: Research on vehicle lateral stability control under low-adhesion road conditions using proximal policy optimization algorithm
Source: PLoS One. 2025 Nov 26;20(11):e0335686. doi: 10.1371/journal.pone.0335686 (PMC12654942; doi:10.1371/journal.pone.0335686)
Supplement: S2 File — (ZIP) [file pone.0335686.s002.zip › Main_PPO/SysTry.py]

import amesim
import numpy as np
import math
Model_path = 'C:\\Users\\14491\\Desktop\\Graduation_Thesis\\AMESIM_Model\\Brake_SteerModel'
# 初始化AMESim COM对象
startTime = 0
finalTime = 0.01
stepTime = 0.01
done = False
sim_opt = amesim.amegetsimopt(Model_path)
sim_opt.printInterval = stepTime
sim_time = [0]
while done is False:
    sim_time.append(finalTime)
    print(f"finalTime:{finalTime}")
    force_vlaue = [x * 10 for x in sim_time]
    amesim.fx2ame(sim_time, force_vlaue, 'C:\\Users\\14491\\Desktop\\Graduation_Thesis\\AMESIM_Model\\Steer_force.data')
    amesim.fx2ame(sim_time, force_vlaue, 'C:\\Users\\14491\\Desktop\\Graduation_Thesis\\AMESIM_Model\\FL_Brakeforce.data')
    amesim.fx2ame(sim_time, force_vlaue, 'C:\\Users\\14491\\Desktop\\Graduation_Thesis\\AMESIM_Model\\FR_Brakeforce.data')
    amesim.fx2ame(sim_time, force_vlaue, 'C:\\Users\\14491\\Desktop\\Graduation_Thesis\\AMESIM_Model\\RL_Brakeforce.data')
    amesim.fx2ame(sim_time, force_vlaue, 'C:\\Users\\14491\\Desktop\\Graduation_Thesis\\AMESIM_Model\\RR_Brakeforce.data')
    startTime = startTime + stepTime
    finalTime = startTime +stepTime
    sim_opt.startTime = startTime
    sim_opt.finalTime = finalTime

    [ret, msg]= amesim.amerunsingle(Model_path, sim_opt)
    print(f"ret,msg:{ret},{msg}")
    # Results,Varnames=amesim.ameloadt(path)
    Results, Varnames = amesim.amegetfinalvalues(Model_path)
    # print(f"Results,Varnames:{Results},{Varnames}")
    Teer_Angle, _=amesim.ameloadvarst(Model_path, ['ARM002A_1 angular displacement at port 2 [degree]'])
    FL_Force, _ = amesim.ameloadvarst(Model_path, ['LCON13_1 force at port 3 [N]'])
    FR_Force, _ = amesim.ameloadvarst(Model_path, ['LCON13_2 force at port 3 [N]'])
    RL_Force, _ = amesim.ameloadvarst(Model_path, ['LCON13_3 force at port 3 [N]'])
    RR_Force, _ = amesim.ameloadvarst(Model_path, ['LCON13_4 force at port 3 [N]'])
    TA_output = Teer_Angle[1][1]
    FL_Force_Out = FL_Force[1][1]
    FR_Force_Out = FR_Force[1][1]
    RL_Force_Out = RL_Force[1][1]
    RR_Force_Out = RR_Force[1][1]
    print(f"output:{TA_output},FL_Force_Out:{FL_Force_Out},FR_Force_Out:{FR_Force_Out},RL_Force_Out:{RL_Force_Out},RR_Force_Out:{RR_Force_Out}")
    if TA_output >= 80:
        done = True
        print("仿真结束")


# # 检查是否已经包含了AMESim的路径
# for path in sys.path:
#     if 'Amesim' in path:
#         print(path)
