# Supplementary material for: Research on vehicle lateral stability control under low-adhesion road conditions using proximal policy optimization algorithm
Source: PLoS One. 2025 Nov 26;20(11):e0335686. doi: 10.1371/journal.pone.0335686 (PMC12654942; doi:10.1371/journal.pone.0335686)
Supplement: S2 File — (ZIP) [file pone.0335686.s002.zip › Main_PPO/Train_Main.py]

# from PPO_Main import PPO
import Carsim_env
import numpy as np
import matplotlib.pyplot as plt
import torch
import stable_baselines3
from stable_baselines3 import PPO


device = torch.device('cuda') if torch.cuda.is_available() \
    else torch.device('cpu')

# ----------------------------------------- #
# 参数设置
# ----------------------------------------- #

num_episodes = 100  # 总迭代次数
gamma = 0.9  # 折扣因子
actor_lr = 1e-3  # 策略网络的学习率
critic_lr = 1e-2  # 价值网络的学习率
n_hiddens = 16  # 隐含层神经元个数
return_list = []  # 保存每个回合的return

# ----------------------------------------- #
# 环境加载
# ----------------------------------------- #

env = Carsim_env.Sim()
n_states = 8  # 状态数 4
n_actions = 5  # 动作数 2

# ----------------------------------------- #
# 模型构建
# ----------------------------------------- #

agent = PPO(n_states=n_states,  # 状态数
            n_hiddens=n_hiddens,  # 隐含层数
            n_actions=n_actions,  # 动作数
            actor_lr=actor_lr,  # 策略网络学习率
            critic_lr=critic_lr,  # 价值网络学习率
            lmbda=0.95,  # 优势函数的缩放因子
            epochs=10,  # 一组序列训练的轮次
            eps=0.2,  # PPO中截断范围的参数
            gamma=gamma,  # 折扣因子
            device=device
            )

# ----------------------------------------- #
# 训练--回合更新 on_policy
# ----------------------------------------- #

for i in range(num_episodes):

    state = env.reset()  # 环境重置
    # state = torch.tensor(state)
    done = False  # 任务完成的标记
    episode_return = 0  # 累计每回合的reward

    # 构造数据集，保存每个回合的状态数据
    transition_dict = {
        'states': [],
        'actions': [],
        'next_states': [],
        'rewards': [],
        'dones': [],
    }

    while not done:

        action = agent.take_action(state)  # 动作选择
        action = action[0]
        action = action.tolist()
        # action = np.array(action)
        print(f"action:{action}")
        # val = torch.tensor([item.detach().numpy() for item in action])
        next_state, reward, done= env.step(action)  # 环境更新

        # 保存每个时刻的状态\动作\...
        transition_dict['states'].append(state)
        transition_dict['actions'].append(action)
        transition_dict['next_states'].append(next_state)
        transition_dict['rewards'].append(reward)
        transition_dict['dones'].append(done)
        # 更新状态
        state = next_state
        # 累计回合奖励
        episode_return += reward

    # 保存每个回合的return
    return_list.append(episode_return)
    # 模型训练
    print(f"transition_dict:{transition_dict}")
    agent.learn(transition_dict)
    # 打印回合信息
    print(f'iter:{i}, return:{np.mean(return_list[-10:])}')

# -------------------------------------- #
# 绘图
# -------------------------------------- #

plt.plot(return_list)
plt.title('return')
plt.show()
