# Supplementary material for: Research on vehicle lateral stability control under low-adhesion road conditions using proximal policy optimization algorithm
Source: PLoS One. 2025 Nov 26;20(11):e0335686. doi: 10.1371/journal.pone.0335686 (PMC12654942; doi:10.1371/journal.pone.0335686)
Supplement: S2 File — (ZIP) [file pone.0335686.s002.zip › Main_PPO/main.py]

# 这是一个示例 Python 脚本。

# 按 Shift+F10 执行或将其替换为您的代码。
# 按 双击 Shift 在所有地方搜索类、文件、工具窗口、操作和设置。


def print_hi(name):
    # 在下面的代码行中使用断点来调试脚本。
    print(f'Hi, {name}')  # 按 Ctrl+F8 切换断点。


# 按间距中的绿色按钮以运行脚本。
if __name__ == '__main__':
    print_hi('PyCharm')

# 访问 https://www.jetbrains.com/help/pycharm/ 获取 PyCharm 帮助
