# Supplementary material for: Research on vehicle lateral stability control under low-adhesion road conditions using proximal policy optimization algorithm
Source: PLoS One. 2025 Nov 26;20(11):e0335686. doi: 10.1371/journal.pone.0335686 (PMC12654942; doi:10.1371/journal.pone.0335686)
Supplement: S2 File — (ZIP) [file pone.0335686.s002.zip › Main_PPO/plot.py]

import matplotlib.pyplot as plt
import numpy as np

# 创建图形
fig, ax = plt.subplots(figsize=(10, 6))

# 车辆参数
vehicle_length = 4  # 车辆长度
vehicle_width = 2   # 车辆宽度
a = 1.5             # 前轴到质心的距离
b = 1.5             # 后轴到质心的距离
delta = np.radians(20)  # 前轮转向角（弧度）
u = 5               # 纵向速度
v = 1               # 侧向速度
r = 0.5             # 横摆角速度
Fyf = 3             # 前轮侧向力
Fyr = 2             # 后轮侧向力

# 绘制车辆矩形
ax.add_patch(plt.Rectangle((-vehicle_length/2, -vehicle_width/2), vehicle_length, vehicle_width, fill=None, edgecolor='black', label='Vehicle Body'))

# 绘制质心（CG）
ax.plot(0, 0, 'ro', label='CG (Center of Gravity)')
ax.text(0.1, 0.1, 'CG', fontsize=12, color='red')

# 绘制前后轴
ax.plot(-a, 0, 'bo', label='Front Axle')
ax.text(-a + 0.1, 0.1, 'Front Axle', fontsize=12, color='blue')
ax.plot(b, 0, 'go', label='Rear Axle')
ax.text(b + 0.1, 0.1, 'Rear Axle', fontsize=12, color='green')

# 绘制纵向速度 (u)
ax.arrow(0, 0, 1.5, 0, head_width=0.2, head_length=0.2, fc='blue', ec='blue')
ax.text(1.6, 0, 'u (Longitudinal Speed)', fontsize=12, color='blue')

# 绘制侧向速度 (v)
ax.arrow(0, 0, 0, 1, head_width=0.2, head_length=0.2, fc='red', ec='red')
ax.text(0.1, 1.1, 'v (Lateral Speed)', fontsize=12, color='red')

# 绘制横摆角速度 (r)
ax.annotate('', xy=(0, 0), xytext=(-1, -1), arrowprops=dict(arrowstyle='->', lw=1.5, color='purple'))
ax.text(-1.2, -1.2, 'r (Yaw Rate)', fontsize=12, color='purple')

# 绘制前轮转向角 (δ)
ax.plot([-a, -a + np.cos(delta)], [0, np.sin(delta)], color='orange', lw=2, label='δ (Steering Angle)')
ax.text(-a + 0.5, 0.5, 'δ', fontsize=12, color='orange')

# 绘制前轮侧向力 (Fyf)
ax.arrow(-a, 0, 0, Fyf/2, head_width=0.2, head_length=0.2, fc='green', ec='green')
ax.text(-a + 0.1, Fyf/2 + 0.1, 'Fyf (Front Lateral Force)', fontsize=12, color='green')

# 绘制后轮侧向力 (Fyr)
ax.arrow(b, 0, 0, -Fyr/2, head_width=0.2, head_length=0.2, fc='purple', ec='purple')
ax.text(b + 0.1, -Fyr/2 - 0.3, 'Fyr (Rear Lateral Force)', fontsize=12, color='purple')

# 设置图形属性
ax.set_xlim(-3, 3)
ax.set_ylim(-2, 2)
ax.set_aspect('equal')
ax.legend(loc='upper right')
ax.set_title('2-DOF Vehicle Model', fontsize=14)
plt.grid(True)
plt.show()
