# Supplementary material for: Research on vehicle lateral stability control under low-adhesion road conditions using proximal policy optimization algorithm
Source: PLoS One. 2025 Nov 26;20(11):e0335686. doi: 10.1371/journal.pone.0335686 (PMC12654942; doi:10.1371/journal.pone.0335686)
Supplement: S2 File — (ZIP) [file pone.0335686.s002.zip › Main_PPO/pycarsimlib-master/README.md]

[![License: MIT](https://img.shields.io/badge/License-MIT-blue.svg)](https://opensource.org/licenses/MIT)

# pycarsimlib
An easy-to-use wrapper library to call carsim solver from python script.

# Environmental setup

1. `cd /path/to/workingdir`
1. `git clone https://github.com/MizuhoAOKI/pycarsimlib.git`

# Install pycarsimlib from pip
You can also install pycarsimlib easily with pip.

`pip install pycarsimlib`

# Run a sample script
1. Launch carsim software.
    - Make a dataset in which vehicle does not run.
    - Edit procedures and declare import and export variables with "Additional Data" textbox. ex.
        ```
        IMPORT IMP_STEER_SW Replace 0.0! 1
        IMPORT IMP_FBK_PDL Replace 0.0! 1
        IMPORT IMP_THROTTLE_ENGINE Replace 0.0! 1
        EXPORT XCG_TM
        EXPORT YCG_TM
        EXPORT Yaw
        ```
        ![](./media/carsim_procedures_window.png)
    - After you finish editing gui, Press "Run Math Model" button to generate a simulation setting file (simfile.sim)

1. Change `CARSIM_DB_DIR` value in examples/runcarsim.py according to your environment. 

    ex. `r"C:\Users\Public\Documents\CarSim2022.1_Data"`
1. Run the script.
    ```
    $ cd examples
    $ python runcarsim.py
    ```
    ![](./media/runcarsim_shell_output.png)
1. Press "Video + Plot" button on carsim gui to visualize simulation results.
![](./media/carsim_visualizer_window.png)
