# Supplementary material for: Research on vehicle lateral stability control under low-adhesion road conditions using proximal policy optimization algorithm
Source: PLoS One. 2025 Nov 26;20(11):e0335686. doi: 10.1371/journal.pone.0335686 (PMC12654942; doi:10.1371/journal.pone.0335686)
Supplement: S2 File — (ZIP) [file pone.0335686.s002.zip › Main_PPO/pycarsimlib-master/examples/Results/Run_dca17329-b23e-4074-bb22-df1af8a893a5/LastRun_log.txt]

Run made by CarSim 2021.0 at 21:00 on June 06, 2024.

Started with simfile: C:\Users\Public\Documents\CarSim2021.0_Data\simfile.sim

Include PARSFILE "C:\Users\Public\Documents\CarSim2021.0_Data\\Results\Run_dca17329-b23e-4074-bb22-df1af8a893a5\Run_all.par"
Installed keywords into VS Solver for MODEL_LAYOUT I_I
Used Dataset: Animator: Reference Frame; { Tracking: Vehicle } Vehicle X-Y-Z
Used Dataset: Animator: Camera Setup; { Vehicle Reference } 13 Azm, 9 El, 18 m, No Yaw
Used Dataset: Steering System: Compliance; { Copied 04-17-2024 14:55:02 } No Steer Compliance
Used Dataset: Steering System: Kinematics for 2 Wheels (Rack & Pinion); { CS C-Class } C-Class, Hatchback
Used Dataset: Steering: Power Assist Force; C-Class Hatchback, Not Spd Sens
Used Dataset: Steering System: Compliance; { Constant } Constant: 0.001 deg/N-m
Used Dataset: Steering: Parking Torque for 2 Wheels; C-Class Hatchback
Used Dataset: Steering; { CS C-Class } C-Class, Hatchback: Power, R&P
Used Dataset: Suspension: Dive Angle (Caster Change); { Strut } Front Strut - Front Dive Angle
Used Dataset: Suspension: Longitudinal Movement; { Strut } Front Strut -  Longitudinal Movement
Used Dataset: Suspension: Camber Angle; { Strut } Front Strut - Camber
Used Dataset: Suspension: Lateral Movement Due to Jounce; { Strut } Strut - Front
Used Dataset: Suspension: Toe Angle; { Strut } Strut - Front
Used Dataset: Suspension: Independent System Kinematics; { C-Class } C-Class, Hatchback - Front
Used Dataset: Suspension: Shock Absorber; { Copied 04-17-2024 14:55:02 } Big Car Damping
Used Dataset: Suspension: Jounce and Rebound Stops; +60 mm / -40 mm
Used Dataset: Suspension: Shock Absorber; { Copied 04-17-2024 14:55:02 } Big Car Damping
Used Dataset: Suspension: Jounce and Rebound Stops; +60 mm / -40 mm
Used Dataset: Suspension: Auxiliary Roll Moment; { Copied 04-17-2024 14:55:02 } Linear 384 N-m/deg
Used Dataset: Suspension: Independent Compliance, Springs, and Dampers; { C-Class } C-Class, Hatchback - Front
Used Dataset: Animator: Shape File Link; { Copied 04-17-2024 14:55:02 } 195/45 R16: Tire
Used Dataset: Animator: Shape File Link; { Copied 04-17-2024 14:55:02 } 195/45 R16: Wheel
Used Dataset: Animator: Shape File Link; { Copied 04-17-2024 14:55:02 } 195/45 R16: Stripe
Used Dataset: Animator: Shape Assembly; { Copied 04-17-2024 14:55:02 } Sports Car
Used Dataset: Generic Table; { Copied 04-17-2024 14:55:02 } Lx Variable, Scaled to Tire
Used Dataset: Generic Table; { Copied 04-17-2024 14:55:02 } Ly Variable, Scaled to Tire
Used Dataset: Tire: Aligning Moment; { Touring Tires } 215/55 R17 (SAE)
Used Dataset: Tire: Lateral Force; { Touring Tires } 215/55 R17
Used Dataset: Tire: Longitudinal Force; { Touring Tires } 215/55 R17
Used Dataset: Tire: Camber Thrust Coefficient; { Touring Tires } 215/55 R17
Used Dataset: Tire; { Touring Tires } 215/55 R17
Used Dataset: Animator: Shape File Link; { Copied 04-17-2024 14:55:02 } 195/45 R16: Tire
Used Dataset: Animator: Shape File Link; { Copied 04-17-2024 14:55:02 } 195/45 R16: Wheel
Used Dataset: Animator: Shape File Link; { Copied 04-17-2024 14:55:02 } 195/45 R16: Stripe
Used Dataset: Animator: Shape Assembly; { Copied 04-17-2024 14:55:02 } Sports Car
Used Dataset: Generic Table; { Copied 04-17-2024 14:55:02 } Lx Variable, Scaled to Tire
Used Dataset: Generic Table; { Copied 04-17-2024 14:55:02 } Ly Variable, Scaled to Tire
Used Dataset: Tire: Aligning Moment; { Touring Tires } 215/55 R17 (SAE)
Used Dataset: Tire: Lateral Force; { Touring Tires } 215/55 R17
Used Dataset: Tire: Longitudinal Force; { Touring Tires } 215/55 R17
Used Dataset: Tire: Camber Thrust Coefficient; { Touring Tires } 215/55 R17
Used Dataset: Tire; { Touring Tires } 215/55 R17
Used Dataset: Suspension: Longitudinal Movement; { Copied 04-17-2024 14:55:02 } Rear 5-Link - Longitudinal Movement
Used Dataset: Suspension: Camber Angle; { Copied 04-17-2024 14:55:02 } Rear 5-Link - Camber Change
Used Dataset: Suspension: Lateral Movement Due to Jounce; { Copied 04-17-2024 14:55:02 } Rear 5-Link - Lateral Movement
Used Dataset: Suspension: Toe Angle; { Copied 04-17-2024 14:55:02 } Rear 5-Link - Toe Change
Used Dataset: Suspension: Independent System Kinematics; { C-Class } C-Class, Hatchback - Rear
Used Dataset: Suspension: Spring; 30 N/mm
Used Dataset: Suspension: Shock Absorber; { Copied 04-17-2024 14:55:02 } Big Car Damping
Used Dataset: Suspension: Jounce and Rebound Stops; +60 mm / -40 mm
Used Dataset: Suspension: Spring; 30 N/mm
Used Dataset: Suspension: Shock Absorber; { Copied 04-17-2024 14:55:02 } Big Car Damping
Used Dataset: Suspension: Jounce and Rebound Stops; +60 mm / -40 mm
Used Dataset: Suspension: Auxiliary Roll Moment; { Non-Linear } Non-linear: 344 N-m/deg
Used Dataset: Suspension: Independent Compliance, Springs, and Dampers; { C-Class } C-Class, Hatchback - Rear
Used Dataset: Animator: Shape File Link; { Copied 04-17-2024 14:55:02 } 195/45 R16: Tire
Used Dataset: Animator: Shape File Link; { Copied 04-17-2024 14:55:02 } 195/45 R16: Wheel
Used Dataset: Animator: Shape File Link; { Copied 04-17-2024 14:55:02 } 195/45 R16: Stripe
Used Dataset: Animator: Shape Assembly; { Copied 04-17-2024 14:55:02 } Sports Car
Used Dataset: Generic Table; { Copied 04-17-2024 14:55:02 } Lx Variable, Scaled to Tire
Used Dataset: Generic Table; { Copied 04-17-2024 14:55:02 } Ly Variable, Scaled to Tire
Used Dataset: Tire: Aligning Moment; { Touring Tires } 215/55 R17 (SAE)
Used Dataset: Tire: Lateral Force; { Touring Tires } 215/55 R17
Used Dataset: Tire: Longitudinal Force; { Touring Tires } 215/55 R17
Used Dataset: Tire: Camber Thrust Coefficient; { Touring Tires } 215/55 R17
Used Dataset: Tire; { Touring Tires } 215/55 R17
Used Dataset: Animator: Shape File Link; { Copied 04-17-2024 14:55:02 } 195/45 R16: Tire
Used Dataset: Animator: Shape File Link; { Copied 04-17-2024 14:55:02 } 195/45 R16: Wheel
Used Dataset: Animator: Shape File Link; { Copied 04-17-2024 14:55:02 } 195/45 R16: Stripe
Used Dataset: Animator: Shape Assembly; { Copied 04-17-2024 14:55:02 } Sports Car
Used Dataset: Generic Table; { Copied 04-17-2024 14:55:02 } Lx Variable, Scaled to Tire
Used Dataset: Generic Table; { Copied 04-17-2024 14:55:02 } Ly Variable, Scaled to Tire
Used Dataset: Tire: Aligning Moment; { Touring Tires } 215/55 R17 (SAE)
Used Dataset: Tire: Lateral Force; { Touring Tires } 215/55 R17
Used Dataset: Tire: Longitudinal Force; { Touring Tires } 215/55 R17
Used Dataset: Tire: Camber Thrust Coefficient; { Touring Tires } 215/55 R17
Used Dataset: Tire; { Touring Tires } 215/55 R17
Used Dataset: Vehicle: Sprung Mass; { CS C-Class } C-Class, Hatchback
Used Dataset: Aerodynamics: Fx (Drag) Coef. vs. Aero Slip; 0.30 at 0 Degrees
Used Dataset: Aerodynamics: Fy (Side Force) Coef. vs. Aero Slip; 0.5 at 90 deg
Used Dataset: Aerodynamics: Fz (Lift) Coef. vs. Aero Slip; 0.18 at 0 Degrees
Used Dataset: Aerodynamics: Mx (Roll Moment) Coef. vs. Aero Slip; 0.3 at 90 deg
Used Dataset: Aerodynamics: My (Pitch Moment) Coef. vs. Aero Slip; -0.15 at 0 Degrees
Used Dataset: Aerodynamics: Mz (Yaw Moment) Coef. vs. Aero Slip; 0.05 at 90 deg
Used Dataset: Aerodynamics: Basic; { CS C-Class } C-Class, Hatchback Aero
Used Dataset: Animator: Sound Modifier; { Copied 04-17-2024 14:55:02 } Power Off Loudness: Load Effect
Used Dataset: Animator: Sound Modifier; { Copied 04-17-2024 14:55:02 } Power Off Loudness: Speed Effect
Used Dataset: Animator: Sound Modifier; { Copied 04-17-2024 14:55:02 } Frequency with RPM
Used Dataset: Animator: Sound Sample; { Copied 04-17-2024 14:55:02 } 4 Cyl. - Power Off
Used Dataset: Animator: Sound Modifier; { Copied 04-17-2024 14:55:02 } Power On Loudness: Load Effect
Used Dataset: Animator: Sound Modifier; { Copied 04-17-2024 14:55:02 } Power On Loudness: Speed Effect
Used Dataset: Animator: Sound Modifier; { Copied 04-17-2024 14:55:02 } Frequency with RPM
Used Dataset: Animator: Sound Sample; { Copied 04-17-2024 14:55:02 } 4 Cyl. - Power On
Used Dataset: Generic Data Group; { Copied 04-17-2024 14:55:02 } Gasoline Engine (4 Cylinder)
Used Dataset: Powertrain: Engine; { Copied 04-17-2024 14:55:02 } 125 kW  Engine
Used Dataset: Powertrain: Torque Converter; { Copied 04-17-2024 14:55:02 } Torque Converter for 125 kW Engine
Used Dataset: Powertrain: Shift Schedule; { Copied 04-17-2024 14:55:02 } 6-speed, 1-2 Shift
Used Dataset: Powertrain: Shift Schedule; { Copied 04-17-2024 14:55:02 } 6-speed, 2-3 Shift
Used Dataset: Powertrain: Shift Schedule; { Copied 04-17-2024 14:55:02 } 6-speed, 3-4 Shift
Used Dataset: Powertrain: Shift Schedule; { Copied 04-17-2024 14:55:02 } 6-speed, 4-5 Shift
Used Dataset: Powertrain: Shift Schedule; { Copied 04-17-2024 14:55:02 } 6-speed, 5-6 Shift
Used Dataset: Powertrain: Transmission (18 Gears or CVT); { Copied 04-17-2024 14:55:02 } 6-Speed Transmission
Used Dataset: Powertrain: Front Differential; { Viscous } Viscous: Gear Ratio 4.1
Used Dataset: Powertrain: Front-Wheel Drive; { 75 kW - 125 kW Powertrains } 125 kW, 6-spd., 4.1 Ratio w/ Visc. Diff.
Used Dataset: Brakes: Proportioning / Limiting Valve; Unity until 1.5MPa then 30%
Used Dataset: Brakes: Proportioning / Limiting Valve; Unity until 1.5MPa then 30%
Used Dataset: Brakes: Four-Wheel System; { C-Class } C-Class, Hatchback w/ ABS
Used Dataset: Generic Data Lists; Rear View Mirror (C -Class Example)
Used Dataset: Animator: Shape File Link; { Cars: C-Class } Hatchback
Used Dataset: Animator: Shape File Link; { Cars: C-Class } Hatchback: Driver (Caucasian Male)
Used Dataset: Animator: Shape Assembly; { CS C-Class } C-Class, Hatchback
Used Dataset: Animator: Shape File Link; { Cars: C-Class } Hatchback: Brake Lights (Illuminated)
Used Dataset: Animator: Vehicles and Sensor Targets; { C-Class Vehicles } C-Class, Hatchback
Used Dataset: Vehicle: Assembly; { C-Class } C-Class, Hatchback
 Straight East <Straight>
Used Dataset: Path: Segment Builder; { Straight } Straight East
Used Dataset: Road: Friction Map, S-L Grid; { Copied 04-17-2024 14:55:02 } 0.85
Used Dataset: Road: Animator Surface Shapes; { Lane-Keeping Assist Roads } Four Lanes (Adjacent)
Used Dataset: Animator: Reference Frame; { Copied 04-17-2024 14:55:02 } Skybox (Vehicle X-Y-Z)
Used Dataset: Animator: Shape File Link; { Copied 04-17-2024 14:55:02 } Partly Cloudy Sky
Used Dataset: Animator: Shape File Link; { Copied 04-17-2024 14:55:02 } Light Grass
Used Dataset: Animator: Group; { Copied 04-17-2024 14:55:02 } Partly Cloudy Sky with Light Grass
Used Dataset: Road: Animator Repeated Object; { Forests } Mixed Forest (-100, 2000)
Used Dataset: Road: Animator Repeated Object; { Trees } Trees (-100, 2000)
Used Dataset: Animator: Shape File Link; { Environment: Trees } Mixed Forest
Used Dataset: Animator: Shape File Link; { Environment: Trees } Mixed Forest
Used Dataset: Animator: Shape File Link; { Environment: Trees } Mixed Forest
Used Dataset: Animator: Shape File Link; { Environment: Trees } Mixed Forest
Used Dataset: Animator: Shape File Link; { Environment: Trees } Mixed Forest
Used Dataset: Animator: Shape File Link; { Environment: Trees } Mixed Forest
Used Dataset: Animator: Shape File Link; { Environment: Trees } Mixed Forest
Used Dataset: Animator: Shape File Link; { Environment: Trees } Mixed Forest
Used Dataset: Animator: Shape File Link; { Environment: Trees } Mixed Forest
Used Dataset: Animator: Shape File Link; { Environment: Trees } Mixed Forest
Used Dataset: Animator: Shape File Link; { Environment: Trees } Mixed Forest
Used Dataset: Animator: Shape File Link; { Environment: Trees } Mixed Forest
Used Dataset: Animator: Shape File Link; { Environment: Trees } Mixed Forest
Used Dataset: Animator: Shape File Link; { Environment: Trees } Mixed Forest
Used Dataset: Animator: Shape File Link; { Environment: Trees } Mixed Forest
Used Dataset: Animator: Shape File Link; { Environment: Trees } Mixed Forest
Used Dataset: Animator: Shape File Link; { Environment: Trees } Mixed Forest
Used Dataset: Animator: Shape File Link; { Environment: Trees } Mixed Forest
Used Dataset: Animator: Shape File Link; { Environment: Trees } Mixed Forest
Used Dataset: Animator: Shape File Link; { Environment: Trees } Mixed Forest
Used Dataset: Animator: Shape File Link; { Environment: Trees } Mixed Forest
Used Dataset: Animator: Shape File Link; { Environment: Trees } Mixed Forest
Used Dataset: Animator: Shape File Link; { Environment: Trees } Mixed Forest
Used Dataset: Animator: Shape File Link; { Environment: Trees } Mixed Forest
Used Dataset: Animator: Shape File Link; { Environment: Trees } Mixed Forest
Used Dataset: Animator: Shape File Link; { Environment: Trees } Mixed Forest
Used Dataset: Animator: Shape File Link; { Environment: Trees } Mixed Forest
Used Dataset: Animator: Shape File Link; { Environment: Trees } Mixed Forest
Used Dataset: Animator: Shape File Link; { Environment: Trees } Mixed Forest
Used Dataset: Animator: Shape File Link; { Environment: Trees } Mixed Forest
Used Dataset: Animator: Shape File Link; { Environment: Trees } Mixed Forest
Used Dataset: Animator: Shape File Link; { Environment: Trees } Mixed Forest
Used Dataset: Animator: Shape File Link; { Environment: Trees } Mixed Forest
Used Dataset: Animator: Shape File Link; { Environment: Trees } Mixed Forest
Used Dataset: Animator: Shape File Link; { Environment: Trees } Mixed Forest
Used Dataset: Animator: Shape File Link; { Environment: Trees } Mixed Forest
Used Dataset: Animator: Shape File Link; { Environment: Trees } Mixed Forest
Used Dataset: Animator: Shape File Link; { Environment: Trees } Mixed Forest
Used Dataset: Animator: Shape File Link; { Environment: Trees } Mixed Forest
Used Dataset: Animator: Shape File Link; { Environment: Trees } Mixed Forest
Used Dataset: Animator: Shape File Link; { Environment: Trees } Mixed Forest
Used Dataset: Animator: Shape File Link; { Environment: Trees } Mixed Forest
Used Dataset: Animator: Shape File Link; { Environment: Trees } Mixed Forest
Used Dataset: Animator: Shape File Link; { Environment: Trees } Mixed Forest
Used Dataset: Animator: Shape File Link; { Environment: Trees } Mixed Forest
Used Dataset: Animator: Shape File Link; { Environment: Trees } Mixed Forest
Used Dataset: Animator: Shape File Link; { Environment: Trees } Mixed Forest
Used Dataset: Animator: Shape File Link; { Environment: Trees } Mixed Forest
Used Dataset: Animator: Shape File Link; { Environment: Trees } Mixed Forest
Used Dataset: Animator: Shape File Link; { Environment: Trees } Mixed Forest
Used Dataset: Road: 3D Surface (All Properties); { FYP_ACC } ACC
Used Dataset: Animator: Shape File Link; { Geometric Shapes: Arrows } 3D Pyramid: Point Org (X-Axis)
Used Dataset: Animator: Shape Assembly; { Arrows } Fx 3D Arrow (Tail Origin)
Used Dataset: Animator: Shape File Link; { Geometric Shapes: Arrows } 3D Pyramid: Point Org (X-Axis)
Used Dataset: Animator: Shape Assembly; { Arrows } Fx 3D Arrow (Tail Origin)
Used Dataset: Animator: Shape File Link; { Geometric Shapes: Arrows } 3D Pyramid: Point Org (X-Axis)
Used Dataset: Animator: Shape Assembly; { Arrows } Fx 3D Arrow (Tail Origin)
Used Dataset: Animator: Shape File Link; { Geometric Shapes: Arrows } 3D Pyramid: Point Org (X-Axis)
Used Dataset: Animator: Shape Assembly; { Arrows } Fx 3D Arrow (Tail Origin)
Used Dataset: Animator: Wheel Arrows and Other Indicators; { Tire Force Arrows (2 Axles) } 2A - Fx Tire Force Arrows
Used Dataset: Animator: Shape File Link; { Geometric Shapes: Arrows } 3D Pyramid: Point Org (Y-Axis)
Used Dataset: Animator: Shape Assembly; { Arrows } Fy 3D Arrow (Tail Origin)
Used Dataset: Animator: Shape File Link; { Geometric Shapes: Arrows } 3D Pyramid: Point Org (Y-Axis)
Used Dataset: Animator: Shape Assembly; { Arrows } Fy 3D Arrow (Tail Origin)
Used Dataset: Animator: Shape File Link; { Geometric Shapes: Arrows } 3D Pyramid: Point Org (Y-Axis)
Used Dataset: Animator: Shape Assembly; { Arrows } Fy 3D Arrow (Tail Origin)
Used Dataset: Animator: Shape File Link; { Geometric Shapes: Arrows } 3D Pyramid: Point Org (Y-Axis)
Used Dataset: Animator: Shape Assembly; { Arrows } Fy 3D Arrow (Tail Origin)
Used Dataset: Animator: Wheel Arrows and Other Indicators; { Tire Force Arrows (2 Axles) } 2A - Fy Tire Force Arrows
Used Dataset: Animator: Shape File Link; { Geometric Shapes: Arrows } 3D Pyramid: Tail Org (Z-Axis)
Used Dataset: Animator: Shape Assembly; { Arrows } Fz 3D, Offset (Tail Origin)
Used Dataset: Animator: Shape File Link; { Geometric Shapes: Arrows } 3D Pyramid: Tail Org (Z-Axis)
Used Dataset: Animator: Shape Assembly; { Arrows } Fz 3D, Offset (Tail Origin)
Used Dataset: Animator: Shape File Link; { Geometric Shapes: Arrows } 3D Pyramid: Tail Org (Z-Axis)
Used Dataset: Animator: Shape Assembly; { Arrows } Fz 3D, Offset (Tail Origin)
Used Dataset: Animator: Shape File Link; { Geometric Shapes: Arrows } 3D Pyramid: Tail Org (Z-Axis)
Used Dataset: Animator: Shape Assembly; { Arrows } Fz 3D, Offset (Tail Origin)
Used Dataset: Animator: Wheel Arrows and Other Indicators; { Tire Force Arrows (2 Axles) } 2A - Fz Tire Force Arrows
Used Dataset: Generic Data Group; { Tire Force Arrows } 2 Axle - Fx, Fy, Fz
Used Dataset: Plot: Format; { Copied 04-17-2024 14:55:02 } Default Plot Settings
Used Dataset: Plot: Setup; { Tracking } Lateral Tracking vs. Station
Used Dataset: Plot: Format; { Copied 04-17-2024 14:55:02 } Line Plots, No Symbols
Used Dataset: Plot: Setup; { Copied 04-17-2024 14:55:02 } Steering: Handwheel Angle
Used Dataset: Plot: Format; { Copied 04-17-2024 14:55:02 } Default Plot Settings
Used Dataset: Plot: Setup; { Steering } Road Wheel Steer Angle - Front
Used Dataset: Plot: Format; { Copied 04-17-2024 14:55:02 } Default Plot Settings
Used Dataset: Plot: Setup; { Tire Kinematics } Slip Angles: Instant
Used Dataset: Plot: Format; { Copied 04-17-2024 14:55:02 } Line Plots, No Symbols
Used Dataset: Plot: Setup; { Copied 04-17-2024 14:55:02 } Lateral Accel. of CG's vs. Time
Used Dataset: Plot: Format; { Copied 04-17-2024 14:55:02 } Line Plots, No Symbols
Used Dataset: Plot: Setup; { Vehicle Motion } Roll Angle of Sprung Masses vs. Time
Used Dataset: Plot: Format; { Copied 04-17-2024 14:55:02 } Line Plots, No Symbols
Used Dataset: Plot: Setup; { Vehicle Motion } Yaw Rate of Sprung Masses vs. Time
Used Dataset: Plot: Format; { Copied 04-17-2024 14:55:02 } Default Plot Settings
Used Dataset: Plot: Setup; { Tire Forces and Moments } Vertical Forces
Used Dataset: Plot: Format; { Copied 04-17-2024 14:55:02 } Default Plot Settings
Used Dataset: Plot: Setup; { Copied 04-17-2024 14:55:02 } Longitudinal Speed (Vxz_Fwd) vs. Time
Used Dataset: Plot: Format; { Copied 04-17-2024 14:55:02 } Default Plot Settings
Used Dataset: Plot: Setup; { CBM } CBM_AEB_6
Used Dataset: Procedures; { FYP } Preview_
WARNING: The keyword OPT_SENSOR has been deprecated
Used Dataset: Plot: Format; { Copied 04-17-2024 14:55:02 } Default Plot Settings
Used Dataset: Plot: Setup; { Driver Sensor } Control Point Distance to SM Origin
Used Dataset: Plot: Format; { Copied 04-17-2024 14:55:02 } Default Plot Settings
Used Dataset: Plot: Setup; { Driver Sensor } Error Area to Design Path
Used Dataset: Plot: Format; { Copied 04-17-2024 14:55:02 } Default Plot Settings
Used Dataset: Plot: Setup; { Driver Sensor } Lateral Distance to Design Path
Used Dataset: Plot: Format; { Copied 04-17-2024 14:55:02 } Default Plot Settings
Used Dataset: Plot: Setup; { Driver Sensor } Sensor Point Tracking
Used Dataset: Plot: Format; { Copied 04-17-2024 14:55:02 } Default Plot Settings
Used Dataset: Plot: Setup; { Driver Sensor } Sensor Point Tracking (On Road)
Used Dataset: Preview Points for External Driver Control; { FYP } 10 Driver Sensor Points
Used Dataset: Plot: Format; { Copied 04-17-2024 14:55:02 } Default Plot Settings
Used Dataset: Plot: Setup; { FYP } Preview_point
 Preview_point' <FYP>
Used Dataset: CarSim Run Control; { FYP } Preview_point'

The run stopped at T = 0 because 
You need a running copy of either CarSim Browser or
CarSim License Manager, with a CarSim solver 
license, to use this math model.
Please contact your sales agent or Mechanical Simulation
at www.carsim.com.
