# Supplementary material for: Research on vehicle lateral stability control under low-adhesion road conditions using proximal policy optimization algorithm
Source: PLoS One. 2025 Nov 26;20(11):e0335686. doi: 10.1371/journal.pone.0335686 (PMC12654942; doi:10.1371/journal.pone.0335686)
Supplement: S2 File — (ZIP) [file pone.0335686.s002.zip › Main_PPO/pycarsimlib-master/examples/runcarsim.py]

""" sample script to call carsim solver from python """
import numpy
import sys
sys.path.append('../')
from datetime import timedelta
from pycarsimlib.core import CarsimManager
from pycarsimlib.logger import initialize_logging
from rich.progress import track
logger = initialize_logging(__name__)

# constant params
CARSIM_DB_DIR = r"C:\Users\Public\Documents\CarSim2021.0_Data"
VEHICLE_TYPE = "normal_vehicle"


def main() -> None:
    """ run carsim model with static control inputs """
    # logger.info("Starting sample run. ")

    # instantiate carsim manager
    cm = CarsimManager(
        carsim_db_dir=CARSIM_DB_DIR,
        vehicle_type=VEHICLE_TYPE,
    )

    # set simulation params
    onestep_delta_time = timedelta(seconds=0.01)
    total_sim_time = timedelta(minutes=0.2)
    total_sim_step = total_sim_time // onestep_delta_time

    # run simulation steps
    for _ in track(range(total_sim_step), description="Running simulation..."):

        # prepare operational signals
        control_inputs = {
            "IMP_STEER_SW": 0.0,
                "IMP_PBK_L1": 0,
                "IMP_PBK_R1": 0,
                "IMP_PBK_L2": 0,
                "IMP_PBK_R2":0
        }

        # update vehicle states
        observed, terminated, updated_time_sec = cm.step(action=control_inputs, delta_time=onestep_delta_time)
        print(f"terminated:{terminated},updated_time_sec:{updated_time_sec}")

        # output log
        # logger.info(f"T = {updated_time_sec:.2f} [s]")
        # logger.info(observed)

        # check termination flag


    # close carsim
    cm.close()

    # save results to check results with vs_visualizer
    cm.save_results_into_carsimdb()

# if __name__ == "__main__":
#     sys.exit(main())
main()
