# Supplementary material for: Research on vehicle lateral stability control under low-adhesion road conditions using proximal policy optimization algorithm
Source: PLoS One. 2025 Nov 26;20(11):e0335686. doi: 10.1371/journal.pone.0335686 (PMC12654942; doi:10.1371/journal.pone.0335686)
Supplement: S2 File — (ZIP) [file pone.0335686.s002.zip › Main_PPO/pycarsimlib-master/pycarsimlib/cli.py]

""" main process of pycarsimlib"""
import pycarsimlib
from pycarsimlib.logger import initialize_logging
logger = initialize_logging(__name__)


def main() -> None:
    """ echo version """
    logger.info(f"pycarsimlib version=={pycarsimlib.__version__}")
