# Supplementary material for: Research on vehicle lateral stability control under low-adhesion road conditions using proximal policy optimization algorithm
Source: PLoS One. 2025 Nov 26;20(11):e0335686. doi: 10.1371/journal.pone.0335686 (PMC12654942; doi:10.1371/journal.pone.0335686)
Supplement: S2 File — (ZIP) [file pone.0335686.s002.zip › Main_PPO/pycarsimlib-master/pycarsimlib/models/in_wheel_motored_vehicle.py]

""" in-wheel-motored vehicle """


class InWheelMotoredVehicle:
    """ class to define in-wheel-motored vehicle model """
    def __init__(self) -> None:
        # under developing
        raise NotImplementedError
