# Supplementary material for: Research on vehicle lateral stability control under low-adhesion road conditions using proximal policy optimization algorithm
Source: PLoS One. 2025 Nov 26;20(11):e0335686. doi: 10.1371/journal.pone.0335686 (PMC12654942; doi:10.1371/journal.pone.0335686)
Supplement: S2 File — (ZIP) [file pone.0335686.s002.zip › Main_PPO/runcarsim.py]

from datetime import timedelta
from pycarsimlib.core import CarsimManager
from pycarsimlib.logger import initialize_logging
logger = initialize_logging(__name__)
# 设置simfile.sim文件地址
CARSIM_DB_DIR = r"C:\Users\Public\Documents\CarSim2021.0_Data"
# 设置仿真车型
VEHICLE_TYPE = "normal_vehicle"
# 通过API接口读取simfile.sim文件
cm = CarsimManager(carsim_db_dir=CARSIM_DB_DIR,vehicle_type=VEHICLE_TYPE,)
#设置仿真步长
onestep_delta_time = timedelta(seconds=0.1)
#设置输出变量
control_inputs = {
            "IMP_STEER_L1": 1,
            "IMP_STEER_R1": 1,
            "IMP_PBK_L1": 1,
            "IMP_PBK_R1": 1,
            "IMP_PBK_L2": 1,
            "IMP_PBK_R2": 1
        }
#与Carsim进行交互返回Carsim输出量
observed, done, updated_time_sec = cm.step(action=control_inputs,delta_time=onestep_delta_time)
state = [observed['Vx'], observed['Station'],
                      observed['Yo'], observed['Yaw'], observed['Beta'],
                      observed['Steer_L1'], observed['AVz'],observed['Kappa_L1'],
                      observed['Kappa_R1'],observed['Kappa_L2'],observed['Kappa_R2']]
print(f"state:{state}")
# 结束交互
cm.close()
# 将仿真结果进行保存
cm.save_results_into_carsimdb()
